# Supplementary material for: Lasofoxifene as a potential treatment for aromatase inhibitor-resistant ER-positive breast cancer
Source: Breast Cancer Res. 2024 Jun 7;26:95. doi: 10.1186/s13058-024-01843-4 (PMC11161925; doi:10.1186/s13058-024-01843-4)
Supplement: Supplementary file 7 — Supplementary Material 7 [file 13058_2024_1843_MOESM7_ESM.xlsx]

## Sheet: MCF7 LTLT Novel Variants
Chromosome	Variant position	Variant ID	Reference allele	Alternate allele(s)	QUAL	FILTER	Allele frequency	Called alleles	CIGAR string	Read depth	Alternate allele depth ratio	Allele length	Number of samples with data	Non-reference alleles	TYPE	Polyphen2_HDIV_pred	Polyphen2_HDIV_score	Polyphen2_HVAR_pred	Polyphen2_HVAR_score	SIFT_pred	SIFT_score	Gene.ensGene	Func.ensGene	ExonicFunc.ensGene	AAChange.ensGene	Reference2:Genotype	Reference2:Read depth	Reference2:Reference allele counts	Reference2:Alternate allele counts	Reference2:Reference allele percent	Reference2:Alternate allele percent	Sample1:Genotype	Sample1:Read depth	Sample1:Reference allele counts	Sample1:Alternate allele counts	Sample1:Reference allele percent	Sample1:Alternate allele percent	Reference1:Genotype	Reference1:Read depth	Reference1:Reference allele counts	Reference1:Alternate allele counts	Reference1:Reference allele percent	Reference1:Alternate allele percent
chr1	29902		AAGCCAGACGCA	AA	2.6738		0.50	4	1M10D1M	51	0.00	10	2	1	del	.	.	.	.	.	.	MIR1302-2HG	ncRNA_exonic	.	.	0,0	2	0	2	0	1	1,1	49	35	10	0.7778	0.2222	None	0	0	0	0	0
chr1	30548		T	G	58.8541		0.50	4	1X	56	0.00	1	2	1	snp	.	.	.	.	.	.	MIR1302-2HG	ncRNA_exonic	.	.	0,0	7	2	5	0.2857	0.7143	1,1	49	24	25	0.4898	0.5102	None	0	0	0	0	0
chr1	35079		C	A	8.45852		0.50	4	1X	48	0.00	1	2	1	snp	.	.	.	.	.	.	FAM138A	ncRNA_exonic	.	.	0,0	4	2	2	0.5	0.5	1,1	44	35	9	0.7955	0.2045	None	0	0	0	0	0
chr1	69897		T	C	64.8037		0.50	4	1X	27	0.00	1	2	1	snp	.	.	.	.	.	.	OR4F5	exonic	synonymous_SNV	OR4F5:ENST00000335137.3:exon1:c.T807C:p.S269S	None	0	0	0	0	0	1,1	26	20	6	0.7692	0.2308	0,0	1	0	1	0	1
chr1	149679		T	A	9.51043		1.00	2	1X	24	0.00	1	1	1	snp	.	.	.	.	.	.	RP11-34P13.13	ncRNA_exonic	.	.	None	0	0	0	0	0	1,1	24	16	8	0.6667	0.3333	None	0	0	0	0	0
chr1	164673		C	A	4.89136		1.00	2	1X	15	0.00	1	1	1	snp	.	.	.	.	.	.	RP11-34P13.13	ncRNA_exonic	.	.	None	0	0	0	0	0	1,1	15	12	3	0.8	0.2	None	0	0	0	0	0
chr1	267739		C	A	51.6688		0.50	6	1X	132	32.50	1	3	1	snp	.	.	.	.	.	.	AP006222.2	ncRNA_exonic	.	.	0,0	2	1	1	0.5	0.5	0,1	128	100	28	0.7812	0.2188	1,1	2	2	0	1	0
chr1	268001		A	G	481.442		0.25	4	1X	144	35.00	1	2	1	snp	.	.	.	.	.	.	AP006222.2	ncRNA_exonic	.	.	0,0	4	4	0	1	0	0,1	140	75	65	0.5357	0.4643	None	0	0	0	0	0
chr1	601515		T	C	171.089		0.75	4	1X	49	48.00	1	2	1	snp	.	.	.	.	.	.	RP5-857K21.4	ncRNA_exonic	.	.	1,1	1	1	0	1	0	0,1	48	22	26	0.4583	0.5417	None	0	0	0	0	0
chr1	632329		A	G	7.56363e-06		0.50	2	1X	63	0.00	1	1	1	snp	.	.	.	.	.	.	MIR6723	ncRNA_exonic	.	.	None	0	0	0	0	0	0,1	63	41	22	0.6508	0.3492	None	0	0	0	0	0
chr1	632340		T	C	1.09768e-07		0.50	2	1X	60	0.00	1	1	1	snp	.	.	.	.	.	.	MIR6723	ncRNA_exonic	.	.	None	0	0	0	0	0	0,1	60	40	20	0.6667	0.3333	None	0	0	0	0	0
chr1	804046		A	G	594.341		1.00	2	1X	25	0.00	1	1	1	snp	.	.	.	.	.	.	RP11-206L10.9	ncRNA_exonic	.	.	None	0	0	0	0	0	1,1	25	0	25	0	1	None	0	0	0	0	0
chr1	804148		G	A	715.09		1.00	2	1X	27	0.00	1	1	1	snp	.	.	.	.	.	.	RP11-206L10.9	ncRNA_exonic	.	.	None	0	0	0	0	0	1,1	27	0	27	0	1	None	0	0	0	0	0
chr1	809743		A	C	0.000186111		0.50	2	1X	41	0.00	1	1	1	snp	.	.	.	.	.	.	RP11-206L10.9	ncRNA_exonic	.	.	None	0	0	0	0	0	0,1	41	29	12	0.7073	0.2927	None	0	0	0	0	0
chr1	809967		T	C	107.095		0.50	2	1X	39	0.00	1	1	1	snp	.	.	.	.	.	.	RP11-206L10.9	ncRNA_exonic	.	.	None	0	0	0	0	0	0,1	39	24	15	0.6154	0.3846	None	0	0	0	0	0
chr1	817889		C	G	426.013		1.00	2	1X	20	0.00	1	1	1	snp	.	.	.	.	.	.	FAM87B	ncRNA_exonic	.	.	None	0	0	0	0	0	1,1	20	0	20	0	1	None	0	0	0	0	0
chr1	819584		C	T	871.949		1.00	2	1X	27	0.00	1	1	1	snp	.	.	.	.	.	.	FAM87B	ncRNA_exonic	.	.	None	0	0	0	0	0	1,1	27	0	27	0	1	None	0	0	0	0	0
chr1	826352		C	T	365.358		1.00	2	1X	16	0.00	1	1	1	snp	.	.	.	.	.	.	LINC00115	ncRNA_exonic	.	.	None	0	0	0	0	0	1,1	16	0	16	0	1	None	0	0	0	0	0
chr1	826372		C	T	215.685		1.00	2	1X	12	0.00	1	1	1	snp	.	.	.	.	.	.	LINC00115	ncRNA_exonic	.	.	None	0	0	0	0	0	1,1	12	0	12	0	1	None	0	0	0	0	0
chr1	826420		A	T	250.85		1.00	2	1X	14	0.00	1	1	1	snp	.	.	.	.	.	.	LINC00115	ncRNA_exonic	.	.	None	0	0	0	0	0	1,1	14	0	14	0	1	None	0	0	0	0	0
chr1	826431		G	A	253.766		1.00	2	1X	14	0.00	1	1	1	snp	.	.	.	.	.	.	LINC00115	ncRNA_exonic	.	.	None	0	0	0	0	0	1,1	14	0	14	0	1	None	0	0	0	0	0
chr1	827700		G	T	0.000179126		0.17	6	1X	48	46.00	1	3	1	snp	.	.	.	.	.	.	LINC01128,RP5-857K21.4	ncRNA_exonic	.	.	0,0	1	1	0	1	0	0,1	46	35	11	0.7609	0.2391	0,0	1	1	0	1	0
chr1	853509		C	T	16.6208		0.25	4	1X	30	29.00	1	2	1	snp	.	.	.	.	.	.	LINC01128	ncRNA_exonic	.	.	0,0	1	1	0	1	0	0,1	29	20	8	0.7143	0.2857	None	0	0	0	0	0
chr1	853519		GAACG	CAACA	6.81511		0.25	4	1X3M1X	27	26.00	5	2	1	complex	.	.	.	.	.	.	LINC01128	ncRNA_exonic	.	.	0,0	1	1	0	1	0	0,1	26	15	8	0.6522	0.3478	None	0	0	0	0	0
chr1	853565		G	C	149.201		1.00	2	1X	11	0.00	1	1	1	snp	.	.	.	.	.	.	LINC01128	ncRNA_exonic	.	.	None	0	0	0	0	0	1,1	11	1	10	0.0909	0.9091	None	0	0	0	0	0
chr1	853715		C	G	4.31709		0.50	2	1X	15	0.00	1	1	1	snp	.	.	.	.	.	.	LINC01128	ncRNA_exonic	.	.	None	0	0	0	0	0	0,1	15	9	6	0.6	0.4	None	0	0	0	0	0
chr1	853719		G	A	87.958		0.50	2	1X	15	0.00	1	1	1	snp	.	.	.	.	.	.	LINC01128	ncRNA_exonic	.	.	None	0	0	0	0	0	0,1	15	6	9	0.4	0.6	None	0	0	0	0	0
chr1	853761		G	C	1.41653		0.50	2	1X	23	0.00	1	1	1	snp	.	.	.	.	.	.	LINC01128	ncRNA_exonic	.	.	None	0	0	0	0	0	0,1	23	15	8	0.6522	0.3478	None	0	0	0	0	0
chr1	853876		T	C	712.514		1.00	2	1X	25	0.00	1	1	1	snp	.	.	.	.	.	.	LINC01128	ncRNA_exonic	.	.	None	0	0	0	0	0	1,1	25	0	25	0	1	None	0	0	0	0	0
chr1	858049		T	C	447.518		0.50	4	1X	25	0.00	1	2	1	snp	.	.	.	.	.	.	LINC01128	ncRNA_exonic	.	.	0,0	1	0	1	0	1	1,1	24	4	20	0.1667	0.8333	None	0	0	0	0	0
chr1	914618		A	G	948.654		1.00	2	1X	30	0.00	1	1	1	snp	.	.	.	.	.	.	RP11-54O7.1	ncRNA_exonic	.	.	None	0	0	0	0	0	1,1	30	0	30	0	1	None	0	0	0	0	0
chr1	914838		T	A	782.464		1.00	2	1X	32	0.00	1	1	1	snp	.	.	.	.	.	.	RP11-54O7.1,RP11-54O7.2	ncRNA_exonic	.	.	None	0	0	0	0	0	1,1	32	3	28	0.0968	0.9032	None	0	0	0	0	0
chr1	919397		A	G	841.136		1.00	2	1X	26	0.00	1	1	1	snp	.	.	.	.	.	.	RP11-54O7.3	ncRNA_exonic	.	.	None	0	0	0	0	0	1,1	26	0	26	0	1	None	0	0	0	0	0
chr1	939436		CC	CTC	626.168		0.67	6	1M1I1M	38	0.00	1	3	1	ins	.	.	.	.	.	.	SAMD11	exonic	frameshift_insertion	SAMD11:ENST00000342066.7:exon7:c.682_683insT:p.P228fs,SAMD11:ENST00000616016.4:exon7:c.682_683insT:p.P228fs,SAMD11:ENST00000622503.4:exon7:c.685_686insT:p.P229fs	0,1	3	1	2	0.3333	0.6667	1,1	22	0	21	0	1	0,1	13	7	5	0.5833	0.4167
chr1	978953		C	G	1917.43		0.67	6	1X	83	0.00	1	3	1	snp	B	0.0	B	0.0	T	0.52	PERM1	exonic	nonsynonymous_SNV	PERM1:ENST00000433179.3:exon1:c.G2077C:p.E693Q,PERM1:ENST00000341290.6:exon3:c.G1735C:p.E579Q	0,1	36	8	28	0.2222	0.7778	1,1	34	0	34	0	1	0,1	13	6	7	0.4615	0.5385
chr1	979472		G	C	2775.09		0.67	6	1X	149	0.00	1	3	1	snp	B	0.0	B	0.0	T	1.0	PERM1	exonic	nonsynonymous_SNV	PERM1:ENST00000433179.3:exon1:c.C1558G:p.Q520E,PERM1:ENST00000341290.6:exon3:c.C1216G:p.Q406E	0,1	45	18	27	0.4	0.6	1,1	40	0	40	0	1	0,1	64	30	34	0.4688	0.5312
chr1	979560		T	C	3312.62		0.67	6	1X	208	0.00	1	3	1	snp	.	.	.	.	.	.	PERM1	exonic	synonymous_SNV	PERM1:ENST00000433179.3:exon1:c.A1470G:p.A490A,PERM1:ENST00000341290.6:exon3:c.A1128G:p.A376A	0,1	72	24	48	0.3333	0.6667	1,1	40	0	40	0	1	0,1	96	56	38	0.5957	0.4043
chr1	996423		C	T	94.5892		0.50	2	1X	65	0.00	1	1	1	snp	.	.	.	.	.	.	RP11-54O7.17	ncRNA_exonic	.	.	None	0	0	0	0	0	0,1	65	40	22	0.6452	0.3548	None	0	0	0	0	0
chr1	996575		T	G	259.462		0.17	6	1X	74	35.00	1	3	1	snp	.	.	.	.	.	.	RP11-54O7.17	ncRNA_exonic	.	.	0,0	3	3	0	1	0	0,1	70	40	30	0.5714	0.4286	0,0	1	1	0	1	0
chr1	999842		C	A	1316.17		0.67	6	1X	59	0.00	1	3	1	snp	B	0.011	B	0.001	T	0.959	HES4	exonic	nonsynonymous_SNV	HES4:ENST00000428771.6:exon1:c.G132T:p.R44S	0,1	19	4	15	0.2105	0.7895	1,1	29	0	29	0	1	0,1	11	4	7	0.3636	0.6364
chr1	1054900		C	T	1491		0.67	6	1X	62	0.00	1	3	1	snp	.	.	.	.	.	.	AGRN	exonic	synonymous_SNV	AGRN:ENST00000379370.6:exon36:c.C6057T:p.D2019D,AGRN:ENST00000620552.4:exon39:c.C5712T:p.D1904D	0,1	9	3	6	0.3333	0.6667	1,1	42	0	42	0	1	0,1	11	7	4	0.6364	0.3636
chr1	1062596		T	A	1.03559e-08		0.50	2	1X	36	0.00	1	1	1	snp	.	.	.	.	.	.	RP11-54O7.18	ncRNA_exonic	.	.	None	0	0	0	0	0	0,1	36	23	11	0.6765	0.3235	None	0	0	0	0	0
chr1	1062606		G	C	4.29283e-06		0.25	4	1X	38	37.00	1	2	1	snp	.	.	.	.	.	.	RP11-54O7.18	ncRNA_exonic	.	.	0,0	1	1	0	1	0	0,1	37	25	12	0.6757	0.3243	None	0	0	0	0	0
chr1	1063202		G	C	971.912		0.50	4	1X	32	31.00	1	2	1	snp	.	.	.	.	.	.	RP11-54O7.18	ncRNA_exonic	.	.	0,0	1	1	0	1	0	1,1	31	0	31	0	1	None	0	0	0	0	0
chr1	1072052		G	A	1683.83		0.67	6	1X	107	0.00	1	3	1	snp	.	.	.	.	T	0.3	RNF223	exonic	nonsynonymous_SNV	RNF223:ENST00000453464.2:exon2:c.C515T:p.A172V	0,1	13	3	10	0.2308	0.7692	1,1	36	1	35	0.0278	0.9722	0,1	58	32	25	0.5614	0.4386
chr1	1169858		T	C	1008.05		0.75	4	1X	34	0.00	1	2	1	snp	.	.	.	.	.	.	RP11-465B22.8	ncRNA_exonic	.	.	0,1	3	1	2	0.3333	0.6667	1,1	31	0	31	0	1	None	0	0	0	0	0
chr1	1175206		T	C	993.335		1.00	2	1X	34	0.00	1	1	1	snp	.	.	.	.	.	.	TTLL10-AS1	ncRNA_exonic	.	.	None	0	0	0	0	0	1,1	34	0	33	0	1	None	0	0	0	0	0
chr1	1180851		T	C	1668.11		0.67	6	1X	72	0.00	1	3	1	snp	B	0.0	B	0.0	T	0.711	TTLL10	exonic	nonsynonymous_SNV	TTLL10:ENST00000379288.3:exon4:c.T527C:p.V176A,TTLL10:ENST00000379289.5:exon8:c.T746C:p.V249A,TTLL10:ENST00000379290.5:exon8:c.T746C:p.V249A	0,1	13	7	6	0.5385	0.4615	1,1	42	0	42	0	1	0,1	17	7	10	0.4118	0.5882
chr1	1182895		C	T	2441.47		0.67	6	1X	124	0.00	1	3	1	snp	.	.	.	.	.	.	TTLL10	exonic	synonymous_SNV	TTLL10:ENST00000379288.3:exon7:c.C717T:p.C239C,TTLL10:ENST00000379289.5:exon11:c.C936T:p.C312C,TTLL10:ENST00000379290.5:exon11:c.C936T:p.C312C	0,1	40	12	28	0.3	0.7	1,1	40	1	39	0.025	0.975	0,1	44	25	19	0.5682	0.4318
chr1	1185051		G	A	3655.1		0.67	6	1X	201	0.00	1	3	1	snp	B	0.0	B	0.0	T	1.0	TTLL10	exonic	nonsynonymous_SNV	TTLL10:ENST00000379288.3:exon9:c.G1124A:p.S375N,TTLL10:ENST00000379289.5:exon13:c.G1343A:p.S448N,TTLL10:ENST00000379290.5:exon13:c.G1343A:p.S448N	0,1	44	14	30	0.3182	0.6818	1,1	40	0	40	0	1	0,1	117	58	59	0.4957	0.5043
chr1	1212042		C	T	2508.98		0.67	6	1X	121	0.00	1	3	1	snp	.	.	.	.	.	.	TNFRSF4	exonic	synonymous_SNV	TNFRSF4:ENST00000379236.3:exon5:c.G534A:p.E178E	0,1	11	2	9	0.1818	0.8182	1,1	49	0	48	0	1	0,1	61	25	36	0.4098	0.5902
chr1	1312114		T	C	1340.83		0.67	6	1X	62	0.00	1	3	1	snp	.	.	.	.	.	.	INTS11	exonic	synonymous_SNV	INTS11:ENST00000618806.4:exon11:c.A1008G:p.P336P,INTS11:ENST00000421495.6:exon13:c.A867G:p.P289P,INTS11:ENST00000411962.5:exon14:c.A1347G:p.P449P,INTS11:ENST00000419704.5:exon14:c.A1338G:p.P446P,INTS11:ENST00000620829.4:exon14:c.A1347G:p.P449P,INTS11:ENST00000435064.5:exon16:c.A1641G:p.P547P,INTS11:ENST00000450926.6:exon16:c.A1575G:p.P525P,INTS11:ENST00000545578.5:exon17:c.A1554G:p.P518P,INTS11:E…	0,1	15	4	11	0.2667	0.7333	1,1	25	0	25	0	1	0,1	22	9	13	0.4091	0.5909
chr1	1313807		G	A	6103.37		0.67	6	1X	313	0.00	1	3	1	snp	.	.	.	.	.	.	INTS11	exonic	synonymous_SNV	INTS11:ENST00000421495.6:exon6:c.C108T:p.F36F,INTS11:ENST00000618806.4:exon6:c.C522T:p.F174F,INTS11:ENST00000411962.5:exon7:c.C588T:p.F196F,INTS11:ENST00000419704.5:exon7:c.C579T:p.F193F,INTS11:ENST00000620829.4:exon7:c.C588T:p.F196F,INTS11:ENST00000435064.5:exon9:c.C882T:p.F294F,INTS11:ENST00000450926.6:exon9:c.C816T:p.F272F,INTS11:ENST00000545578.5:exon10:c.C795T:p.F265F,INTS11:ENST00000540437.…	0,1	180	53	127	0.2944	0.7056	1,1	30	0	30	0	1	0,1	103	49	54	0.4757	0.5243
chr1	1401797		A	T	6.32503e-05		0.17	6	1X	39	37.00	1	3	1	snp	.	.	.	.	.	.	RP4-758J18.2	ncRNA_exonic	.	.	0,0	1	1	0	1	0	0,1	37	25	10	0.7143	0.2857	0,0	1	1	0	1	0
chr1	1401806		A	T	0.054608		0.17	6	1X	37	22.67	1	3	1	snp	.	.	.	.	.	.	RP4-758J18.2	ncRNA_exonic	.	.	0,0	2	2	0	1	0	0,1	34	24	10	0.7059	0.2941	0,0	1	1	0	1	0
chr1	1405651		C	T	1510.89		0.67	6	1X	68	0.00	1	3	1	snp	D	0.994	D	0.931	.	.	MRPL20	exonic	nonsynonymous_SNV	MRPL20:ENST00000482352.1:exon3:c.G434A:p.G145E	0,1	34	12	22	0.3529	0.6471	1,1	21	0	21	0	1	0,1	13	2	11	0.1538	0.8462
chr1	1495686		T	C	2361.04		0.67	6	1X	125	0.00	1	3	1	snp	B	0.001	B	0.001	D	0.0	ATAD3B	exonic	nonsynonymous_SNV	ATAD3B:ENST00000308647.7:exon16:c.T1816C:p.C606R	0,1	50	22	28	0.44	0.56	1,1	47	3	44	0.0638	0.9362	0,1	28	16	12	0.5714	0.4286
chr1	1575935		T	C	910.92		1.00	2	1X	30	0.00	1	1	1	snp	.	.	.	.	.	.	RP5-832C2.5	ncRNA_exonic	.	.	None	0	0	0	0	0	1,1	30	0	30	0	1	None	0	0	0	0	0
chr1	1613974		G	A	724.567		1.00	2	1X	23	0.00	1	1	1	snp	.	.	.	.	.	.	RP11-345P4.9	ncRNA_exonic	.	.	None	0	0	0	0	0	1,1	23	0	23	0	1	None	0	0	0	0	0
chr1	1614340		C	T	806.691		1.00	2	1X	25	0.00	1	1	1	snp	.	.	.	.	.	.	RP11-345P4.9	ncRNA_exonic	.	.	None	0	0	0	0	0	1,1	25	0	25	0	1	None	0	0	0	0	0
chr1	1668373		C	T	907.637		0.67	6	1X	63	0.00	1	3	1	snp	B	0.384	B	0.064	.	.	SLC35E2B	exonic	nonsynonymous_SNV	SLC35E2B:ENST00000614300.4:exon6:c.G686A:p.R229H,SLC35E2B:ENST00000611123.1:exon8:c.G934A:p.V312I,SLC35E2B:ENST00000617444.4:exon9:c.G934A:p.V312I	0,1	18	5	13	0.2778	0.7222	1,1	22	0	22	0	1	0,1	23	11	12	0.4783	0.5217
chr1	1719368		T	C	4190.67		0.67	6	1X	184	0.00	1	3	1	snp	.	.	.	.	.	.	CDK11A	exonic	synonymous_SNV	CDK11A:ENST00000356200.7:exon3:c.A213G:p.R71R,CDK11A:ENST00000357760.6:exon4:c.A315G:p.R105R,CDK11A:ENST00000358779.9:exon4:c.A315G:p.R105R,CDK11A:ENST00000378633.5:exon4:c.A315G:p.R105R,CDK11A:ENST00000378638.6:exon4:c.A213G:p.R71R,CDK11A:ENST00000404249.7:exon4:c.A315G:p.R105R	0,1	43	12	31	0.2791	0.7209	1,1	27	0	27	0	1	0,1	114	31	83	0.2719	0.7281
chr1	1719406		G	A	4052.52		0.67	6	1X	200	0.00	1	3	1	snp	B	0.097	B	0.013	T	0.094	CDK11A	exonic	nonsynonymous_SNV	CDK11A:ENST00000356200.7:exon3:c.C175T:p.R59W,CDK11A:ENST00000357760.6:exon4:c.C277T:p.R93W,CDK11A:ENST00000358779.9:exon4:c.C277T:p.R93W,CDK11A:ENST00000378633.5:exon4:c.C277T:p.R93W,CDK11A:ENST00000378638.6:exon4:c.C175T:p.R59W,CDK11A:ENST00000404249.7:exon4:c.C277T:p.R93W	0,1	41	16	25	0.3902	0.6098	1,1	24	0	24	0	1	0,1	135	47	88	0.3481	0.6519
chr1	1722599		G	A	167.322		0.67	6	1X	80	0.00	1	3	1	snp	.	.	.	.	.	.	RP1-283E3.8	ncRNA_exonic	.	.	0,1	27	17	10	0.6296	0.3704	1,1	12	0	12	0	1	0,1	41	31	10	0.7561	0.2439
chr1	1722619		C	T	437.773		0.67	6	1X	91	0.00	1	3	1	snp	.	.	.	.	.	.	RP1-283E3.8	ncRNA_exonic	.	.	0,1	28	15	13	0.5357	0.4643	1,1	13	0	13	0	1	0,1	50	34	15	0.6939	0.3061
chr1	1722625		AAGCGT	TAT	372.461		0.67	6	1X1M3D1M	98	0.00	3	3	1	complex	.	.	.	.	.	.	RP1-283E3.8	ncRNA_exonic	.	.	0,1	29	15	13	0.5357	0.4643	1,1	13	0	13	0	1	0,1	56	39	15	0.7222	0.2778
chr1	1735814		T	C	781.865		1.00	2	1X	26	0.00	1	1	1	snp	.	.	.	.	.	.	RP1-283E3.8	ncRNA_exonic	.	.	None	0	0	0	0	0	1,1	26	0	26	0	1	None	0	0	0	0	0
chr1	1736801		CAAAAAAAAAAAAAAAAAAG	CAAAAAAAAAAAAAAAAAG	347.492		1.00	2	1M1D18M	20	0.00	1	1	1	del	.	.	.	.	.	.	RP1-283E3.8	ncRNA_exonic	.	.	None	0	0	0	0	0	1,1	20	1	16	0.0588	0.9412	None	0	0	0	0	0
chr1	1736836		A	G	619.328		0.50	2	1X	32	0.00	1	1	1	snp	.	.	.	.	.	.	RP1-283E3.8	ncRNA_exonic	.	.	None	0	0	0	0	0	0,1	32	3	29	0.0938	0.9062	None	0	0	0	0	0
chr1	1737504		A	C	493.793		0.50	4	1X	23	22.00	1	2	1	snp	.	.	.	.	.	.	RP1-283E3.8	ncRNA_exonic	.	.	None	0	0	0	0	0	1,1	22	3	19	0.1364	0.8636	0,0	1	1	0	1	0
chr1	1754601		G	T	4688.99		0.67	6	1X	246	0.00	1	3	1	snp	P	0.562	B	0.229	T	0.109	NADK	exonic	nonsynonymous_SNV	NADK:ENST00000341426.9:exon8:c.C786A:p.N262K,NADK:ENST00000341991.7:exon8:c.C786A:p.N262K,NADK:ENST00000378625.5:exon10:c.C1221A:p.N407K	0,1	131	33	97	0.2538	0.7462	1,1	38	0	37	0	1	0,1	77	41	36	0.5325	0.4675
chr1	1916540		T	C	3363.31		0.67	6	1X	174	0.00	1	3	1	snp	B	0.0	B	0.0	T	0.2	CALML6	exonic	nonsynonymous_SNV	CALML6:ENST00000307786.7:exon3:c.T178C:p.W60R	0,1	46	11	35	0.2391	0.7609	1,1	34	0	34	0	1	0,1	94	43	51	0.4574	0.5426
chr1	1918091		T	C	2492.92		0.67	6	1X	133	0.00	1	3	1	snp	B	0.005	B	0.004	T	0.144	TMEM52	exonic	nonsynonymous_SNV	TMEM52:ENST00000378602.3:exon2:c.A376G:p.M126V,TMEM52:ENST00000310991.7:exon5:c.A421G:p.M141V	0,1	52	20	32	0.3846	0.6154	1,1	33	0	33	0	1	0,1	48	26	22	0.5417	0.4583
chr1	1918305		G	A	3337.71		0.67	6	1X	183	0.00	1	3	1	snp	.	.	.	.	.	.	TMEM52	exonic	synonymous_SNV	TMEM52:ENST00000378602.3:exon1:c.C252T:p.D84D,TMEM52:ENST00000310991.7:exon4:c.C297T:p.D99D	0,1	72	27	45	0.375	0.625	1,1	36	0	36	0	1	0,1	75	33	42	0.44	0.56
chr1	1923107		C	T	2538.34		0.67	6	1X	121	0.00	1	3	1	snp	P	0.634	B	0.153	.	.	CFAP74	exonic	nonsynonymous_SNV	CFAP74:ENST00000493964.5:exon37:c.G4531A:p.E1511K	0,1	38	11	27	0.2895	0.7105	1,1	41	0	41	0	1	0,1	42	23	19	0.5476	0.4524
chr1	1923880		C	T	2734.62		0.67	6	1X	139	0.00	1	3	1	snp	.	.	.	.	.	.	CFAP74	exonic	synonymous_SNV	CFAP74:ENST00000493964.5:exon35:c.G4284A:p.K1428K	0,1	50	14	36	0.28	0.72	1,1	35	0	35	0	1	0,1	54	22	32	0.4074	0.5926
chr1	1926722		C	T	4316.91		0.67	6	1X	239	0.00	1	3	1	snp	.	.	.	.	.	.	CFAP74	exonic	synonymous_SNV	CFAP74:ENST00000493964.5:exon30:c.G3702A:p.T1234T	0,1	97	30	67	0.3093	0.6907	1,1	39	0	39	0	1	0,1	103	56	47	0.5437	0.4563
chr1	1927737		T	C	4458.52		0.67	6	1X	257	0.00	1	3	1	snp	.	.	.	.	.	.	CFAP74	exonic	nonsynonymous_SNV	CFAP74:ENST00000493964.5:exon28:c.A3397G:p.N1133D	0,1	113	46	67	0.4071	0.5929	1,1	39	0	39	0	1	0,1	105	47	58	0.4476	0.5524
chr1	1985451		C	T	2771.24		0.67	6	1X	153	0.00	1	3	1	snp	.	.	.	.	.	.	CFAP74	exonic	synonymous_SNV	CFAP74:ENST00000493964.5:exon6:c.G435A:p.L145L	0,1	89	34	55	0.382	0.618	1,1	35	0	35	0	1	0,1	29	19	10	0.6552	0.3448
chr1	2014161		C	G	284.067		0.25	4	1X	27	26.00	1	2	1	snp	.	.	.	.	.	.	RP11-547D24.1	ncRNA_exonic	.	.	0,0	1	1	0	1	0	0,1	26	12	13	0.48	0.52	None	0	0	0	0	0
chr1	2025598		T	C	4169.6		0.67	6	1X	236	0.00	1	3	1	snp	.	.	.	.	.	.	GABRD	exonic	synonymous_SNV	GABRD:ENST00000378585.6:exon4:c.T330C:p.G110G,GABRD:ENST00000638771.1:exon4:c.T330C:p.G110G,GABRD:ENST00000640067.1:exon4:c.T330C:p.G110G,GABRD:ENST00000640949.1:exon4:c.T330C:p.G110G	0,1	67	15	52	0.2239	0.7761	1,1	38	0	38	0	1	0,1	131	66	65	0.5038	0.4962
chr1	2141561		A	G	852.501		1.00	2	1X	27	0.00	1	1	1	snp	.	.	.	.	.	.	RP5-892K4.1	ncRNA_exonic	.	.	None	0	0	0	0	0	1,1	27	0	27	0	1	None	0	0	0	0	0
chr1	2142004		T	C	138.714		0.50	4	1X	15	0.00	1	2	1	snp	.	.	.	.	.	.	RP5-892K4.1	ncRNA_exonic	.	.	0,0	3	1	2	0.3333	0.6667	1,1	12	0	11	0	1	None	0	0	0	0	0
chr1	2142114		A	G	368.442		1.00	2	1X	17	0.00	1	1	1	snp	.	.	.	.	.	.	RP5-892K4.1	ncRNA_exonic	.	.	None	0	0	0	0	0	1,1	17	0	17	0	1	None	0	0	0	0	0
chr1	2142431		A	C	0.000582714		0.25	4	1X	13	12.00	1	2	1	snp	.	.	.	.	.	.	RP5-892K4.1	ncRNA_exonic	.	.	0,0	1	1	0	1	0	0,1	12	8	4	0.6667	0.3333	None	0	0	0	0	0
chr1	2212525		A	C	0.00957709		0.25	4	1X	29	28.00	1	2	1	snp	.	.	.	.	.	.	RP11-181G12.4	ncRNA_exonic	.	.	0,0	1	1	0	1	0	0,1	28	22	6	0.7857	0.2143	None	0	0	0	0	0
chr1	2503961		T	A	7.09406e-08		0.17	6	1X	65	3.20	1	3	1	snp	P	0.821	P	0.641	D	0.006	PLCH2	exonic	nonsynonymous_SNV	PLCH2:ENST00000378486.7:exon22:c.T2999A:p.L1000Q,PLCH2:ENST00000419816.6:exon22:c.T2999A:p.L1000Q	0,0	15	14	0	1	0	0,1	40	30	8	0.7895	0.2105	0,0	10	10	0	1	0
chr1	2553309		T	C	978.402		1.00	2	1X	35	0.00	1	1	1	snp	.	.	.	.	.	.	RP3-395M20.8	ncRNA_exonic	.	.	None	0	0	0	0	0	1,1	35	0	35	0	1	None	0	0	0	0	0
chr1	2800342		G	C	1826.24		0.50	4	1X	60	59.00	1	2	1	snp	.	.	.	.	.	.	TTC34	exonic	synonymous_SNV	TTC34:ENST00000401095.8:exon2:c.C486G:p.L162L	0,0	1	1	0	1	0	1,1	59	0	59	0	1	None	0	0	0	0	0
chr1	3021701		C	T	2401		0.67	6	1X	122	0.00	1	3	1	snp	.	.	.	.	.	.	ACTRT2	exonic	synonymous_SNV	ACTRT2:ENST00000378404.3:exon1:c.C15T:p.H5H	0,1	67	20	47	0.2985	0.7015	1,1	26	0	26	0	1	0,1	29	17	12	0.5862	0.4138
chr1	3021843		CAGAAGAA	CAGAA	2509.14		0.67	6	1M3D4M	186	0.00	3	3	1	del	.	.	.	.	.	.	ACTRT2	exonic	nonframeshift_deletion	ACTRT2:ENST00000378404.3:exon1:c.162_164del:p.54_55del	0,1	82	35	46	0.4321	0.5679	1,1	28	0	28	0	1	0,1	76	49	27	0.6447	0.3553
chr1	3022133		T	G	2493.64		0.67	6	1X	178	0.00	1	3	1	snp	.	.	.	.	.	.	ACTRT2	exonic	synonymous_SNV	ACTRT2:ENST00000378404.3:exon1:c.T447G:p.S149S	0,1	85	34	51	0.4	0.6	1,1	30	0	30	0	1	0,1	63	35	27	0.5645	0.4355
chr1	3206560		T	C	709.229		1.00	2	1X	22	0.00	1	1	1	snp	.	.	.	.	.	.	RP11-193J6.1	ncRNA_exonic	.	.	None	0	0	0	0	0	1,1	22	0	22	0	1	None	0	0	0	0	0
chr1	3208367		G	A	851.49		1.00	2	1X	27	0.00	1	1	1	snp	.	.	.	.	.	.	RP11-193J6.1	ncRNA_exonic	.	.	None	0	0	0	0	0	1,1	27	0	27	0	1	None	0	0	0	0	0
chr1	3306969		G	A	907.772		1.00	2	1X	28	0.00	1	1	1	snp	.	.	.	.	.	.	RP11-22L13.1	ncRNA_exonic	.	.	None	0	0	0	0	0	1,1	28	0	28	0	1	None	0	0	0	0	0
chr1	3307646		C	T	837.33		0.75	4	1X	34	0.00	1	2	1	snp	.	.	.	.	.	.	RP11-22L13.1	ncRNA_exonic	.	.	0,1	5	3	2	0.6	0.4	1,1	29	0	29	0	1	None	0	0	0	0	0
chr1	3309230		A	G	1115.93		0.50	6	1X	41	20.00	1	3	1	snp	.	.	.	.	.	.	RP11-22L13.1	ncRNA_exonic	.	.	0,1	6	2	4	0.3333	0.6667	1,1	34	0	34	0	1	0,0	1	1	0	1	0
chr1	3497304		C	G	1963.06		0.67	6	1X	107	0.00	1	3	1	snp	P	0.942	P	0.902	D	0.01	MEGF6	exonic	nonsynonymous_SNV	MEGF6:ENST00000294599.8:exon22:c.G2837C:p.G946A,MEGF6:ENST00000356575.8:exon27:c.G3410C:p.G1137A	0,1	25	8	17	0.32	0.68	1,1	42	0	42	0	1	0,1	40	27	13	0.675	0.325
chr1	3501827		C	T	2870.77		0.67	6	1X	134	0.00	1	3	1	snp	.	.	.	.	.	.	MEGF6	exonic	synonymous_SNV	MEGF6:ENST00000294599.8:exon15:c.G1968A:p.P656P,MEGF6:ENST00000356575.8:exon18:c.G2283A:p.P761P	0,1	45	16	29	0.3556	0.6444	1,1	46	0	46	0	1	0,1	43	11	32	0.2558	0.7442
chr1	3659047		C	T	941.879		1.00	2	1X	29	0.00	1	1	1	snp	.	.	.	.	.	.	RP5-1092A11.5	ncRNA_exonic	.	.	None	0	0	0	0	0	1,1	29	0	29	0	1	None	0	0	0	0	0
chr1	3659177		GAAAAAAAAAAAAAG	GAAAAAAAAAAAAG	507.398		0.75	4	1M1D13M	26	0.00	1	2	1	del	.	.	.	.	.	.	RP5-1092A11.5	ncRNA_exonic	.	.	1,1	3	0	3	0	1	0,1	23	3	19	0.1364	0.8636	None	0	0	0	0	0
chr1	3836572		A	T	3122.96		0.67	6	1X	174	0.00	1	3	1	snp	B	0.021	B	0.018	T	0.166	CEP104	exonic	nonsynonymous_SNV	CEP104:ENST00000378230.7:exon10:c.T1240A:p.L414I	0,1	65	20	45	0.3077	0.6923	1,1	17	0	17	0	1	0,1	92	33	59	0.3587	0.6413
chr1	3839111		T	C	6854.84		0.67	6	1X	361	0.00	1	3	1	snp	.	.	.	.	.	.	CEP104	exonic	synonymous_SNV	CEP104:ENST00000378230.7:exon8:c.A744G:p.E248E	0,1	164	44	120	0.2683	0.7317	1,1	27	0	27	0	1	0,1	170	75	95	0.4412	0.5588
chr1	3843220		A	G	1751.7		0.67	6	1X	87	0.00	1	3	1	snp	.	.	.	.	D	0.0	CEP104	exonic	nonsynonymous_SNV	CEP104:ENST00000378223.3:exon7:c.T670C:p.F224L	0,1	31	8	23	0.2581	0.7419	1,1	26	0	26	0	1	0,1	30	16	14	0.5333	0.4667
chr1	3844915		C	T	2732.22		0.67	6	1X	129	0.00	1	3	1	snp	.	.	.	.	.	.	CEP104	exonic	synonymous_SNV	CEP104:ENST00000378223.3:exon6:c.G558A:p.T186T,CEP104:ENST00000378230.7:exon6:c.G558A:p.T186T	0,1	46	14	32	0.3043	0.6957	1,1	33	0	33	0	1	0,1	50	22	28	0.44	0.56
chr1	3890824		G	A	4331.25		0.67	6	1X	251	0.00	1	3	1	snp	.	.	.	.	.	.	C1orf174	exonic	synonymous_SNV	C1orf174:ENST00000361605.3:exon3:c.C363T:p.L121L	0,1	141	48	92	0.3429	0.6571	1,1	25	0	24	0	1	0,1	85	45	40	0.5294	0.4706
chr1	3914668		A	G	1074.97		0.75	4	1X	35	0.00	1	2	1	snp	.	.	.	.	.	.	LINC01134	ncRNA_exonic	.	.	0,1	5	1	4	0.2	0.8	1,1	30	0	30	0	1	None	0	0	0	0	0
chr1	3914676		C	T	1053.95		0.75	4	1X	35	0.00	1	2	1	snp	.	.	.	.	.	.	LINC01134	ncRNA_exonic	.	.	0,1	5	1	4	0.2	0.8	1,1	30	0	30	0	1	None	0	0	0	0	0
chr1	3916757		T	C	1028.53		1.00	2	1X	32	0.00	1	1	1	snp	.	.	.	.	.	.	LINC01134	ncRNA_exonic	.	.	None	0	0	0	0	0	1,1	32	0	32	0	1	None	0	0	0	0	0
chr1	3952289		G	A	677.173		1.00	2	1X	22	0.00	1	1	1	snp	.	.	.	.	.	.	LINC01346	ncRNA_exonic	.	.	None	0	0	0	0	0	1,1	22	0	22	0	1	None	0	0	0	0	0
chr1	3952412		A	C	608.142		1.00	2	1X	19	0.00	1	1	1	snp	.	.	.	.	.	.	LINC01346	ncRNA_exonic	.	.	None	0	0	0	0	0	1,1	19	0	19	0	1	None	0	0	0	0	0
chr1	3952649		A	T	1145.82		1.00	2	1X	36	0.00	1	1	1	snp	.	.	.	.	.	.	LINC01346	ncRNA_exonic	.	.	None	0	0	0	0	0	1,1	36	0	36	0	1	None	0	0	0	0	0
chr1	3952931		C	T	971.551		1.00	2	1X	30	0.00	1	1	1	snp	.	.	.	.	.	.	LINC01346	ncRNA_exonic	.	.	None	0	0	0	0	0	1,1	30	0	30	0	1	None	0	0	0	0	0
chr1	3952977		G	A	1042.47		1.00	2	1X	33	0.00	1	1	1	snp	.	.	.	.	.	.	LINC01346	ncRNA_exonic	.	.	None	0	0	0	0	0	1,1	33	0	33	0	1	None	0	0	0	0	0
chr1	3953475		G	A	952.423		1.00	2	1X	31	0.00	1	1	1	snp	.	.	.	.	.	.	LINC01346	ncRNA_exonic	.	.	None	0	0	0	0	0	1,1	31	0	31	0	1	None	0	0	0	0	0
chr1	3953542		A	C	1262.03		1.00	2	1X	39	0.00	1	1	1	snp	.	.	.	.	.	.	LINC01346	ncRNA_exonic	.	.	None	0	0	0	0	0	1,1	39	0	39	0	1	None	0	0	0	0	0
chr1	3953558		A	G	1064.1		1.00	2	1X	33	0.00	1	1	1	snp	.	.	.	.	.	.	LINC01346	ncRNA_exonic	.	.	None	0	0	0	0	0	1,1	33	0	33	0	1	None	0	0	0	0	0
chr1	3953572		G	A	1022.76		0.50	4	1X	34	33.00	1	2	1	snp	.	.	.	.	.	.	LINC01346	ncRNA_exonic	.	.	None	0	0	0	0	0	1,1	33	0	33	0	1	0,0	1	1	0	1	0
chr1	3953937		C	T	1199.66		0.75	4	1X	41	0.00	1	2	1	snp	.	.	.	.	.	.	LINC01346	ncRNA_exonic	.	.	0,1	3	2	1	0.6667	0.3333	1,1	38	0	38	0	1	None	0	0	0	0	0
chr1	3953999		T	C	1085.13		0.50	4	1X	37	17.50	1	2	1	snp	.	.	.	.	.	.	LINC01346	ncRNA_exonic	.	.	0,0	2	2	0	1	0	1,1	35	0	35	0	1	None	0	0	0	0	0
chr1	3954031		T	C	963.222		0.50	4	1X	32	31.00	1	2	1	snp	.	.	.	.	.	.	LINC01346	ncRNA_exonic	.	.	0,0	1	1	0	1	0	1,1	31	0	31	0	1	None	0	0	0	0	0
chr1	3954502		C	T	608.21		0.50	6	1X	23	11.00	1	3	1	snp	.	.	.	.	.	.	LINC01346	ncRNA_exonic	.	.	0,1	2	1	1	0.5	0.5	1,1	20	0	20	0	1	0,0	1	1	0	1	0
chr1	3954546		A	G	984.657		0.50	6	1X	35	17.00	1	3	1	snp	.	.	.	.	.	.	LINC01346	ncRNA_exonic	.	.	0,1	2	1	1	0.5	0.5	1,1	32	0	32	0	1	0,0	1	1	0	1	0
chr1	3954643		T	C	1071.29		0.50	6	1X	44	21.50	1	3	1	snp	.	.	.	.	.	.	LINC01346	ncRNA_exonic	.	.	0,1	10	6	4	0.6	0.4	1,1	33	0	33	0	1	0,0	1	1	0	1	0
chr1	3954980		A	G	1085.56		1.00	2	1X	35	0.00	1	1	1	snp	.	.	.	.	.	.	LINC01346	ncRNA_exonic	.	.	None	0	0	0	0	0	1,1	35	0	35	0	1	None	0	0	0	0	0
chr1	3954986		T	C	1092.16		1.00	2	1X	35	0.00	1	1	1	snp	.	.	.	.	.	.	LINC01346	ncRNA_exonic	.	.	None	0	0	0	0	0	1,1	35	0	35	0	1	None	0	0	0	0	0
chr1	4412094		TAA	TA	682.89		1.00	2	1M1D1M	25	0.00	1	1	1	del	.	.	.	.	.	.	LINC01777	ncRNA_exonic	.	.	None	0	0	0	0	0	1,1	25	0	23	0	1	None	0	0	0	0	0
chr1	4711993		T	C	2603.79		0.67	6	1X	177	0.00	1	3	1	snp	.	.	.	.	.	.	AJAP1	exonic	synonymous_SNV	AJAP1:ENST00000378190.7:exon2:c.T123C:p.C41C,AJAP1:ENST00000378191.4:exon2:c.T123C:p.C41C	0,1	82	38	44	0.4634	0.5366	1,1	34	0	34	0	1	0,1	61	34	27	0.5574	0.4426
chr1	5493114		C	A	1151.5		1.00	2	1X	36	0.00	1	1	1	snp	.	.	.	.	.	.	RP1-58B11.1	ncRNA_exonic	.	.	None	0	0	0	0	0	1,1	36	0	36	0	1	None	0	0	0	0	0
chr1	5493123		C	T	1113.62		1.00	2	1X	37	0.00	1	1	1	snp	.	.	.	.	.	.	RP1-58B11.1	ncRNA_exonic	.	.	None	0	0	0	0	0	1,1	37	1	36	0.027	0.973	None	0	0	0	0	0
chr1	5493410		T	C	868.621		1.00	2	1X	28	0.00	1	1	1	snp	.	.	.	.	.	.	RP1-58B11.1	ncRNA_exonic	.	.	None	0	0	0	0	0	1,1	28	0	28	0	1	None	0	0	0	0	0
chr1	5493574		A	G	1041.47		1.00	2	1X	32	0.00	1	1	1	snp	.	.	.	.	.	.	RP1-58B11.1	ncRNA_exonic	.	.	None	0	0	0	0	0	1,1	32	0	32	0	1	None	0	0	0	0	0
chr1	5494379		T	C	1056.87		1.00	2	1X	33	0.00	1	1	1	snp	.	.	.	.	.	.	RP1-58B11.1	ncRNA_exonic	.	.	None	0	0	0	0	0	1,1	33	0	33	0	1	None	0	0	0	0	0
chr1	5668165		T	G	6.53782e-05		0.17	6	1X	36	12.40	1	3	1	snp	.	.	.	.	.	.	RP11-154H17.1	ncRNA_exonic	.	.	0,0	3	3	0	1	0	0,1	31	22	8	0.7333	0.2667	0,0	2	2	0	1	0
chr1	6097374		C	T	4182.22		0.67	6	1X	201	0.00	1	3	1	snp	B	0.0	B	0.001	.	.	KCNAB2	exonic	nonsynonymous_SNV	KCNAB2:ENST00000602612.5:exon15:c.C1031T:p.P344L	0,1	68	21	47	0.3088	0.6912	1,1	40	0	39	0	1	0,1	93	34	59	0.3656	0.6344
chr1	6098502		A	G	4479.68		0.67	6	1X	234	0.00	1	3	1	snp	.	.	.	.	.	.	KCNAB2	exonic	synonymous_SNV	KCNAB2:ENST00000458166.6:exon14:c.A831G:p.S277S,KCNAB2:ENST00000352527.5:exon15:c.A990G:p.S330S,KCNAB2:ENST00000378092.5:exon15:c.A990G:p.S330S,KCNAB2:ENST00000164247.5:exon16:c.A1032G:p.S344S,KCNAB2:ENST00000341524.5:exon16:c.A1032G:p.S344S,KCNAB2:ENST00000378083.7:exon16:c.A1176G:p.S392S,KCNAB2:ENST00000378097.5:exon16:c.A1032G:p.S344S	0,1	110	34	76	0.3091	0.6909	1,1	35	0	35	0	1	0,1	89	43	46	0.4831	0.5169
chr1	6393343		A	G	153.166		0.17	6	1X	42	2.94	1	3	1	snp	.	.	.	.	.	.	ACOT7	exonic	synonymous_SNV	ACOT7:ENST00000361521.8:exon1:c.T57C:p.L19L,ACOT7:ENST00000545482.5:exon1:c.T57C:p.L19L	0,0	4	4	0	1	0	0,1	25	16	9	0.64	0.36	0,0	13	13	0	1	0
chr1	6393892		G	C	113.933		0.50	2	1X	35	0.00	1	1	1	snp	.	.	.	.	.	.	RP1-202O8.3	ncRNA_exonic	.	.	None	0	0	0	0	0	0,1	35	21	14	0.6	0.4	None	0	0	0	0	0
chr1	6448961		GCCACCGCCGCCCC	GC	624.255		0.50	6	1M12D1M	31	0.00	12	3	1	del	.	.	.	.	.	.	ESPN	exonic	nonframeshift_deletion	ESPN:ENST00000416731.5:exon3:c.89_100del:p.30_34del,ESPN:ENST00000461727.5:exon3:c.89_100del:p.30_34del,ESPN:ENST00000377828.5:exon8:c.1787_1798del:p.596_600del,ESPN:ENST00000636330.1:exon8:c.1787_1798del:p.596_600del	0,1	5	1	3	0.25	0.75	1,1	24	0	24	0	1	0,0	2	1	1	0.5	0.5
chr1	6554475		G	A	2410.35		0.67	6	1X	140	0.00	1	3	1	snp	D	1.0	D	0.925	D	0.0	NOL9	exonic	nonsynonymous_SNV	NOL9:ENST00000377705.5:exon1:c.C28T:p.R10W	0,1	87	28	52	0.35	0.65	1,1	34	0	34	0	1	0,1	19	6	12	0.3333	0.6667
chr1	7008612		T	C	820.709		0.50	4	1X	29	13.50	1	2	1	snp	.	.	.	.	.	.	RP11-334N17.1	ncRNA_exonic	.	.	0,0	2	2	0	1	0	1,1	27	0	27	0	1	None	0	0	0	0	0
chr1	7008619		A	G	780.255		0.50	4	1X	28	13.00	1	2	1	snp	.	.	.	.	.	.	RP11-334N17.1	ncRNA_exonic	.	.	0,0	2	2	0	1	0	1,1	26	0	26	0	1	None	0	0	0	0	0
chr1	7382538		G	A	744.489		1.00	2	1X	24	0.00	1	1	1	snp	.	.	.	.	.	.	RP3-453P22.2	ncRNA_exonic	.	.	None	0	0	0	0	0	1,1	24	0	24	0	1	None	0	0	0	0	0
chr1	7663897		G	A	5480.31		0.67	6	1X	296	0.00	1	3	1	snp	.	.	.	.	.	.	CAMTA1	exonic	synonymous_SNV	CAMTA1:ENST00000303635.11:exon9:c.G1350A:p.S450S	0,1	149	53	96	0.3557	0.6443	1,1	28	0	28	0	1	0,1	119	48	71	0.4034	0.5966
chr1	7700832		A	G	936		1.00	2	1X	29	0.00	1	1	1	snp	.	.	.	.	.	.	RP11-338N10.3	ncRNA_exonic	.	.	None	0	0	0	0	0	1,1	29	0	29	0	1	None	0	0	0	0	0
chr1	7700941		G	A	751.875		1.00	2	1X	25	0.00	1	1	1	snp	.	.	.	.	.	.	RP11-338N10.3	ncRNA_exonic	.	.	None	0	0	0	0	0	1,1	25	0	25	0	1	None	0	0	0	0	0
chr1	7776599		A	C	1071.47		1.00	2	1X	34	0.00	1	1	1	snp	.	.	.	.	.	.	RP3-467L1.6	ncRNA_exonic	.	.	None	0	0	0	0	0	1,1	34	0	34	0	1	None	0	0	0	0	0
chr1	7830004		A	G	10216.1		0.67	6	1X	435	0.00	1	3	1	snp	.	.	.	.	.	.	PER3;PER3	exonic;splicing	synonymous_SNV	PER3:ENST00000361923.2:exon18:c.A3030G:p.T1010T,PER3:ENST00000377532.7:exon18:c.A3057G:p.T1019T,PER3:ENST00000613533.4:exon19:c.A3057G:p.T1019T	0,1	286	47	238	0.1649	0.8351	1,1	30	0	30	0	1	0,1	119	37	82	0.3109	0.6891
chr1	7853370		G	A	4072.28		0.67	6	1X	237	0.00	1	3	1	snp	B	0.216	B	0.023	D	0.017	UTS2	exonic	nonsynonymous_SNV	UTS2:ENST00000054668.5:exon1:c.C62T:p.T21M	0,1	119	42	77	0.3529	0.6471	1,1	25	0	25	0	1	0,1	93	54	39	0.5806	0.4194
chr1	8324515		G	C	9.97528		0.17	6	1X	91	0.00	1	3	1	snp	.	.	.	.	.	.	SLC45A1	exonic	synonymous_SNV	SLC45A1:ENST00000289877.8:exon1:c.G186C:p.P62P,SLC45A1:ENST00000471889.5:exon2:c.G288C:p.P96P	0,0	15	14	1	0.9333	0.0667	0,1	21	13	8	0.619	0.381	0,0	55	54	1	0.9818	0.0182
chr1	8335500		G	T	3315.66		0.67	6	1X	213	0.00	1	3	1	snp	B	0.0	B	0.001	T	1.0	SLC45A1	exonic	nonsynonymous_SNV	SLC45A1:ENST00000289877.8:exon5:c.G1507T:p.A503S,SLC45A1:ENST00000471889.5:exon6:c.G1609T:p.A537S	0,1	86	37	49	0.4302	0.5698	1,1	30	0	30	0	1	0,1	97	45	51	0.4688	0.5312
chr1	8360462		C	G	7.71906e-06		0.25	4	1X	26	0.00	1	2	1	snp	.	.	.	.	.	.	RERE	exonic	synonymous_SNV	RERE:ENST00000476556.5:exon8:c.G1383C:p.P461P,RERE:ENST00000377464.5:exon12:c.G2241C:p.P747P,RERE:ENST00000400908.6:exon18:c.G3045C:p.P1015P,RERE:ENST00000337907.7:exon19:c.G3045C:p.P1015P	None	0	0	0	0	0	0,1	24	19	5	0.7917	0.2083	0,0	2	1	1	0.5	0.5
chr1	8365840		T	C	1236.13		0.67	6	1X	65	0.00	1	3	1	snp	.	.	.	.	.	.	RERE	exonic	synonymous_SNV	RERE:ENST00000377464.5:exon7:c.A615G:p.T205T,RERE:ENST00000400907.6:exon12:c.A1419G:p.T473T,RERE:ENST00000400908.6:exon13:c.A1419G:p.T473T,RERE:ENST00000337907.7:exon14:c.A1419G:p.T473T	0,1	14	5	9	0.3571	0.6429	1,1	23	0	23	0	1	0,1	28	14	14	0.5	0.5
chr1	8624343		C	T	1009.01		0.75	4	1X	35	0.00	1	2	1	snp	.	.	.	.	.	.	RERE	exonic	synonymous_SNV	RERE:ENST00000400907.6:exon2:c.G363A:p.P121P,RERE:ENST00000400908.6:exon3:c.G363A:p.P121P,RERE:ENST00000337907.7:exon4:c.G363A:p.P121P	0,1	2	1	1	0.5	0.5	1,1	33	0	33	0	1	None	0	0	0	0	0
chr1	8949347		C	T	2764.92		0.67	6	1X	148	0.00	1	3	1	snp	D	0.987	P	0.715	T	0.101	CA6	exonic	nonsynonymous_SNV	CA6:ENST00000377436.6:exon2:c.C164T:p.T55M,CA6:ENST00000377443.6:exon2:c.C164T:p.T55M,CA6:ENST00000480186.7:exon2:c.C164T:p.T55M	0,1	46	20	26	0.4348	0.5652	1,1	38	0	38	0	1	0,1	64	30	34	0.4688	0.5312
chr1	8951478		G	A	3867.39		0.67	6	1X	219	0.00	1	3	1	snp	.	.	.	.	.	.	CA6	exonic	synonymous_SNV	CA6:ENST00000480186.7:exon3:c.G315A:p.A105A	0,1	111	26	85	0.2342	0.7658	1,1	30	0	29	0	1	0,1	78	39	39	0.5	0.5
chr1	9149207		CAAAAAAAAAAAAAAAAG	CAAAAAAAAAAAAAAAG	11.4521		0.50	2	1M1D16M	22	0.00	1	1	1	del	.	.	.	.	.	.	MIR34AHG	ncRNA_exonic	.	.	None	0	0	0	0	0	0,1	22	13	6	0.6842	0.3158	None	0	0	0	0	0
chr1	9191810		T	C	1400.53		1.00	2	1X	44	0.00	1	1	1	snp	.	.	.	.	.	.	LINC01759	ncRNA_exonic	.	.	None	0	0	0	0	0	1,1	44	0	44	0	1	None	0	0	0	0	0
chr1	9191888		TA	TAAAAA	654.868		0.50	2	1M4I1M	35	0.00	4	1	1	ins	.	.	.	.	.	.	LINC01759	ncRNA_exonic	.	.	None	0	0	0	0	0	0,1	35	6	29	0.1714	0.8286	None	0	0	0	0	0
chr1	9192075		A	G	828.326		1.00	2	1X	26	0.00	1	1	1	snp	.	.	.	.	.	.	LINC01759	ncRNA_exonic	.	.	None	0	0	0	0	0	1,1	26	0	26	0	1	None	0	0	0	0	0
chr1	9263851		G	A	3477.7		0.67	6	1X	200	0.00	1	3	1	snp	B	0.001	B	0.001	T	0.573	H6PD	exonic	nonsynonymous_SNV	H6PD:ENST00000377403.6:exon5:c.G1358A:p.R453Q,H6PD:ENST00000602477.1:exon5:c.G1391A:p.R464Q	0,1	77	28	49	0.3636	0.6364	1,1	37	0	37	0	1	0,1	86	50	36	0.5814	0.4186
chr1	9356092		G	A	5219.8		0.67	6	1X	280	0.00	1	3	1	snp	.	.	.	.	.	.	SPSB1	exonic	synonymous_SNV	SPSB1:ENST00000377399.2:exon1:c.G201A:p.V67V,SPSB1:ENST00000328089.10:exon2:c.G201A:p.V67V,SPSB1:ENST00000357898.3:exon2:c.G201A:p.V67V	0,1	163	52	111	0.319	0.681	1,1	30	0	30	0	1	0,1	87	42	45	0.4828	0.5172
chr1	9598517		G	A	393.141		0.17	6	1X	183	0.44	1	3	1	snp	.	.	.	.	.	.	TMEM201	exonic	synonymous_SNV	TMEM201:ENST00000340305.9:exon4:c.G498A:p.P166P,TMEM201:ENST00000340381.10:exon4:c.G498A:p.P166P	0,0	71	71	0	1	0	0,1	33	15	18	0.4545	0.5455	0,0	79	79	0	1	0
chr1	9722328		C	T	2187.95		0.67	6	1X	136	0.00	1	3	1	snp	.	.	.	.	.	.	PIK3CD	exonic	synonymous_SNV	PIK3CD:ENST00000361110.6:exon17:c.C2391T:p.S797S,PIK3CD:ENST00000377346.8:exon18:c.C2319T:p.S773S,PIK3CD:ENST00000543390.2:exon18:c.C2391T:p.S797S,PIK3CD:ENST00000628140.2:exon18:c.C2391T:p.S797S,PIK3CD:ENST00000536656.5:exon19:c.C2391T:p.S797S	0,1	62	22	39	0.3607	0.6393	1,1	31	0	30	0	1	0,1	43	25	18	0.5814	0.4186
chr1	9751595		C	T	4060.89		0.67	6	1X	249	0.00	1	3	1	snp	D	1.0	D	1.0	D	0.0	CLSTN1	exonic	nonsynonymous_SNV	CLSTN1:ENST00000361311.4:exon4:c.G497A:p.G166E,CLSTN1:ENST00000377298.8:exon5:c.G527A:p.G176E	0,1	123	44	79	0.3577	0.6423	1,1	22	0	22	0	1	0,1	104	53	51	0.5096	0.4904
chr1	9827290		C	T	728.118		1.00	2	1X	25	0.00	1	1	1	snp	.	.	.	.	.	.	RP11-84A14.7	ncRNA_exonic	.	.	None	0	0	0	0	0	1,1	25	0	25	0	1	None	0	0	0	0	0
chr1	9827428		CAAAAAAAAAAAAAAAAAAAG	CAAAAAAAAAAAAAAAAAG	167.607		1.00	2	1M2D18M	17	0.00	2	1	1	del	.	.	.	.	.	.	RP11-84A14.7	ncRNA_exonic	.	.	None	0	0	0	0	0	1,1	17	2	7	0.2222	0.7778	None	0	0	0	0	0
chr1	9828144		C	T	835.728		1.00	2	1X	26	0.00	1	1	1	snp	.	.	.	.	.	.	RP11-84A14.7	ncRNA_exonic	.	.	None	0	0	0	0	0	1,1	26	0	26	0	1	None	0	0	0	0	0
chr1	10158381		T	C	3095.86		0.67	6	1X	162	0.00	1	3	1	snp	.	.	.	.	.	.	UBE4B	exonic	synonymous_SNV	UBE4B:ENST00000253251.12:exon21:c.T2565C:p.S855S,UBE4B:ENST00000343090.10:exon22:c.T2952C:p.S984S	0,1	48	10	38	0.2083	0.7917	1,1	20	0	20	0	1	0,1	94	45	49	0.4787	0.5213
chr1	10158414		T	C	3173.15		0.67	6	1X	187	0.00	1	3	1	snp	.	.	.	.	.	.	UBE4B	exonic	synonymous_SNV	UBE4B:ENST00000253251.12:exon21:c.T2598C:p.H866H,UBE4B:ENST00000343090.10:exon22:c.T2985C:p.H995H	0,1	49	12	37	0.2449	0.7551	1,1	18	0	18	0	1	0,1	120	64	56	0.5333	0.4667
chr1	10303606		G	T	3360.9		0.67	6	1X	210	0.00	1	3	1	snp	B	0.0	B	0.001	T	0.484	KIF1B	exonic	nonsynonymous_SNV	KIF1B:ENST00000377083.5:exon21:c.G2421T:p.M807I,KIF1B:ENST00000377093.8:exon21:c.G2421T:p.M807I	0,1	77	24	53	0.3117	0.6883	1,1	24	0	24	0	1	0,1	109	65	44	0.5963	0.4037
chr1	10303999		A	G	4633.76		0.67	6	1X	254	0.00	1	3	1	snp	.	.	.	.	.	.	KIF1B	exonic	synonymous_SNV	KIF1B:ENST00000377083.5:exon21:c.A2814G:p.T938T,KIF1B:ENST00000377093.8:exon21:c.A2814G:p.T938T	0,1	126	43	83	0.3413	0.6587	1,1	22	0	22	0	1	0,1	106	47	59	0.4434	0.5566
chr1	10629647		CA	TG	4293.01		0.67	6	2X	246	0.00	2	3	1	mnp	.	.	.	.	.	.	PEX14	exonic	nonframeshift_substitution	PEX14:ENST00000356607.8:exon9:c.794_795TG	0,1	131	52	79	0.3969	0.6031	1,1	39	0	39	0	1	0,1	76	41	35	0.5395	0.4605
chr1	10647755		G	A	3110.95		0.67	6	1X	146	0.00	1	3	1	snp	.	.	.	.	.	.	RP4-734G22.3	ncRNA_exonic	.	.	0,1	91	27	64	0.2967	0.7033	1,1	37	0	37	0	1	0,1	18	11	7	0.6111	0.3889
chr1	10651348		C	G	0.000328948		0.50	2	1X	31	0.00	1	1	1	snp	.	.	.	.	.	.	RP4-734G22.3	ncRNA_exonic	.	.	None	0	0	0	0	0	0,1	31	17	14	0.5484	0.4516	None	0	0	0	0	0
chr1	11071712		GCT	GCCT	718.192		1.00	2	1M1I2M	24	0.00	1	1	1	ins	.	.	.	.	.	.	RP4-635E18.7	ncRNA_exonic	.	.	None	0	0	0	0	0	1,1	24	0	24	0	1	None	0	0	0	0	0
chr1	11072908		G	C	981.708		1.00	2	1X	32	0.00	1	1	1	snp	.	.	.	.	.	.	RP4-635E18.7	ncRNA_exonic	.	.	None	0	0	0	0	0	1,1	32	0	32	0	1	None	0	0	0	0	0
chr1	11609717		A	G	732.947		1.00	2	1X	24	0.00	1	1	1	snp	.	.	.	.	.	.	LINC01647	ncRNA_exonic	.	.	None	0	0	0	0	0	1,1	24	0	24	0	1	None	0	0	0	0	0
chr1	11609899		A	G	587.22		1.00	2	1X	20	0.00	1	1	1	snp	.	.	.	.	.	.	LINC01647	ncRNA_exonic	.	.	None	0	0	0	0	0	1,1	20	0	20	0	1	None	0	0	0	0	0
chr1	11609968		C	T	774.418		1.00	2	1X	25	0.00	1	1	1	snp	.	.	.	.	.	.	LINC01647	ncRNA_exonic	.	.	None	0	0	0	0	0	1,1	25	0	25	0	1	None	0	0	0	0	0
chr1	11609989		T	C	809.401		1.00	2	1X	25	0.00	1	1	1	snp	.	.	.	.	.	.	LINC01647	ncRNA_exonic	.	.	None	0	0	0	0	0	1,1	25	0	25	0	1	None	0	0	0	0	0
chr1	11650504		T	G	4130.2		0.67	6	1X	185	0.00	1	3	1	snp	D	0.986	D	0.926	T	0.078	FBXO2	exonic	nonsynonymous_SNV	FBXO2:ENST00000354287.4:exon2:c.A353C:p.K118T	0,1	83	21	62	0.253	0.747	1,1	43	0	43	0	1	0,1	59	18	41	0.3051	0.6949
chr1	11777645		CAAA	CAG,CAGA	688.322		0.75,0.25	4	1M1D1M1X,2M1X1M	29	0.00,28.00	2,1	2	2	complex,snp	.	.	.	.	.	.	RP11-56N19.5	ncRNA_exonic	.	.	None	0	0	0	0	0	1,2	28	0	28	0	1	1,1	1	0	1	0	1
chr1	11778042		A	G	793.099		1.00	2	1X	25	0.00	1	1	1	snp	.	.	.	.	.	.	RP11-56N19.5	ncRNA_exonic	.	.	None	0	0	0	0	0	1,1	25	0	25	0	1	None	0	0	0	0	0
chr1	11778207		A	G	697.614		0.50	4	1X	23	22.00	1	2	1	snp	.	.	.	.	.	.	RP11-56N19.5	ncRNA_exonic	.	.	0,0	1	0	0	0	0	1,1	22	0	22	0	1	None	0	0	0	0	0
chr1	11796321		G	A	2468.62		0.67	6	1X	146	0.00	1	3	1	snp	D	0.998	D	0.941	D	0.002	MTHFR	exonic	nonsynonymous_SNV	MTHFR:ENST00000376592.5:exon4:c.C665T:p.A222V,MTHFR:ENST00000376583.7:exon5:c.C788T:p.A263V,MTHFR:ENST00000376590.7:exon5:c.C665T:p.A222V,MTHFR:ENST00000376585.5:exon6:c.C788T:p.A263V	0,1	83	34	49	0.4096	0.5904	1,1	33	0	33	0	1	0,1	30	22	8	0.7333	0.2667
chr1	11908159		G	A	502.061		1.00	2	1X	16	0.00	1	1	1	snp	.	.	.	.	.	.	RNU5E-1	ncRNA_exonic	.	.	None	0	0	0	0	0	1,1	16	0	16	0	1	None	0	0	0	0	0
chr1	11908178		T	C	698.393		1.00	2	1X	22	0.00	1	1	1	snp	.	.	.	.	.	.	RNU5E-1	ncRNA_exonic	.	.	None	0	0	0	0	0	1,1	22	0	22	0	1	None	0	0	0	0	0
chr1	11908216		A	G	794.175		1.00	2	1X	26	0.00	1	1	1	snp	.	.	.	.	.	.	RNU5E-1	ncRNA_exonic	.	.	None	0	0	0	0	0	1,1	26	0	26	0	1	None	0	0	0	0	0
chr1	11909860		A	G	1291.81		1.00	2	1X	40	0.00	1	1	1	snp	.	.	.	.	.	.	RNU5E-4P	ncRNA_exonic	.	.	None	0	0	0	0	0	1,1	40	0	40	0	1	None	0	0	0	0	0
chr1	11950412		G	T	2083.27		0.67	6	1X	114	0.00	1	3	1	snp	D	0.965	P	0.556	T	0.516	PLOD1	exonic	nonsynonymous_SNV	PLOD1:ENST00000196061.4:exon4:c.G358T:p.A120S	0,1	26	11	15	0.4231	0.5769	1,1	34	0	34	0	1	0,1	54	28	26	0.5185	0.4815
chr1	11966298		A	C	2081.5		0.67	6	1X	105	0.00	1	3	1	snp	.	.	.	.	.	.	PLOD1	exonic	synonymous_SNV	PLOD1:ENST00000196061.4:exon15:c.A1632C:p.A544A	0,1	25	8	17	0.32	0.68	1,1	25	0	25	0	1	0,1	55	24	30	0.4444	0.5556
chr1	12005784		C	T	3319.18		0.67	6	1X	180	0.00	1	3	1	snp	.	.	.	.	.	.	MFN2	exonic	synonymous_SNV	MFN2:ENST00000444836.5:exon14:c.C1569T:p.S523S,MFN2:ENST00000235329.9:exon15:c.C1569T:p.S523S	0,1	91	29	62	0.3187	0.6813	1,1	30	0	30	0	1	0,1	59	34	25	0.5763	0.4237
chr1	12022277		A	T	3492		0.67	6	1X	181	0.00	1	3	1	snp	P	0.952	P	0.677	T	0.103	MIIP	exonic	nonsynonymous_SNV	MIIP:ENST00000235332.5:exon3:c.A297T:p.K99N	0,1	111	38	73	0.3423	0.6577	1,1	32	0	32	0	1	0,1	38	18	20	0.4737	0.5263
chr1	12022404		C	T	3322.18		0.67	6	1X	162	0.00	1	3	1	snp	P	0.493	B	0.234	T	0.213	MIIP	exonic	nonsynonymous_SNV	MIIP:ENST00000235332.5:exon3:c.C424T:p.P142S	0,1	72	18	54	0.25	0.75	1,1	33	0	33	0	1	0,1	57	29	28	0.5088	0.4912
chr1	12022869		A	G	1775.06		0.67	6	1X	102	0.00	1	3	1	snp	B	0.0	B	0.0	T	1.0	MIIP	exonic	nonsynonymous_SNV	MIIP:ENST00000235332.5:exon4:c.A499G:p.K167E	0,1	35	19	16	0.5429	0.4571	1,1	20	0	20	0	1	0,1	47	19	28	0.4043	0.5957
chr1	12138240		T	C	1388.98		0.67	6	1X	79	0.00	1	3	1	snp	.	.	.	.	.	.	TNFRSF8	exonic	synonymous_SNV	TNFRSF8:ENST00000417814.3:exon13:c.T1011C:p.S337S,TNFRSF8:ENST00000263932.6:exon14:c.T1347C:p.S449S	0,1	24	10	14	0.4167	0.5833	1,1	26	0	26	0	1	0,1	29	15	13	0.5357	0.4643
chr1	12188885		A	G	2185.44		0.67	6	1X	112	0.00	1	3	1	snp	.	.	.	.	.	.	TNFRSF1B	exonic	synonymous_SNV	TNFRSF1B:ENST00000376259.6:exon2:c.A168G:p.K56K,TNFRSF1B:ENST00000536782.2:exon2:c.A168G:p.K56K	0,1	29	13	16	0.4483	0.5517	1,1	38	0	38	0	1	0,1	45	23	22	0.5111	0.4889
chr1	12191751		T	G	2079.01		0.67	6	1X	114	0.00	1	3	1	snp	.	.	.	.	.	.	MIR4632	ncRNA_exonic	.	.	0,1	30	11	19	0.3667	0.6333	1,1	36	0	36	0	1	0,1	48	19	29	0.3958	0.6042
chr1	12192898		T	G	2681.21		0.67	6	1X	131	0.00	1	3	1	snp	B	0.0	B	0.001	T	0.255	TNFRSF1B	exonic	nonsynonymous_SNV	TNFRSF1B:ENST00000376259.6:exon6:c.T587G:p.M196R	0,1	78	23	55	0.2949	0.7051	1,1	28	0	28	0	1	0,1	25	13	12	0.52	0.48
chr1	12341811		A	C	2414.75		0.67	6	1X	132	0.00	1	3	1	snp	.	.	.	.	.	.	VPS13D	exonic	synonymous_SNV	VPS13D:ENST00000613099.4:exon40:c.A8583C:p.P2861P,VPS13D:ENST00000620676.4:exon41:c.A8658C:p.P2886P	0,1	58	21	37	0.3621	0.6379	1,1	33	0	33	0	1	0,1	41	25	15	0.625	0.375
chr1	12777320		C	T	1015.44		0.67	6	1X	42	0.00	1	3	1	snp	.	.	.	.	.	.	PRAMEF12	exonic	synonymous_SNV	PRAMEF12:ENST00000357726.4:exon3:c.C1173T:p.A391A	0,1	5	1	4	0.2	0.8	1,1	29	0	29	0	1	0,1	8	6	2	0.75	0.25
chr1	12883169		A	G	1345		0.67	6	1X	58	0.00	1	3	1	snp	P	0.919	P	0.586	T	0.091	PRAMEF4	exonic	nonsynonymous_SNV	PRAMEF4:ENST00000235349.5:exon2:c.T226C:p.C76R	0,1	11	3	8	0.2727	0.7273	1,1	30	0	30	0	1	0,1	17	8	9	0.4706	0.5294
chr1	12893339		G	A	1009.47		0.75	4	1X	61	0.00	1	2	1	snp	.	.	.	.	.	.	PRAMEF10	exonic	synonymous_SNV	PRAMEF10:ENST00000235347.4:exon4:c.C1002T:p.T334T	1,1	2	0	2	0	1	0,1	59	21	38	0.3559	0.6441	None	0	0	0	0	0
chr1	12893437		C	G	326.563		0.25	4	1X	47	22.50	1	2	1	snp	B	0.0	B	0.001	T	0.326	PRAMEF10	exonic	nonsynonymous_SNV	PRAMEF10:ENST00000235347.4:exon4:c.G904C:p.D302H	0,0	2	2	0	1	0	0,1	45	24	21	0.5333	0.4667	None	0	0	0	0	0
chr1	12893472		T	C	24.7153		0.25	4	1X	42	20.00	1	2	1	snp	B	0.0	B	0.0	T	1.0	PRAMEF10	exonic	nonsynonymous_SNV	PRAMEF10:ENST00000235347.4:exon4:c.A869G:p.Y290C	0,0	2	2	0	1	0	0,1	40	29	11	0.725	0.275	None	0	0	0	0	0
chr1	12894659		A	G	183.426		1.00	2	1X	25	0.00	1	1	1	snp	B	0.003	B	0.002	T	1.0	PRAMEF10	exonic	nonsynonymous_SNV	PRAMEF10:ENST00000235347.4:exon3:c.T793C:p.C265R	None	0	0	0	0	0	1,1	25	11	14	0.44	0.56	None	0	0	0	0	0
chr1	13223492		A	G	28.5988		1.00	2	1X	16	0.00	1	1	1	snp	.	.	.	.	.	.	PRAMEF18	exonic	nonsynonymous_SNV	PRAMEF18:ENST00000624297.2:exon3:c.T1280C:p.L427S	None	0	0	0	0	0	1,1	16	8	8	0.5	0.5	None	0	0	0	0	0
chr1	13223511		TG	CA	50.9652		1.00	2	2X	18	0.00	2	1	1	mnp	.	.	.	.	.	.	PRAMEF18	exonic	nonframeshift_substitution	PRAMEF18:ENST00000624297.2:exon3:c.1260_1261TG	None	0	0	0	0	0	1,1	18	10	8	0.5556	0.4444	None	0	0	0	0	0
chr1	13223594		G	C	15.995		0.50	4	1X	17	0.00	1	2	1	snp	.	.	.	.	.	.	PRAMEF18	exonic	nonsynonymous_SNV	PRAMEF18:ENST00000624297.2:exon3:c.C1178G:p.A393G	None	0	0	0	0	0	1,1	15	9	6	0.6	0.4	0,0	2	1	1	0.5	0.5
chr1	13225325		T	C	360.142		0.50	6	1X	41	6.33	1	3	1	snp	.	.	.	.	.	.	PRAMEF18	exonic	synonymous_SNV	PRAMEF18:ENST00000624297.2:exon2:c.A396G:p.R132R	0,0	3	3	0	1	0	0,1	37	20	17	0.5405	0.4595	1,1	1	0	1	0	1
chr1	13225408		T	A	336.716		0.25	4	1X	31	30.00	1	2	1	snp	.	.	.	.	.	.	PRAMEF18	exonic	nonsynonymous_SNV	PRAMEF18:ENST00000624297.2:exon2:c.A313T:p.M105L	0,0	1	1	0	1	0	0,1	30	13	17	0.4333	0.5667	None	0	0	0	0	0
chr1	13259315		G	A	0.0167355		0.33	6	1X	57	0.00	1	3	1	snp	.	.	.	.	.	.	PRAMEF5	exonic	nonsynonymous_SNV	PRAMEF5:ENST00000622421.2:exon2:c.G47A:p.S16N	0,0	17	5	12	0.2941	0.7059	1,1	27	14	13	0.5185	0.4815	0,0	13	4	8	0.3333	0.6667
chr1	13260299		A	G	0.139419		0.17	6	1X	27	2.50	1	3	1	snp	.	.	.	.	.	.	PRAMEF5	exonic	nonsynonymous_SNV	PRAMEF5:ENST00000622421.2:exon3:c.A365G:p.H122R	0,0	2	2	0	1	0	0,1	15	12	3	0.8	0.2	0,0	10	10	0	1	0
chr1	13260365		A	G	48.9164		0.50	6	1X	27	0.00	1	3	1	snp	.	.	.	.	.	.	PRAMEF5	exonic	nonsynonymous_SNV	PRAMEF5:ENST00000622421.2:exon3:c.A431G:p.Q144R	1,1	2	0	2	0	1	0,1	12	4	8	0.3333	0.6667	0,0	13	11	2	0.8462	0.1538
chr1	13260431		G	A	39.7979		0.50	4	1X	47	0.00	1	2	1	snp	.	.	.	.	.	.	PRAMEF5	exonic	nonsynonymous_SNV	PRAMEF5:ENST00000622421.2:exon3:c.G497A:p.C166Y	None	0	0	0	0	0	1,1	17	6	11	0.3529	0.6471	0,0	30	29	1	0.9667	0.0333
chr1	13262927		C	T	7.55094		0.33	6	1X	24	0.59	1	3	1	snp	.	.	.	.	.	.	PRAMEF5	exonic	nonsynonymous_SNV	PRAMEF5:ENST00000622421.2:exon4:c.C1247T:p.P416L	0,0	1	0	1	0	1	1,1	12	2	10	0.1667	0.8333	0,0	11	11	0	1	0
chr1	13306667		A	G	47.0318		0.50	4	1X	13	0.00	1	2	1	snp	.	.	.	.	.	.	PRAMEF33	exonic	nonsynonymous_SNV	PRAMEF33:ENST00000437300.2:exon3:c.A317G:p.Q106R	0,0	1	0	1	0	1	1,1	12	0	12	0	1	None	0	0	0	0	0
chr1	13307108		G	A	5.42698		0.50	4	1X	23	0.00	1	2	1	snp	.	.	.	.	.	.	PRAMEF33	exonic	stopgain	PRAMEF33:ENST00000437300.2:exon3:c.G758A:p.W253X	0,0	2	0	2	0	1	1,1	21	12	9	0.5714	0.4286	None	0	0	0	0	0
chr1	13369246		TG	CA	42.3542		0.25	4	2X	30	14.00	2	2	1	mnp	.	.	.	.	.	.	PRAMEF19	exonic	nonframeshift_substitution	PRAMEF19:ENST00000376101.2:exon3:c.1053_1054TG	0,0	2	2	0	1	0	0,1	28	21	6	0.7778	0.2222	None	0	0	0	0	0
chr1	13369358		G	A	9.73181		0.25	4	1X	38	11.67	1	2	1	snp	.	.	.	.	.	.	PRAMEF19	exonic	synonymous_SNV	PRAMEF19:ENST00000376101.2:exon3:c.C942T:p.C314C	None	0	0	0	0	0	0,1	35	24	11	0.6857	0.3143	0,0	3	3	0	1	0
chr1	13369384		G	A	11.0741		0.17	6	1X	49	24.00	1	3	1	snp	B	0.011	B	0.005	T	0.152	PRAMEF19	exonic	nonsynonymous_SNV	PRAMEF19:ENST00000376101.2:exon3:c.C916T:p.R306C	0,0	1	1	0	1	0	0,1	39	26	13	0.6667	0.3333	0,0	9	8	1	0.8889	0.1111
chr1	13369423		C	G	16.4563		0.17	6	1X	51	25.00	1	3	1	snp	B	0.0	B	0.001	T	0.679	PRAMEF19	exonic	nonsynonymous_SNV	PRAMEF19:ENST00000376101.2:exon3:c.G877C:p.G293R	0,0	1	1	0	1	0	0,1	34	22	12	0.6471	0.3529	0,0	16	15	1	0.9375	0.0625
chr1	13371119		T	C	175.909		0.17	6	1X	54	16.00	1	3	1	snp	.	.	.	.	.	.	PRAMEF19	exonic	synonymous_SNV	PRAMEF19:ENST00000376101.2:exon2:c.A189G:p.R63R	0,0	4	4	0	1	0	0,1	48	32	16	0.6667	0.3333	0,0	2	2	0	1	0
chr1	13371202		T	A	181.591		0.17	6	1X	63	16.00	1	3	1	snp	B	0.0	B	0.0	T	1.0	PRAMEF19	exonic	nonsynonymous_SNV	PRAMEF19:ENST00000376101.2:exon2:c.A106T:p.M36L	0,0	3	3	0	1	0	0,1	56	39	17	0.6964	0.3036	0,0	4	4	0	1	0
chr1	13392079		T	C	920.977		1.00	2	1X	29	0.00	1	1	1	snp	.	.	.	.	.	.	PRAMEF17	exonic	synonymous_SNV	PRAMEF17:ENST00000376098.4:exon3:c.T1002C:p.T334T	None	0	0	0	0	0	1,1	29	0	29	0	1	None	0	0	0	0	0
chr1	13392184		C	T	839.17		0.50	4	1X	29	28.00	1	2	1	snp	.	.	.	.	.	.	PRAMEF17	exonic	synonymous_SNV	PRAMEF17:ENST00000376098.4:exon3:c.C1107T:p.L369L	0,0	1	1	0	1	0	1,1	28	0	28	0	1	None	0	0	0	0	0
chr1	14391464		G	A	1155.45		0.75	4	1X	38	0.00	1	2	1	snp	.	.	.	.	.	.	RP4-704D23.1	ncRNA_exonic	.	.	0,1	2	1	1	0.5	0.5	1,1	36	0	36	0	1	None	0	0	0	0	0
chr1	15112094		TAAGATCA	TA	888.289		0.50	4	1M6D1M	32	31.00	6	2	1	del	.	.	.	.	.	.	TMEM51-AS1	ncRNA_exonic	.	.	0,0	1	1	0	1	0	1,1	31	0	31	0	1	None	0	0	0	0	0
chr1	15112494		G	A	1972.97		0.67	6	1X	121	0.00	1	3	1	snp	B	0.001	B	0.002	T	0.243	KAZN	exonic	nonsynonymous_SNV	KAZN:ENST00000376030.6:exon14:c.G2116A:p.A706T,KAZN:ENST00000636203.1:exon16:c.G2380A:p.A794T	0,1	12	7	5	0.5833	0.4167	1,1	32	0	32	0	1	0,1	77	37	40	0.4805	0.5195
chr1	15112994		ACC	AC	937.699		0.50	4	1M1D1M	34	33.00	1	2	1	del	.	.	.	.	.	.	TMEM51-AS1	ncRNA_exonic	.	.	0,0	1	1	0	1	0	1,1	33	1	32	0.0303	0.9697	None	0	0	0	0	0
chr1	15115562		T	C	926.494		0.50	4	1X	31	30.00	1	2	1	snp	.	.	.	.	.	.	TMEM51-AS1	ncRNA_exonic	.	.	0,0	1	1	0	1	0	1,1	30	0	30	0	1	None	0	0	0	0	0
chr1	15116872		A	G	1136.95		1.00	2	1X	36	0.00	1	1	1	snp	.	.	.	.	.	.	TMEM51-AS1	ncRNA_exonic	.	.	None	0	0	0	0	0	1,1	36	0	36	0	1	None	0	0	0	0	0
chr1	15116980		C	G	932.581		0.50	4	1X	32	31.00	1	2	1	snp	.	.	.	.	.	.	TMEM51-AS1	ncRNA_exonic	.	.	0,0	1	1	0	1	0	1,1	31	0	31	0	1	None	0	0	0	0	0
chr1	15117363		T	C	903.53		1.00	2	1X	28	0.00	1	1	1	snp	.	.	.	.	.	.	TMEM51-AS1	ncRNA_exonic	.	.	None	0	0	0	0	0	1,1	28	0	28	0	1	None	0	0	0	0	0
chr1	15117402		G	A	994.033		1.00	2	1X	31	0.00	1	1	1	snp	.	.	.	.	.	.	TMEM51-AS1	ncRNA_exonic	.	.	None	0	0	0	0	0	1,1	31	0	31	0	1	None	0	0	0	0	0
chr1	15118564		C	T	1173.06		1.00	2	1X	36	0.00	1	1	1	snp	.	.	.	.	.	.	TMEM51-AS1	ncRNA_exonic	.	.	None	0	0	0	0	0	1,1	36	0	36	0	1	None	0	0	0	0	0
chr1	15118690		G	A	926.342		1.00	2	1X	29	0.00	1	1	1	snp	.	.	.	.	.	.	TMEM51-AS1	ncRNA_exonic	.	.	None	0	0	0	0	0	1,1	29	0	29	0	1	None	0	0	0	0	0
chr1	15121002		A	G	709.229		1.00	2	1X	22	0.00	1	1	1	snp	.	.	.	.	.	.	TMEM51-AS1	ncRNA_exonic	.	.	None	0	0	0	0	0	1,1	22	0	22	0	1	None	0	0	0	0	0
chr1	15164369		T	A	3072.34		0.67	6	1X	156	0.00	1	3	1	snp	.	.	.	.	.	.	C1orf195	ncRNA_exonic	.	.	0,1	37	10	27	0.2703	0.7297	1,1	34	0	34	0	1	0,1	85	40	45	0.4706	0.5294
chr1	15289494		T	C	2939.33		0.67	6	1X	164	0.00	1	3	1	snp	.	.	.	.	.	.	FHAD1	exonic	synonymous_SNV	FHAD1:ENST00000375998.8:exon3:c.T396C:p.H132H,FHAD1:ENST00000358897.8:exon4:c.T396C:p.H132H	0,1	69	25	44	0.3623	0.6377	1,1	32	0	32	0	1	0,1	63	29	34	0.4603	0.5397
chr1	15289643		G	A	2903.83		0.67	6	1X	170	0.00	1	3	1	snp	B	0.0	B	0.0	T	0.518	FHAD1	exonic	nonsynonymous_SNV	FHAD1:ENST00000375998.8:exon3:c.G545A:p.R182H,FHAD1:ENST00000358897.8:exon4:c.G545A:p.R182H	0,1	60	18	42	0.3	0.7	1,1	30	0	30	0	1	0,1	80	44	35	0.557	0.443
chr1	15329157		G	C	205.019		0.25	4	1X	21	9.50	1	2	1	snp	.	.	.	.	.	.	RP3-467K16.2	ncRNA_exonic	.	.	None	0	0	0	0	0	0,1	19	9	10	0.4737	0.5263	0,0	2	2	0	1	0
chr1	15334261		T	A	0.000417513		0.25	4	1X	19	18.00	1	2	1	snp	.	.	.	.	.	.	RP3-467K16.7	ncRNA_exonic	.	.	0,0	1	1	0	1	0	0,1	18	9	5	0.6429	0.3571	None	0	0	0	0	0
chr1	15334267		T	A	0.000417513		0.25	4	1X	19	18.00	1	2	1	snp	.	.	.	.	.	.	RP3-467K16.7	ncRNA_exonic	.	.	0,0	1	1	0	1	0	0,1	18	9	5	0.6429	0.3571	None	0	0	0	0	0
chr1	15334290		T	A	1.14883e-05		0.50	2	1X	15	0.00	1	1	1	snp	.	.	.	.	.	.	RP3-467K16.7	ncRNA_exonic	.	.	None	0	0	0	0	0	0,1	15	12	3	0.8	0.2	None	0	0	0	0	0
chr1	15482272		G	A	3904.68		0.67	6	1X	198	0.00	1	3	1	snp	B	0.0	B	0.001	T	0.956	CELA2B	exonic	nonsynonymous_SNV	CELA2B:ENST00000375910.7:exon4:c.G235A:p.G79R	0,1	77	30	47	0.3896	0.6104	1,1	24	0	24	0	1	0,1	97	32	65	0.3299	0.6701
chr1	15482377		G	A	4612.59		0.67	6	1X	247	0.00	1	3	1	snp	B	0.0	B	0.001	T	1.0	CELA2B	exonic	nonsynonymous_SNV	CELA2B:ENST00000375910.7:exon4:c.G340A:p.D114N	0,1	96	34	62	0.3542	0.6458	1,1	31	0	31	0	1	0,1	120	47	73	0.3917	0.6083
chr1	15483381		G	A	2294.19		0.67	6	1X	132	0.00	1	3	1	snp	.	.	.	.	.	.	CELA2B	exonic	synonymous_SNV	CELA2B:ENST00000375910.7:exon5:c.G474A:p.T158T	0,1	29	8	21	0.2759	0.7241	1,1	31	0	30	0	1	0,1	72	31	41	0.4306	0.5694
chr1	15506048		T	C	2934.16		0.67	6	1X	154	0.00	1	3	1	snp	B	0.0	B	0.001	T	0.983	CASP9	exonic	nonsynonymous_SNV	CASP9:ENST00000333868.9:exon5:c.A662G:p.Q221R,CASP9:ENST00000375890.8:exon5:c.A413G:p.Q138R,CASP9:ENST00000546424.5:exon5:c.A662G:p.Q221R	0,1	40	7	33	0.175	0.825	1,1	31	0	31	0	1	0,1	83	42	41	0.506	0.494
chr1	15518120		A	G	5355.52		0.67	6	1X	248	0.00	1	3	1	snp	.	.	.	.	.	.	CASP9	exonic	synonymous_SNV	CASP9:ENST00000333868.9:exon2:c.T408C:p.F136F,CASP9:ENST00000348549.9:exon2:c.T408C:p.F136F,CASP9:ENST00000375890.8:exon2:c.T159C:p.F53F,CASP9:ENST00000546424.5:exon2:c.T408C:p.F136F	0,1	200	58	142	0.29	0.71	1,1	23	0	23	0	1	0,1	25	6	19	0.24	0.76
chr1	15524118		G	A	966.368		0.67	6	1X	44	0.00	1	3	1	snp	P	0.793	B	0.303	T	0.527	CASP9	exonic	nonsynonymous_SNV	CASP9:ENST00000333868.9:exon1:c.C83T:p.A28V,CASP9:ENST00000348549.9:exon1:c.C83T:p.A28V,CASP9:ENST00000546424.5:exon1:c.C83T:p.A28V	0,1	6	3	3	0.5	0.5	1,1	29	0	29	0	1	0,1	9	7	2	0.7778	0.2222
chr1	15542197		A	G	994.605		0.67	6	1X	38	0.00	1	3	1	snp	.	.	.	.	.	.	SCARNA21	ncRNA_exonic	.	.	0,1	7	2	5	0.2857	0.7143	1,1	28	0	28	0	1	0,1	3	2	1	0.6667	0.3333
chr1	15583355		C	G	1809.54		0.67	6	1X	73	0.00	1	3	1	snp	B	0.0	B	0.001	T	1.0	AGMAT	exonic	nonsynonymous_SNV	AGMAT:ENST00000375826.3:exon2:c.G313C:p.G105R	0,1	18	6	12	0.3333	0.6667	1,1	37	0	37	0	1	0,1	18	6	12	0.3333	0.6667
chr1	15584854		G	A	1722.19		0.67	6	1X	78	0.00	1	3	1	snp	.	.	.	.	.	.	AGMAT	exonic	synonymous_SNV	AGMAT:ENST00000375826.3:exon1:c.C114T:p.D38D	0,1	20	6	14	0.3	0.7	1,1	34	0	34	0	1	0,1	24	9	15	0.375	0.625
chr1	15586141		T	C	458.114		1.00	2	1X	15	0.00	1	1	1	snp	.	.	.	.	.	.	RP4-680D5.2	ncRNA_exonic	.	.	None	0	0	0	0	0	1,1	15	0	15	0	1	None	0	0	0	0	0
chr1	15586179		CG	CTG	476.671		1.00	2	1M1I1M	17	0.00	1	1	1	ins	.	.	.	.	.	.	RP4-680D5.2	ncRNA_exonic	.	.	None	0	0	0	0	0	1,1	17	0	17	0	1	None	0	0	0	0	0
chr1	15586228		A	G	513.597		1.00	2	1X	18	0.00	1	1	1	snp	.	.	.	.	.	.	RP4-680D5.2	ncRNA_exonic	.	.	None	0	0	0	0	0	1,1	18	0	18	0	1	None	0	0	0	0	0
chr1	15586492		G	T	686.207		0.75	4	1X	23	0.00	1	2	1	snp	.	.	.	.	.	.	RP4-680D5.2	ncRNA_exonic	.	.	0,1	2	1	1	0.5	0.5	1,1	21	0	21	0	1	None	0	0	0	0	0
chr1	15586502		C	T	735.196		0.75	4	1X	25	0.00	1	2	1	snp	.	.	.	.	.	.	RP4-680D5.2	ncRNA_exonic	.	.	0,1	2	1	1	0.5	0.5	1,1	23	0	23	0	1	None	0	0	0	0	0
chr1	15586544		T	C	590.818		0.50	4	1X	22	21.00	1	2	1	snp	.	.	.	.	.	.	RP4-680D5.2	ncRNA_exonic	.	.	0,0	1	1	0	1	0	1,1	21	0	21	0	1	None	0	0	0	0	0
chr1	15586626		G	A	572.932		1.00	2	1X	18	0.00	1	1	1	snp	.	.	.	.	.	.	RP4-680D5.2	ncRNA_exonic	.	.	None	0	0	0	0	0	1,1	18	0	18	0	1	None	0	0	0	0	0
chr1	15586653		CAGCCTCCACTCTGGAGTGGA	CA	130.583		0.50	2	1M19D1M	12	0.00	19	1	1	del	.	.	.	.	.	.	RP4-680D5.2	ncRNA_exonic	.	.	None	0	0	0	0	0	0,1	12	0	12	0	1	None	0	0	0	0	0
chr1	15587517		G	A	1187.34		0.75	4	1X	45	0.00	1	2	1	snp	.	.	.	.	.	.	RP4-680D5.2	ncRNA_exonic	.	.	0,1	10	3	7	0.3	0.7	1,1	35	0	35	0	1	None	0	0	0	0	0
chr1	15587554		C	G	1337.33		0.75	4	1X	46	0.00	1	2	1	snp	.	.	.	.	.	.	RP4-680D5.2	ncRNA_exonic	.	.	0,1	9	2	7	0.2222	0.7778	1,1	37	0	37	0	1	None	0	0	0	0	0
chr1	15587626		CTTTTTTTTTTTTTA	CTTTTTTTTTTTG	891.444		0.75	4	1M2D11M1X	36	0.00	13	2	1	complex	.	.	.	.	.	.	RP4-680D5.2	ncRNA_exonic	.	.	0,1	3	1	2	0.3333	0.6667	1,1	33	0	30	0	1	None	0	0	0	0	0
chr1	15587837		C	G	680.317		0.33	6	1X	26	24.00	1	3	1	snp	.	.	.	.	.	.	RP4-680D5.2	ncRNA_exonic	.	.	0,0	1	1	0	1	0	1,1	24	0	24	0	1	0,0	1	1	0	1	0
chr1	15587881		C	G	607.446		0.50	4	1X	21	20.00	1	2	1	snp	.	.	.	.	.	.	RP4-680D5.2	ncRNA_exonic	.	.	None	0	0	0	0	0	1,1	20	0	20	0	1	0,0	1	1	0	1	0
chr1	15587966		C	G	837.99		0.75	4	1X	28	0.00	1	2	1	snp	.	.	.	.	.	.	RP4-680D5.2	ncRNA_exonic	.	.	None	0	0	0	0	0	1,1	25	0	25	0	1	0,1	3	1	2	0.3333	0.6667
chr1	15588050		C	T	675.109		0.50	4	1X	24	23.00	1	2	1	snp	.	.	.	.	.	.	RP4-680D5.2	ncRNA_exonic	.	.	0,0	1	1	0	1	0	1,1	23	0	23	0	1	None	0	0	0	0	0
chr1	15588153		G	A	572.797		1.00	2	1X	18	0.00	1	1	1	snp	.	.	.	.	.	.	RP4-680D5.2	ncRNA_exonic	.	.	None	0	0	0	0	0	1,1	18	0	18	0	1	None	0	0	0	0	0
chr1	15588305		A	G	739.227		0.33	6	1X	28	16.67	1	3	1	snp	.	.	.	.	.	.	RP4-680D5.2	ncRNA_exonic	.	.	0,0	1	1	0	1	0	1,1	25	0	25	0	1	0,0	2	2	0	1	0
chr1	15767440		A	C	0.000619749		0.17	6	1X	30	2.50	1	3	1	snp	.	.	.	.	.	.	FBLIM1	exonic	synonymous_SNV	FBLIM1:ENST00000441801.6:exon3:c.A315C:p.P105P,FBLIM1:ENST00000375766.7:exon4:c.A315C:p.P105P,FBLIM1:ENST00000375771.5:exon5:c.A315C:p.P105P	0,0	9	8	1	0.8889	0.1111	0,1	16	10	6	0.625	0.375	0,0	5	5	0	1	0
chr1	15767551		G	C	0.00172277		0.25	4	1X	48	8.60	1	2	1	snp	.	.	.	.	.	.	FBLIM1	exonic	synonymous_SNV	FBLIM1:ENST00000441801.6:exon3:c.G426C:p.P142P,FBLIM1:ENST00000375766.7:exon4:c.G426C:p.P142P,FBLIM1:ENST00000375771.5:exon5:c.G426C:p.P142P	None	0	0	0	0	0	0,1	43	31	12	0.7209	0.2791	0,0	5	5	0	1	0
chr1	15835917		AGCGCGCGCGCGCT	AGCGCGCGCGCGCGCT	1202.34		1.00	2	1M2I13M	42	0.00	2	1	1	ins	.	.	.	.	.	.	FLJ37453	ncRNA_exonic	.	.	None	0	0	0	0	0	1,1	42	0	40	0	1	None	0	0	0	0	0
chr1	15835976		C	A	1378.81		1.00	2	1X	44	0.00	1	1	1	snp	.	.	.	.	.	.	FLJ37453	ncRNA_exonic	.	.	None	0	0	0	0	0	1,1	44	0	44	0	1	None	0	0	0	0	0
chr1	15836236		C	T	830.981		0.75	4	1X	29	0.00	1	2	1	snp	.	.	.	.	.	.	FLJ37453	ncRNA_exonic	.	.	0,1	2	1	1	0.5	0.5	1,1	27	0	27	0	1	None	0	0	0	0	0
chr1	15935970		A	C	1.7543		0.17	6	1X	54	0.00	1	3	1	snp	B	0.004	B	0.001	D	0.024	SPEN	exonic	nonsynonymous_SNV	SPEN:ENST00000375759.7:exon11:c.A9730C:p.T3244P	0,0	13	11	1	0.9167	0.0833	0,1	29	14	15	0.4828	0.5172	0,0	12	8	3	0.7273	0.2727
chr1	15944765		G	A	2847.28		0.67	6	1X	142	0.00	1	3	1	snp	.	.	.	.	.	.	ZBTB17	exonic	synonymous_SNV	ZBTB17:ENST00000537142.5:exon7:c.C756T:p.F252F,ZBTB17:ENST00000375733.6:exon8:c.C1002T:p.F334F,ZBTB17:ENST00000375743.8:exon8:c.C1002T:p.F334F	0,1	31	6	25	0.1935	0.8065	1,1	53	0	52	0	1	0,1	58	34	24	0.5862	0.4138
chr1	15945755		A	G	2132.53		0.67	6	1X	111	0.00	1	3	1	snp	.	.	.	.	.	.	ZBTB17	exonic	synonymous_SNV	ZBTB17:ENST00000537142.5:exon5:c.T375C:p.A125A,ZBTB17:ENST00000375733.6:exon6:c.T621C:p.A207A,ZBTB17:ENST00000375743.8:exon6:c.T621C:p.A207A	0,1	38	17	21	0.4474	0.5526	1,1	35	0	35	0	1	0,1	38	18	20	0.4737	0.5263
chr1	16006647		GAATAAATAA	GAATAA	780.471		1.00	2	1M4D5M	26	0.00	4	1	1	del	.	.	.	.	.	.	RP11-5P18.5	ncRNA_exonic	.	.	None	0	0	0	0	0	1,1	26	0	25	0	1	None	0	0	0	0	0
chr1	16044572		G	T	1897.37		0.67	6	1X	101	0.00	1	3	1	snp	P	0.468	B	0.162	D	0.025	CLCNKB	exonic	nonsynonymous_SNV	CLCNKB:ENST00000375679.8:exon2:c.G80T:p.R27L,CLCNKB:ENST00000619181.4:exon2:c.G80T:p.R27L	0,1	44	18	26	0.4091	0.5909	1,1	30	0	30	0	1	0,1	27	16	11	0.5926	0.4074
chr1	16046629		A	G	4505.43		0.67	6	1X	232	0.00	1	3	1	snp	.	.	.	.	.	.	CLCNKB	exonic	synonymous_SNV	CLCNKB:ENST00000375679.8:exon4:c.A324G:p.S108S,CLCNKB:ENST00000619181.4:exon4:c.A324G:p.S108S	0,1	140	48	92	0.3429	0.6571	1,1	32	0	32	0	1	0,1	60	27	33	0.45	0.55
chr1	16055522		A	T	2.05534e-05		0.17	6	1X	74	1.29	1	3	1	snp	B	0.0	B	0.0	T	0.102	CLCNKB	exonic	nonsynonymous_SNV	CLCNKB:ENST00000375667.7:exon10:c.A1337T:p.Q446L,CLCNKB:ENST00000375679.8:exon17:c.A1844T:p.Q615L	0,0	21	20	0	1	0	0,1	29	21	8	0.7241	0.2759	0,0	24	24	0	1	0
chr1	16059513		T	C	2036.61		0.67	6	1X	131	0.00	1	3	1	snp	.	.	.	.	.	.	FAM131C	exonic	synonymous_SNV	FAM131C:ENST00000375662.4:exon6:c.A543G:p.Q181Q	0,1	71	31	40	0.4366	0.5634	1,1	20	0	20	0	1	0,1	40	20	20	0.5	0.5
chr1	16059921		G	A	1616.11		0.67	6	1X	73	0.00	1	3	1	snp	.	.	.	.	.	.	FAM131C	exonic	synonymous_SNV	FAM131C:ENST00000375662.4:exon5:c.C399T:p.D133D	0,1	19	10	9	0.5263	0.4737	1,1	45	0	45	0	1	0,1	9	4	5	0.4444	0.5556
chr1	16125272		G	A	1993.8		0.67	6	1X	119	0.00	1	3	1	snp	.	.	.	.	.	.	EPHA2	exonic	synonymous_SNV	EPHA2:ENST00000358432.7:exon17:c.C2874T:p.I958I	0,1	25	12	13	0.48	0.52	1,1	23	0	23	0	1	0,1	71	31	40	0.4366	0.5634
chr1	16148628		CAGC	TAGT	3353.71		0.67	6	1X2M1X	188	0.00	4	3	1	complex	.	.	.	.	.	.	EPHA2	exonic	nonframeshift_substitution	EPHA2:ENST00000358432.7:exon3:c.570_573ACTA	0,1	47	12	34	0.2609	0.7391	1,1	35	0	35	0	1	0,1	106	45	56	0.4455	0.5545
chr1	16198158		A	G	688.963		0.50	4	1X	24	23.00	1	2	1	snp	.	.	.	.	.	.	ARHGEF19-AS1	ncRNA_exonic	.	.	None	0	0	0	0	0	1,1	23	0	23	0	1	0,0	1	1	0	1	0
chr1	16206308		G	A	2514.05		0.67	6	1X	136	0.00	1	3	1	snp	.	.	.	.	.	.	ARHGEF19	exonic	synonymous_SNV	ARHGEF19:ENST00000270747.7:exon7:c.C1170T:p.S390S	0,1	59	23	36	0.3898	0.6102	1,1	33	0	31	0	1	0,1	44	23	21	0.5227	0.4773
chr1	16207760		C	G	2593.08		0.67	6	1X	129	0.00	1	3	1	snp	B	0.041	B	0.018	D	0.036	ARHGEF19	exonic	nonsynonymous_SNV	ARHGEF19:ENST00000270747.7:exon4:c.G712C:p.E238Q	0,1	67	26	41	0.3881	0.6119	1,1	32	0	32	0	1	0,1	30	12	18	0.4	0.6
chr1	16208151		C	G	2068.52		0.67	6	1X	110	0.00	1	3	1	snp	B	0.014	B	0.011	T	0.069	ARHGEF19	exonic	nonsynonymous_SNV	ARHGEF19:ENST00000270747.7:exon3:c.G487C:p.G163R	0,1	27	16	11	0.5926	0.4074	1,1	42	0	42	0	1	0,1	41	23	18	0.561	0.439
chr1	16405015		C	G	2606.01		0.67	6	1X	123	0.00	1	3	1	snp	B	0.001	B	0.003	T	1.0	SPATA21	exonic	nonsynonymous_SNV	SPATA21:ENST00000540400.1:exon6:c.G694C:p.V232L,SPATA21:ENST00000335496.5:exon8:c.G763C:p.V255L	0,1	76	20	56	0.2632	0.7368	1,1	24	0	24	0	1	0,1	23	15	8	0.6522	0.3478
chr1	16461520		G	A	964.109		0.75	4	1X	32	0.00	1	2	1	snp	.	.	.	.	.	.	LINC01772	ncRNA_exonic	.	.	None	0	0	0	0	0	1,1	30	0	30	0	1	0,1	2	1	1	0.5	0.5
chr1	16462020		T	C	928.547		0.75	4	1X	32	0.00	1	2	1	snp	.	.	.	.	.	.	LINC01772	ncRNA_exonic	.	.	0,1	5	2	3	0.4	0.6	1,1	27	0	27	0	1	None	0	0	0	0	0
chr1	16467596		A	G	909.584		1.00	2	1X	28	0.00	1	1	1	snp	.	.	.	.	.	.	LINC01772	ncRNA_exonic	.	.	None	0	0	0	0	0	1,1	28	0	28	0	1	None	0	0	0	0	0
chr1	16467620		G	C	1096.87		1.00	2	1X	34	0.00	1	1	1	snp	.	.	.	.	.	.	LINC01772	ncRNA_exonic	.	.	None	0	0	0	0	0	1,1	34	0	34	0	1	None	0	0	0	0	0
chr1	16468422		C	T	989.232		1.00	2	1X	32	0.00	1	1	1	snp	.	.	.	.	.	.	LINC01772	ncRNA_exonic	.	.	None	0	0	0	0	0	1,1	32	0	32	0	1	None	0	0	0	0	0
chr1	16514976		GTTTTTTTTTTTTG	GTTTTTTTTTTTG	54.0123		0.50	2	1M1D12M	51	0.00	1	1	1	del	.	.	.	.	.	.	RP4-798A10.7	ncRNA_exonic	.	.	None	0	0	0	0	0	0,1	51	26	17	0.6047	0.3953	None	0	0	0	0	0
chr1	16514995		GTTTTTTTTTC	GTTTTTTTTC	7.09492e-05		0.50	2	1M1D9M	40	0.00	1	1	1	del	.	.	.	.	.	.	RP4-798A10.7	ncRNA_exonic	.	.	None	0	0	0	0	0	0,1	40	25	12	0.6757	0.3243	None	0	0	0	0	0
chr1	16515014		G	A	18.3545		0.50	2	1X	54	0.00	1	1	1	snp	.	.	.	.	.	.	RP4-798A10.7	ncRNA_exonic	.	.	None	0	0	0	0	0	0,1	54	34	20	0.6296	0.3704	None	0	0	0	0	0
chr1	16515125		T	A	9.61815e-05		0.75	4	1X	64	63.00	1	2	1	snp	.	.	.	.	.	.	RP4-798A10.7	ncRNA_exonic	.	.	1,1	1	1	0	1	0	0,1	63	32	31	0.5079	0.4921	None	0	0	0	0	0
chr1	16575219		G	A	427.853		0.75	4	1X	52	0.00	1	2	1	snp	.	.	.	.	.	.	NBPF1	exonic	synonymous_SNV	NBPF1:ENST00000430580.6:exon20:c.C2130T:p.N710N,NBPF1:ENST00000432949.5:exon20:c.C2130T:p.N710N	None	0	0	0	0	0	0,1	44	27	16	0.6279	0.3721	1,1	8	4	4	0.5	0.5
chr1	16576399		A	G	2333.36		0.67	6	1X	138	0.00	1	3	1	snp	.	.	.	.	.	.	NBPF1	exonic	nonsynonymous_SNV	NBPF1:ENST00000430580.6:exon19:c.T1987C:p.C663R,NBPF1:ENST00000432949.5:exon19:c.T1987C:p.C663R	0,1	11	2	9	0.1818	0.8182	1,1	107	0	107	0	1	0,1	20	4	16	0.2	0.8
chr1	16579223		AG	CG	24.514		0.50	6	1X1M	106	0.00	1	3	1	snp	.	.	.	.	.	.	NBPF1	exonic	nonsynonymous_SNV	NBPF1:ENST00000430580.6:exon17:c.T1771G:p.C591G,NBPF1:ENST00000432949.5:exon17:c.T1771G:p.C591G	1,1	13	7	5	0.5833	0.4167	0,1	77	37	19	0.6607	0.3393	0,0	16	10	3	0.7692	0.2308
chr1	16579347		A	G	129.771		0.83	6	1X	65	0.00	1	3	1	snp	.	.	.	.	.	.	NBPF1	exonic	synonymous_SNV	NBPF1:ENST00000430580.6:exon17:c.T1647C:p.P549P,NBPF1:ENST00000432949.5:exon17:c.T1647C:p.P549P	1,1	7	5	2	0.7143	0.2857	0,1	49	35	14	0.7143	0.2857	1,1	9	4	5	0.4444	0.5556
chr1	16582605		G	C	208.718		0.50	6	1X	78	0.00	1	3	1	snp	.	.	.	.	.	.	NBPF1	exonic	synonymous_SNV	NBPF1:ENST00000430580.6:exon14:c.C1245G:p.L415L,NBPF1:ENST00000432949.5:exon14:c.C1245G:p.L415L	1,1	7	5	2	0.7143	0.2857	0,1	59	32	27	0.5424	0.4576	0,0	12	11	1	0.9167	0.0833
chr1	16582634		T	C	328.982		0.50	6	1X	88	3.17	1	3	1	snp	.	.	.	.	.	.	NBPF1	exonic	nonsynonymous_SNV	NBPF1:ENST00000430580.6:exon14:c.A1216G:p.K406E,NBPF1:ENST00000432949.5:exon14:c.A1216G:p.K406E	1,1	11	6	5	0.5455	0.4545	0,1	65	22	43	0.3385	0.6615	0,0	12	12	0	1	0
chr1	16585519		AG	CA	608.058		0.83	6	2X	125	0.00	2	3	1	mnp	.	.	.	.	.	.	NBPF1	exonic	nonframeshift_substitution	NBPF1:ENST00000430580.6:exon12:c.957_958TG,NBPF1:ENST00000432949.5:exon12:c.957_958TG	1,1	8	4	3	0.5714	0.4286	0,1	98	33	46	0.4177	0.5823	1,1	19	15	2	0.8824	0.1176
chr1	16587117		G	A	166.789		0.67	6	1X	69	0.00	1	3	1	snp	.	.	.	.	.	.	NBPF1	exonic	synonymous_SNV	NBPF1:ENST00000430580.6:exon11:c.C711T:p.N237N,NBPF1:ENST00000432949.5:exon11:c.C711T:p.N237N	0,1	20	12	8	0.6	0.4	1,1	16	4	12	0.25	0.75	0,1	33	26	7	0.7879	0.2121
chr1	16587182		T	C	153.125		0.50	6	1X	42	0.00	1	3	1	snp	.	.	.	.	.	.	NBPF1	exonic	nonsynonymous_SNV	NBPF1:ENST00000430580.6:exon11:c.A646G:p.S216G,NBPF1:ENST00000432949.5:exon11:c.A646G:p.S216G	0,0	7	5	2	0.7143	0.2857	1,1	15	0	15	0	1	0,1	20	17	3	0.85	0.15
chr1	16588862		C	T	1.22221e-06		0.17	6	1X	48	0.00	1	3	1	snp	.	.	.	.	.	.	NBPF1	exonic	synonymous_SNV	NBPF1:ENST00000430580.6:exon9:c.G480A:p.Q160Q,NBPF1:ENST00000432949.5:exon9:c.G480A:p.Q160Q	0,0	6	4	2	0.6667	0.3333	0,1	35	18	17	0.5143	0.4857	0,0	7	6	1	0.8571	0.1429
chr1	16588939		T	C	1.15174e-08		0.50	6	1X	83	0.00	1	3	1	snp	.	.	.	.	.	.	NBPF1	exonic	nonsynonymous_SNV	NBPF1:ENST00000430580.6:exon9:c.A403G:p.K135E,NBPF1:ENST00000432949.5:exon9:c.A403G:p.K135E	0,0	13	7	6	0.5385	0.4615	0,1	63	31	32	0.4921	0.5079	1,1	7	5	2	0.7143	0.2857
chr1	16617397		G	A	700.913		0.25	4	1X	142	141.00	1	2	1	snp	.	.	.	.	.	.	RP5-1182A14.5	ncRNA_exonic	.	.	0,0	1	1	0	1	0	0,1	141	105	36	0.7447	0.2553	None	0	0	0	0	0
chr1	16666961		C	A	5.38583		0.50	4	1X	62	0.00	1	2	1	snp	.	.	.	.	.	.	RP1-163M9.8	ncRNA_exonic	.	.	0,0	4	2	2	0.5	0.5	1,1	58	33	22	0.6	0.4	None	0	0	0	0	0
chr1	16741996		G	A	1.63228		1.00	2	1X	26	0.00	1	1	1	snp	.	.	.	.	.	.	RP5-1182A14.7	ncRNA_exonic	.	.	None	0	0	0	0	0	1,1	26	19	7	0.7308	0.2692	None	0	0	0	0	0
chr1	16853008		A	G	1074.38		0.17	6	1X	83	53.33	1	3	1	snp	.	.	.	.	.	.	RP11-108M9.1	ncRNA_exonic	.	.	0,0	1	1	0	1	0	0,1	80	28	52	0.35	0.65	0,0	2	2	0	1	0
chr1	16856958		A	G	292.746		0.75	4	1X	29	0.00	1	2	1	snp	.	.	.	.	.	.	RP11-108M9.2	ncRNA_exonic	.	.	None	0	0	0	0	0	1,1	21	0	21	0	1	0,1	8	5	3	0.625	0.375
chr1	16859182		T	C	0.0646441		0.17	6	1X	47	11.25	1	3	1	snp	.	.	.	.	.	.	RP11-108M9.2	ncRNA_exonic	.	.	0,0	2	2	0	1	0	0,1	32	24	8	0.75	0.25	0,0	13	9	4	0.6923	0.3077
chr1	16944256		G	A	1197.12		0.67	6	1X	54	0.00	1	3	1	snp	.	.	.	.	.	.	CROCC	exonic	synonymous_SNV	CROCC:ENST00000375541.9:exon14:c.G1965A:p.A655A	0,1	11	2	9	0.1818	0.8182	1,1	28	0	28	0	1	0,1	15	7	8	0.4667	0.5333
chr1	16974953		C	T	807.008		0.50	6	1X	55	0.00	1	3	1	snp	.	.	.	.	.	.	MFAP2	exonic	synonymous_SNV	MFAP2:ENST00000375534.7:exon8:c.G516A:p.A172A,MFAP2:ENST00000375535.3:exon9:c.G519A:p.A173A	0,0	9	3	6	0.3333	0.6667	1,1	34	0	34	0	1	0,1	12	4	8	0.3333	0.6667
chr1	16988207		C	T	3969.21		0.67	6	1X	202	0.00	1	3	1	snp	.	.	.	.	.	.	ATP13A2	exonic	synonymous_SNV	ATP13A2:ENST00000341676.9:exon24:c.G2658A:p.S886S,ATP13A2:ENST00000326735.12:exon25:c.G2790A:p.S930S,ATP13A2:ENST00000452699.5:exon25:c.G2775A:p.S925S	0,1	93	25	68	0.2688	0.7312	1,1	25	0	25	0	1	0,1	84	39	45	0.4643	0.5357
chr1	17193513		A	G	871.873		1.00	2	1X	27	0.00	1	1	1	snp	.	.	.	.	.	.	RP11-380J14.1,RP11-380J14.4	ncRNA_exonic	.	.	None	0	0	0	0	0	1,1	27	0	27	0	1	None	0	0	0	0	0
chr1	17223626		G	A	1748.72		0.67	6	1X	89	0.00	1	3	1	snp	.	.	.	.	.	.	PADI1	exonic	synonymous_SNV	PADI1:ENST00000375471.4:exon3:c.G279A:p.R93R	0,1	32	15	17	0.4688	0.5312	1,1	30	0	30	0	1	0,1	27	12	15	0.4444	0.5556
chr1	17336210		G	C	4421.52		0.67	6	1X	224	0.00	1	3	1	snp	P	0.642	B	0.412	T	0.255	PADI4	exonic	nonsynonymous_SNV	PADI4:ENST00000375448.4:exon4:c.G392C:p.R131T	0,1	150	51	99	0.34	0.66	1,1	37	0	37	0	1	0,1	37	19	18	0.5135	0.4865
chr1	17342393		A	G	1810.82		0.67	6	1X	98	0.00	1	3	1	snp	D	0.997	P	0.873	D	0.001	PADI4	exonic	nonsynonymous_SNV	PADI4:ENST00000375448.4:exon8:c.A926G:p.Y309C	0,1	38	13	25	0.3421	0.6579	1,1	22	0	22	0	1	0,1	38	18	20	0.4737	0.5263
chr1	17354649		G	A	2021.92		0.67	6	1X	110	0.00	1	3	1	snp	.	.	.	.	.	.	PADI4	exonic	synonymous_SNV	PADI4:ENST00000375448.4:exon11:c.G1272A:p.P424P	0,1	30	6	24	0.2	0.8	1,1	28	0	28	0	1	0,1	52	30	22	0.5769	0.4231
chr1	17696870		C	T	1993.33		0.67	6	1X	98	0.00	1	3	1	snp	.	.	.	.	.	.	ARHGEF10L	exonic	synonymous_SNV	ARHGEF10L:ENST00000375408.7:exon20:c.C2649T:p.N883N,ARHGEF10L:ENST00000375415.5:exon27:c.C3213T:p.N1071N,ARHGEF10L:ENST00000361221.7:exon29:c.C3330T:p.N1110N	0,1	10	4	6	0.4	0.6	1,1	33	0	33	0	1	0,1	55	26	29	0.4727	0.5273
chr1	17697014		T	C	2178.17		0.67	6	1X	121	0.00	1	3	1	snp	.	.	.	.	.	.	ARHGEF10L	exonic	synonymous_SNV	ARHGEF10L:ENST00000375408.7:exon20:c.T2793C:p.D931D,ARHGEF10L:ENST00000375415.5:exon27:c.T3357C:p.D1119D,ARHGEF10L:ENST00000361221.7:exon29:c.T3474C:p.D1158D	0,1	52	26	26	0.5	0.5	1,1	38	0	38	0	1	0,1	31	16	15	0.5161	0.4839
chr1	17697195		A	G	2835.46		0.67	6	1X	142	0.00	1	3	1	snp	B	0.0	B	0.001	T	1.0	ARHGEF10L	exonic	nonsynonymous_SNV	ARHGEF10L:ENST00000375408.7:exon20:c.A2974G:p.I992V,ARHGEF10L:ENST00000375415.5:exon27:c.A3538G:p.I1180V,ARHGEF10L:ENST00000361221.7:exon29:c.A3655G:p.I1219V	0,1	70	26	44	0.3714	0.6286	1,1	47	0	47	0	1	0,1	25	16	9	0.64	0.36
chr1	18073656		AAGAGAGAGAGAGAGAGAGC	AAGAGAGAGAGAGAGAGC	573.129		0.33	6	1M2D17M	28	16.67	2	3	1	del	.	.	.	.	.	.	LINC01654	ncRNA_exonic	.	.	0,0	2	2	0	1	0	1,1	25	0	23	0	1	0,0	1	1	0	1	0
chr1	18110163		G	T	548.159		0.75	4	1X	20	0.00	1	2	1	snp	.	.	.	.	.	.	RP11-174G17.3	ncRNA_exonic	.	.	0,1	2	1	1	0.5	0.5	1,1	18	0	18	0	1	None	0	0	0	0	0
chr1	18113601		ACC	ACCC	345.479		0.75	4	1M1I2M	26	0.00	1	2	1	ins	.	.	.	.	.	.	RP11-174G17.3	ncRNA_exonic	.	.	None	0	0	0	0	0	0,1	25	9	15	0.375	0.625	1,1	1	0	1	0	1
chr1	18113606		A	C	73.6314		0.25	4	1X	25	24.00	1	2	1	snp	.	.	.	.	.	.	RP11-174G17.3	ncRNA_exonic	.	.	None	0	0	0	0	0	0,1	24	16	8	0.6667	0.3333	0,0	1	1	0	1	0
chr1	18113706		G	A	551.248		1.00	2	1X	18	0.00	1	1	1	snp	.	.	.	.	.	.	RP11-174G17.3	ncRNA_exonic	.	.	None	0	0	0	0	0	1,1	18	0	18	0	1	None	0	0	0	0	0
chr1	18113982		A	C	132.908		0.25	4	1X	28	27.00	1	2	1	snp	.	.	.	.	.	.	RP11-174G17.3	ncRNA_exonic	.	.	0,0	1	1	0	1	0	0,1	27	19	8	0.7037	0.2963	None	0	0	0	0	0
chr1	18115842		GAAGAAAGAAAGAAAGAAAGAAAGAAAGAAAGAAAGAAAGAAAGAAAGAAAGAAAGAAAGAA	GAAGGAAGAAAGAAAGAAAGAAAGAAAGAAAGAAAGAAAGAAAGAAAGAAAGAAAGAA,GAAGGAAGGAAGAAAGAAAGAAAGAAAGAAAGAAAGAAAGAAAGAAAGAAAGAAAGAAAGAA	487.683		0.75,0.25	4	1M4D3M1X53M,4M1X3M1X53M	13	0.00,12.00	58,62	2	2	complex,complex	.	.	.	.	.	.	RP11-174G17.3	ncRNA_exonic	.	.	1,1	1	0	1	0	1	1,2	12	0	11	0	1	None	0	0	0	0	0
chr1	18481403		C	G	4100.84		0.67	6	1X	229	0.00	1	3	1	snp	B	0.0	B	0.0	T	0.482	KLHDC7A	exonic	nonsynonymous_SNV	KLHDC7A:ENST00000400664.2:exon1:c.C422G:p.P141R	0,1	139	47	92	0.3381	0.6619	1,1	20	0	20	0	1	0,1	70	28	42	0.4	0.6
chr1	18481444		C	A	4178.27		0.67	6	1X	254	0.00	1	3	1	snp	P	0.845	B	0.421	T	0.574	KLHDC7A	exonic	nonsynonymous_SNV	KLHDC7A:ENST00000400664.2:exon1:c.C463A:p.P155T	0,1	163	63	100	0.3865	0.6135	1,1	20	0	20	0	1	0,1	71	32	39	0.4507	0.5493
chr1	18481798		C	A	3626.14		0.67	6	1X	222	0.00	1	3	1	snp	B	0.0	B	0.0	T	1.0	KLHDC7A	exonic	nonsynonymous_SNV	KLHDC7A:ENST00000400664.2:exon1:c.C817A:p.H273N	0,1	90	29	60	0.3258	0.6742	1,1	29	0	28	0	1	0,1	103	61	42	0.5922	0.4078
chr1	18481971		T	A	2018.89		0.67	6	1X	131	0.00	1	3	1	snp	.	.	.	.	.	.	KLHDC7A	exonic	synonymous_SNV	KLHDC7A:ENST00000400664.2:exon1:c.T990A:p.A330A	0,1	56	22	32	0.4074	0.5926	1,1	34	0	34	0	1	0,1	41	25	16	0.6098	0.3902
chr1	18482032		A	C	2076.52		0.67	6	1X	115	0.00	1	3	1	snp	B	0.0	B	0.0	T	1.0	KLHDC7A	exonic	nonsynonymous_SNV	KLHDC7A:ENST00000400664.2:exon1:c.A1051C:p.T351P	0,1	49	22	27	0.449	0.551	1,1	33	0	33	0	1	0,1	33	18	15	0.5455	0.4545
chr1	18482217		G	C	2442.04		0.67	6	1X	121	0.00	1	3	1	snp	.	.	.	.	.	.	KLHDC7A	exonic	synonymous_SNV	KLHDC7A:ENST00000400664.2:exon1:c.G1236C:p.G412G	0,1	38	13	24	0.3514	0.6486	1,1	34	0	34	0	1	0,1	49	18	31	0.3673	0.6327
chr1	18700745		A	G	2387.49		0.67	6	1X	128	0.00	1	3	1	snp	.	.	.	.	.	.	PAX7	exonic	synonymous_SNV	PAX7:ENST00000375375.7:exon6:c.A879G:p.P293P,PAX7:ENST00000400661.3:exon6:c.A873G:p.P291P,PAX7:ENST00000420770.6:exon6:c.A879G:p.P293P	0,1	54	21	33	0.3889	0.6111	1,1	42	0	42	0	1	0,1	32	24	8	0.75	0.25
chr1	18849352		T	C	1707.96		0.67	6	1X	71	0.00	1	3	1	snp	B	0.0	B	0.0	T	0.276	TAS1R2	exonic	nonsynonymous_SNV	TAS1R2:ENST00000375371.3:exon4:c.A1456G:p.I486V	0,1	15	2	13	0.1333	0.8667	1,1	38	0	38	0	1	0,1	18	10	8	0.5556	0.4444
chr1	18854521		G	C	3112.48		0.67	6	1X	168	0.00	1	3	1	snp	B	0.002	B	0.005	T	0.266	TAS1R2	exonic	nonsynonymous_SNV	TAS1R2:ENST00000375371.3:exon3:c.C949G:p.R317G	0,1	83	30	53	0.3614	0.6386	1,1	30	0	30	0	1	0,1	55	28	27	0.5091	0.4909
chr1	18854588		A	C	3352.69		0.67	6	1X	180	0.00	1	3	1	snp	.	.	.	.	.	.	TAS1R2	exonic	synonymous_SNV	TAS1R2:ENST00000375371.3:exon3:c.T882G:p.T294T	0,1	84	30	54	0.3571	0.6429	1,1	35	0	35	0	1	0,1	61	31	30	0.5082	0.4918
chr1	18854899		T	C	2828.14		0.67	6	1X	161	0.00	1	3	1	snp	B	0.0	B	0.002	T	1.0	TAS1R2	exonic	nonsynonymous_SNV	TAS1R2:ENST00000375371.3:exon3:c.A571G:p.I191V	0,1	46	14	32	0.3043	0.6957	1,1	37	0	37	0	1	0,1	78	45	33	0.5769	0.4231
chr1	18857583		A	G	3897.92		0.67	6	1X	229	0.00	1	3	1	snp	.	.	.	.	.	.	TAS1R2	exonic	synonymous_SNV	TAS1R2:ENST00000375371.3:exon2:c.T231C:p.F77F	0,1	102	39	63	0.3824	0.6176	1,1	34	0	34	0	1	0,1	93	51	42	0.5484	0.4516
chr1	18875462		A	G	2108.95		0.67	6	1X	124	0.00	1	3	1	snp	.	.	.	.	.	.	ALDH4A1	exonic	synonymous_SNV	ALDH4A1:ENST00000538839.5:exon12:c.T1227C:p.D409D,ALDH4A1:ENST00000290597.9:exon13:c.T1380C:p.D460D,ALDH4A1:ENST00000375341.7:exon13:c.T1380C:p.D460D,ALDH4A1:ENST00000538309.5:exon13:c.T1200C:p.D400D	0,1	34	16	18	0.4706	0.5294	1,1	33	0	33	0	1	0,1	57	32	25	0.5614	0.4386
chr1	18876402		G	A	1289.06		0.67	6	1X	58	0.00	1	3	1	snp	.	.	.	.	.	.	ALDH4A1	exonic	synonymous_SNV	ALDH4A1:ENST00000290597.9:exon12:c.C1251T:p.A417A,ALDH4A1:ENST00000375341.7:exon12:c.C1251T:p.A417A,ALDH4A1:ENST00000538309.5:exon12:c.C1071T:p.A357A	0,1	7	2	5	0.2857	0.7143	1,1	29	0	29	0	1	0,1	22	11	11	0.5	0.5
chr1	18876423		T	C	1258.63		0.67	6	1X	54	0.00	1	3	1	snp	.	.	.	.	.	.	ALDH4A1	exonic	synonymous_SNV	ALDH4A1:ENST00000290597.9:exon12:c.A1230G:p.S410S,ALDH4A1:ENST00000375341.7:exon12:c.A1230G:p.S410S,ALDH4A1:ENST00000538309.5:exon12:c.A1050G:p.S350S	0,1	5	2	2	0.5	0.5	1,1	35	0	35	0	1	0,1	14	8	6	0.5714	0.4286
chr1	18876432		T	C	1248.8		0.67	6	1X	52	0.00	1	3	1	snp	.	.	.	.	.	.	ALDH4A1	exonic	synonymous_SNV	ALDH4A1:ENST00000290597.9:exon12:c.A1221G:p.A407A,ALDH4A1:ENST00000375341.7:exon12:c.A1221G:p.A407A,ALDH4A1:ENST00000538309.5:exon12:c.A1041G:p.A347A	0,1	4	2	2	0.5	0.5	1,1	36	0	36	0	1	0,1	12	6	6	0.5	0.5
chr1	19118889		G	A	155.912		0.17	6	1X	182	0.33	1	3	1	snp	.	.	.	.	.	.	UBR4	exonic	synonymous_SNV	UBR4:ENST00000375254.7:exon71:c.C10524T:p.P3508P	0,0	74	74	0	1	0	0,1	26	16	10	0.6154	0.3846	0,0	82	82	0	1	0
chr1	19257142		C	T	2656.76		0.67	6	1X	125	0.00	1	3	1	snp	.	.	.	.	.	.	MRTO4	exonic	synonymous_SNV	MRTO4:ENST00000330263.4:exon4:c.C270T:p.H90H	0,1	60	17	43	0.2833	0.7167	1,1	33	0	33	0	1	0,1	32	16	16	0.5	0.5
chr1	19268643		C	T	1907.54		0.67	6	1X	103	0.00	1	3	1	snp	B	0.003	B	0.011	.	.	AKR7L	exonic	nonsynonymous_SNV	AKR7L:ENST00000420396.3:exon7:c.G760A:p.A254T	0,1	20	7	13	0.35	0.65	1,1	31	0	31	0	1	0,1	52	26	25	0.5098	0.4902
chr1	19269630		C	T	1599.08		0.67	6	1X	68	0.00	1	3	1	snp	D	1.0	D	0.997	.	.	AKR7L	exonic	nonsynonymous_SNV	AKR7L:ENST00000420396.3:exon5:c.G554A:p.C185Y	0,1	15	5	10	0.3333	0.6667	1,1	41	0	41	0	1	0,1	12	6	6	0.5	0.5
chr1	19269662		G	T	1718.23		0.67	6	1X	77	0.00	1	3	1	snp	.	.	.	.	.	.	AKR7L	exonic	synonymous_SNV	AKR7L:ENST00000420396.3:exon5:c.C522A:p.T174T	0,1	23	8	15	0.3478	0.6522	1,1	40	0	40	0	1	0,1	14	9	5	0.6429	0.3571
chr1	19282760		T	C	2781.74		0.67	6	1X	155	0.00	1	3	1	snp	B	0.0	B	0.0	T	1.0	AKR7A3	exonic	nonsynonymous_SNV	AKR7A3:ENST00000361640.4:exon7:c.A967G:p.T323A	0,1	46	16	30	0.3478	0.6522	1,1	27	0	27	0	1	0,1	82	35	47	0.4268	0.5732
chr1	19284733		G	A	4523.79		0.67	6	1X	239	0.00	1	3	1	snp	.	.	.	.	.	.	AKR7A3	exonic	synonymous_SNV	AKR7A3:ENST00000361640.4:exon5:c.C657T:p.P219P	0,1	132	44	88	0.3333	0.6667	1,1	47	0	47	0	1	0,1	60	38	22	0.6333	0.3667
chr1	19284747		T	C	3983.97		0.67	6	1X	205	0.00	1	3	1	snp	B	0.0	B	0.001	T	1.0	AKR7A3	exonic	nonsynonymous_SNV	AKR7A3:ENST00000361640.4:exon5:c.A643G:p.N215D	0,1	109	34	75	0.3119	0.6881	1,1	47	0	47	0	1	0,1	49	31	18	0.6327	0.3673
chr1	19424415		G	T	1174.75		0.75	4	1X	39	0.00	1	2	1	snp	.	.	.	.	.	.	RN7SL277P	ncRNA_exonic	.	.	0,1	2	1	1	0.5	0.5	1,1	37	0	37	0	1	None	0	0	0	0	0
chr1	19657041		A	C	5.37921e-05		0.17	6	1X	54	2.88	1	3	1	snp	B	0.0	B	0.0	T	0.068	MINOS1-NBL1,NBL1	exonic	nonsynonymous_SNV	NBL1:ENST00000289749.6:exon4:c.A563C:p.H188P,NBL1:ENST00000375136.7:exon4:c.A458C:p.H153P,NBL1:ENST00000548815.2:exon4:c.A458C:p.H153P,MINOS1-NBL1:ENST00000602662.1:exon4:c.A458C:p.H153P,NBL1:ENST00000615215.4:exon4:c.A560C:p.H187P,NBL1:ENST00000618761.4:exon4:c.A458C:p.H153P,NBL1:ENST00000621723.4:exon4:c.A458C:p.H153P,NBL1:ENST00000622566.4:exon4:c.A458C:p.H153P	0,0	8	8	0	1	0	0,1	29	23	6	0.7931	0.2069	0,0	17	16	1	0.9412	0.0588
chr1	19657042		T	A	0.0179508		0.17	6	1X	54	2.32	1	3	1	snp	B	0.115	B	0.006	D	0.019	MINOS1-NBL1,NBL1	exonic	nonsynonymous_SNV	NBL1:ENST00000289749.6:exon4:c.T564A:p.H188Q,NBL1:ENST00000375136.7:exon4:c.T459A:p.H153Q,NBL1:ENST00000548815.2:exon4:c.T459A:p.H153Q,MINOS1-NBL1:ENST00000602662.1:exon4:c.T459A:p.H153Q,NBL1:ENST00000615215.4:exon4:c.T561A:p.H187Q,NBL1:ENST00000618761.4:exon4:c.T459A:p.H153Q,NBL1:ENST00000621723.4:exon4:c.T459A:p.H153Q,NBL1:ENST00000622566.4:exon4:c.T459A:p.H153Q	0,0	8	8	0	1	0	0,1	29	18	11	0.6207	0.3793	0,0	17	17	0	1	0
chr1	19657054		T	A	4.39675e-07		0.17	6	1X	47	3.22	1	3	1	snp	B	0.001	B	0.001	D	0.038	MINOS1-NBL1,NBL1	exonic	nonsynonymous_SNV	NBL1:ENST00000289749.6:exon4:c.T576A:p.H192Q,NBL1:ENST00000375136.7:exon4:c.T471A:p.H157Q,NBL1:ENST00000548815.2:exon4:c.T471A:p.H157Q,MINOS1-NBL1:ENST00000602662.1:exon4:c.T471A:p.H157Q,NBL1:ENST00000615215.4:exon4:c.T573A:p.H191Q,NBL1:ENST00000618761.4:exon4:c.T471A:p.H157Q,NBL1:ENST00000621723.4:exon4:c.T471A:p.H157Q,NBL1:ENST00000622566.4:exon4:c.T471A:p.H157Q	0,0	9	9	0	1	0	0,1	29	19	9	0.6786	0.3214	0,0	9	9	0	1	0
chr1	19657065		A	C	0.00107039		0.17	6	1X	47	3.88	1	3	1	snp	B	0.072	B	0.018	D	0.011	MINOS1-NBL1,NBL1	exonic	nonsynonymous_SNV	NBL1:ENST00000289749.6:exon4:c.A587C:p.Q196P,NBL1:ENST00000375136.7:exon4:c.A482C:p.Q161P,NBL1:ENST00000548815.2:exon4:c.A482C:p.Q161P,MINOS1-NBL1:ENST00000602662.1:exon4:c.A482C:p.Q161P,NBL1:ENST00000615215.4:exon4:c.A584C:p.Q195P,NBL1:ENST00000618761.4:exon4:c.A482C:p.Q161P,NBL1:ENST00000621723.4:exon4:c.A482C:p.Q161P,NBL1:ENST00000622566.4:exon4:c.A482C:p.Q161P	0,0	9	9	0	1	0	0,1	31	21	10	0.6774	0.3226	0,0	7	7	0	1	0
chr1	19657072		T	A	0.0229967		0.17	6	1X	43	4.14	1	3	1	snp	.	.	.	.	.	.	MINOS1-NBL1,NBL1	exonic	synonymous_SNV	NBL1:ENST00000289749.6:exon4:c.T594A:p.P198P,NBL1:ENST00000375136.7:exon4:c.T489A:p.P163P,NBL1:ENST00000548815.2:exon4:c.T489A:p.P163P,MINOS1-NBL1:ENST00000602662.1:exon4:c.T489A:p.P163P,NBL1:ENST00000615215.4:exon4:c.T591A:p.P197P,NBL1:ENST00000618761.4:exon4:c.T489A:p.P163P,NBL1:ENST00000621723.4:exon4:c.T489A:p.P163P,NBL1:ENST00000622566.4:exon4:c.T489A:p.P163P	0,0	8	8	0	1	0	0,1	29	16	11	0.5926	0.4074	0,0	6	6	0	1	0
chr1	19739887		C	A	2232.54		0.67	6	1X	129	0.00	1	3	1	snp	.	.	.	.	.	.	TMCO4	exonic	synonymous_SNV	TMCO4:ENST00000375127.5:exon11:c.G1116T:p.V372V,TMCO4:ENST00000294543.10:exon12:c.G1116T:p.V372V	0,1	48	13	35	0.2708	0.7292	1,1	22	0	22	0	1	0,1	59	30	29	0.5085	0.4915
chr1	19745589		C	T	3291.6		0.67	6	1X	197	0.00	1	3	1	snp	D	0.966	P	0.908	T	0.065	TMCO4	exonic	nonsynonymous_SNV	TMCO4:ENST00000375127.5:exon9:c.G820A:p.G274S,TMCO4:ENST00000294543.10:exon10:c.G820A:p.G274S	0,1	88	36	52	0.4091	0.5909	1,1	34	0	34	0	1	0,1	75	42	33	0.56	0.44
chr1	19746526		C	T	1861.85		0.67	6	1X	103	0.00	1	3	1	snp	.	.	.	.	.	.	TMCO4	exonic	synonymous_SNV	TMCO4:ENST00000375127.5:exon8:c.G687A:p.A229A,TMCO4:ENST00000294543.10:exon9:c.G687A:p.A229A	0,1	27	7	20	0.2593	0.7407	1,1	28	0	28	0	1	0,1	48	27	21	0.5625	0.4375
chr1	19771448		G	T	1357.73		0.67	6	1X	84	0.00	1	3	1	snp	B	0.0	B	0.0	T	1.0	TMCO4	exonic	nonsynonymous_SNV	TMCO4:ENST00000375127.5:exon4:c.C214A:p.Q72K,TMCO4:ENST00000294543.10:exon5:c.C214A:p.Q72K	0,1	36	15	21	0.4167	0.5833	1,1	25	0	25	0	1	0,1	23	15	8	0.6522	0.3478
chr1	19906558		A	G	1692.97		0.67	6	1X	73	0.00	1	3	1	snp	B	0.0	B	0.0	T	1.0	OTUD3	exonic	nonsynonymous_SNV	OTUD3:ENST00000375120.3:exon7:c.A962G:p.N321S	0,1	39	9	30	0.2308	0.7692	1,1	23	0	23	0	1	0,1	11	6	5	0.5455	0.4545
chr1	19906593		G	A	1609.53		0.67	6	1X	80	0.00	1	3	1	snp	B	0.004	B	0.005	T	0.279	OTUD3	exonic	nonsynonymous_SNV	OTUD3:ENST00000375120.3:exon7:c.G997A:p.A333T	0,1	49	16	33	0.3265	0.6735	1,1	24	0	24	0	1	0,1	7	6	1	0.8571	0.1429
chr1	20115561		T	C	1940.45		0.67	6	1X	112	0.00	1	3	1	snp	B	0.0	B	0.0	T	0.864	PLA2G2D	exonic	nonsynonymous_SNV	PLA2G2D:ENST00000375105.7:exon3:c.A238G:p.S80G	0,1	45	13	32	0.2889	0.7111	1,1	29	0	29	0	1	0,1	38	29	9	0.7632	0.2368
chr1	20184259		TTGT	CTGC	903.403		0.75	4	1X2M1X	34	0.00	4	2	1	complex	.	.	.	.	.	.	UBXN10-AS1	ncRNA_exonic	.	.	0,1	1	1	0	1	0	1,1	33	0	33	0	1	None	0	0	0	0	0
chr1	20294254		C	T	908.985		1.00	2	1X	28	0.00	1	1	1	snp	.	.	.	.	.	.	RP4-745E8.2	ncRNA_exonic	.	.	None	0	0	0	0	0	1,1	28	0	28	0	1	None	0	0	0	0	0
chr1	20352058		A	G	3601.48		0.67	6	1X	244	0.00	1	3	1	snp	.	.	.	.	.	.	VWA5B1	exonic	synonymous_SNV	VWA5B1:ENST00000289815.12:exon21:c.A3027G:p.L1009L,VWA5B1:ENST00000375079.6:exon21:c.A3042G:p.L1014L	0,1	111	52	59	0.4685	0.5315	1,1	38	0	38	0	1	0,1	95	52	43	0.5474	0.4526
chr1	20649722		G	A	694.634		1.00	2	1X	24	0.00	1	1	1	snp	.	.	.	.	.	.	PINK1-AS	ncRNA_exonic	.	.	None	0	0	0	0	0	1,1	24	0	23	0	1	None	0	0	0	0	0
chr1	20649764		CAAAAAAAAAAAAAAAAAAAAAAG	CAAAAAAAAAAAAAAAAAAAG	271.976		1.00	2	1M3D20M	16	0.00	3	1	1	del	.	.	.	.	.	.	PINK1-AS	ncRNA_exonic	.	.	None	0	0	0	0	0	1,1	16	0	11	0	1	None	0	0	0	0	0
chr1	20650019		C	T	914.323		1.00	2	1X	29	0.00	1	1	1	snp	.	.	.	.	.	.	PINK1-AS	ncRNA_exonic	.	.	None	0	0	0	0	0	1,1	29	0	29	0	1	None	0	0	0	0	0
chr1	20650096		C	T	598.186		1.00	2	1X	19	0.00	1	1	1	snp	.	.	.	.	.	.	PINK1-AS	ncRNA_exonic	.	.	None	0	0	0	0	0	1,1	19	0	19	0	1	None	0	0	0	0	0
chr1	20651255		T	G	984.665		1.00	2	1X	31	0.00	1	1	1	snp	.	.	.	.	.	.	PINK1-AS	ncRNA_exonic	.	.	None	0	0	0	0	0	1,1	31	0	31	0	1	None	0	0	0	0	0
chr1	20651363		T	C	704.48		1.00	2	1X	23	0.00	1	1	1	snp	.	.	.	.	.	.	PINK1-AS	ncRNA_exonic	.	.	None	0	0	0	0	0	1,1	23	0	23	0	1	None	0	0	0	0	0
chr1	20651531		C	A	742.456		1.00	2	1X	23	0.00	1	1	1	snp	.	.	.	.	.	.	PINK1-AS	ncRNA_exonic	.	.	None	0	0	0	0	0	1,1	23	0	23	0	1	None	0	0	0	0	0
chr1	20651801		TTTTATTTATTTATTTATTTATTTATTTATTTATTTAT	TTTTATTTATTTATTTATTTATTTATTTATTTATTTATTTAT	31.5671		0.50	2	1M4I37M	16	0.00	4	1	1	ins	.	.	.	.	.	.	PINK1-AS	ncRNA_exonic	.	.	None	0	0	0	0	0	0,1	16	7	9	0.4375	0.5625	None	0	0	0	0	0
chr1	21266624		C	T	750.167		1.00	2	1X	27	0.00	1	1	1	snp	.	.	.	.	.	.	RP3-329E20.2	ncRNA_exonic	.	.	None	0	0	0	0	0	1,1	27	0	26	0	1	None	0	0	0	0	0
chr1	21294009		C	A	953.302		1.00	2	1X	31	0.00	1	1	1	snp	.	.	.	.	.	.	RP5-1071N3.1	ncRNA_exonic	.	.	None	0	0	0	0	0	1,1	31	0	31	0	1	None	0	0	0	0	0
chr1	21294150		G	A	491.703		0.25	4	1X	34	10.33	1	2	1	snp	.	.	.	.	.	.	RP5-1071N3.1	ncRNA_exonic	.	.	0,0	3	3	0	1	0	0,1	31	10	21	0.3226	0.6774	None	0	0	0	0	0
chr1	21298066		C	T	599.275		1.00	2	1X	21	0.00	1	1	1	snp	.	.	.	.	.	.	RP5-1071N3.1	ncRNA_exonic	.	.	None	0	0	0	0	0	1,1	21	0	21	0	1	None	0	0	0	0	0
chr1	21416544		T	G	830.214		1.00	2	1X	26	0.00	1	1	1	snp	.	.	.	.	.	.	RP11-293F5.1	ncRNA_exonic	.	.	None	0	0	0	0	0	1,1	26	0	26	0	1	None	0	0	0	0	0
chr1	21417303		T	A	605.93		1.00	2	1X	19	0.00	1	1	1	snp	.	.	.	.	.	.	RP11-293F5.1	ncRNA_exonic	.	.	None	0	0	0	0	0	1,1	19	0	19	0	1	None	0	0	0	0	0
chr1	21606132		G	A	1609.29		0.67	6	1X	87	0.00	1	3	1	snp	.	.	.	.	.	.	RAP1GAP	exonic	synonymous_SNV	RAP1GAP:ENST00000374763.6:exon15:c.C1362T:p.T454T,RAP1GAP:ENST00000374761.6:exon16:c.C1455T:p.T485T,RAP1GAP:ENST00000290101.8:exon18:c.C1362T:p.T454T,RAP1GAP:ENST00000374765.8:exon18:c.C1362T:p.T454T,RAP1GAP:ENST00000495204.5:exon18:c.C1554T:p.T518T,RAP1GAP:ENST00000542643.6:exon19:c.C1362T:p.T454T	0,1	35	13	22	0.3714	0.6286	1,1	26	0	26	0	1	0,1	26	15	11	0.5769	0.4231
chr1	21617327		G	A	1804.64		0.67	6	1X	109	0.00	1	3	1	snp	.	.	.	.	.	.	RAP1GAP	exonic	synonymous_SNV	RAP1GAP:ENST00000374763.6:exon4:c.C270T:p.Y90Y,RAP1GAP:ENST00000374761.6:exon5:c.C363T:p.Y121Y,RAP1GAP:ENST00000290101.8:exon7:c.C270T:p.Y90Y,RAP1GAP:ENST00000374765.8:exon7:c.C270T:p.Y90Y,RAP1GAP:ENST00000495204.5:exon7:c.C462T:p.Y154Y,RAP1GAP:ENST00000542643.6:exon8:c.C270T:p.Y90Y	0,1	37	14	23	0.3784	0.6216	1,1	27	0	27	0	1	0,1	45	27	18	0.6	0.4
chr1	21782877		G	A	2649.62		0.67	6	1X	116	0.00	1	3	1	snp	.	.	.	.	.	.	USP48	exonic	synonymous_SNV	USP48:ENST00000308271.13:exon1:c.C81T:p.H27H,USP48:ENST00000400301.5:exon1:c.C81T:p.H27H,USP48:ENST00000421625.6:exon1:c.C81T:p.H27H,USP48:ENST00000529637.5:exon1:c.C81T:p.H27H	0,1	22	7	15	0.3182	0.6818	1,1	47	0	47	0	1	0,1	47	19	28	0.4043	0.5957
chr1	21814713		A	C	2804.1		0.67	6	1X	140	0.00	1	3	1	snp	B	0.0	B	0.0	T	1.0	LDLRAD2	exonic	nonsynonymous_SNV	LDLRAD2:ENST00000344642.6:exon2:c.A401C:p.N134T,LDLRAD2:ENST00000543870.1:exon2:c.A401C:p.N134T	0,1	43	11	32	0.2558	0.7442	1,1	42	0	42	0	1	0,1	55	33	22	0.6	0.4
chr1	21814776		G	C	442.902		0.17	6	1X	131	0.89	1	3	1	snp	P	0.929	B	0.383	T	0.14	LDLRAD2	exonic	nonsynonymous_SNV	LDLRAD2:ENST00000344642.6:exon2:c.G464C:p.R155P,LDLRAD2:ENST00000543870.1:exon2:c.G464C:p.R155P	0,0	47	47	0	1	0	0,1	42	23	19	0.5476	0.4524	0,0	42	41	1	0.9762	0.0238
chr1	21855672		C	T	2347.26		0.67	6	1X	124	0.00	1	3	1	snp	D	1.0	D	1.0	T	0.545	HSPG2	exonic	nonsynonymous_SNV	HSPG2:ENST00000374695.7:exon46:c.G5705A:p.G1902D	0,1	45	19	26	0.4222	0.5778	1,1	37	0	37	0	1	0,1	42	17	25	0.4048	0.5952
chr1	21887634		A	G	2061.27		0.67	6	1X	111	0.00	1	3	1	snp	B	0.001	B	0.001	D	0.0	HSPG2	exonic	synonymous_SNV	HSPG2:ENST00000374695.7:exon8:c.T744C:p.L248L	0,1	46	16	29	0.3556	0.6444	1,1	37	0	37	0	1	0,1	28	19	9	0.6786	0.3214
chr1	21987747		A	T	813.688		0.75	4	1X	53	0.00	1	2	1	snp	.	.	.	.	.	.	RN7SL386P	ncRNA_exonic	.	.	0,1	5	1	4	0.2	0.8	1,1	48	14	34	0.2917	0.7083	None	0	0	0	0	0
chr1	22009812		CACG	TACA	1474.52		0.67	6	1X2M1X	96	0.00	4	3	1	complex	.	.	.	.	.	.	CELA3A	exonic	nonframeshift_substitution	CELA3A:ENST00000290122.7:exon7:c.750_753TACA	0,1	34	9	25	0.2647	0.7353	1,1	20	1	19	0.05	0.95	0,1	42	30	12	0.7143	0.2857
chr1	22010778		A	C	254.894		0.50	4	1X	17	0.00	1	2	1	snp	.	.	.	.	.	.	RN7SL186P	ncRNA_exonic	.	.	0,0	2	1	1	0.5	0.5	1,1	15	0	15	0	1	None	0	0	0	0	0
chr1	22059568		GAAT	GAG	508.406		1.00	2	1M1D1M1X	18	0.00	2	1	1	complex	.	.	.	.	.	.	CDC42-IT1	ncRNA_exonic	.	.	None	0	0	0	0	0	1,1	18	0	17	0	1	None	0	0	0	0	0
chr1	22064174		G	A	1370.07		1.00	2	1X	43	0.00	1	1	1	snp	.	.	.	.	.	.	CDC42-IT1	ncRNA_exonic	.	.	None	0	0	0	0	0	1,1	43	0	43	0	1	None	0	0	0	0	0
chr1	22526222		G	C	3008.5		0.67	6	1X	173	0.00	1	3	1	snp	.	.	.	.	.	.	ZBTB40	exonic	synonymous_SNV	ZBTB40:ENST00000374651.8:exon16:c.G3210C:p.P1070P,ZBTB40:ENST00000375647.4:exon18:c.G3546C:p.P1182P,ZBTB40:ENST00000404138.5:exon19:c.G3546C:p.P1182P	0,1	80	32	48	0.4	0.6	1,1	25	0	25	0	1	0,1	68	31	37	0.4559	0.5441
chr1	22597380		G	C	2498.07		0.67	6	1X	122	0.00	1	3	1	snp	B	0.181	B	0.1	D	0.001	EPHA8	exonic	nonsynonymous_SNV	EPHA8:ENST00000166244.7:exon10:c.G1834C:p.E612Q	0,1	29	7	22	0.2414	0.7586	1,1	39	0	39	0	1	0,1	54	26	28	0.4815	0.5185
chr1	22638945		A	G	2849.36		0.67	6	1X	155	0.00	1	3	1	snp	.	.	.	.	.	.	C1QA	exonic	synonymous_SNV	C1QA:ENST00000402322.1:exon2:c.A276G:p.G92G,C1QA:ENST00000374642.7:exon3:c.A276G:p.G92G	0,1	52	21	31	0.4038	0.5962	1,1	41	0	41	0	1	0,1	62	28	33	0.459	0.541
chr1	23378884		T	A	766.533		1.00	2	1X	25	0.00	1	1	1	snp	.	.	.	.	.	.	RP5-1057J7.7	ncRNA_exonic	.	.	None	0	0	0	0	0	1,1	25	0	25	0	1	None	0	0	0	0	0
chr1	23436956		G	A	1630.82		0.67	6	1X	77	0.00	1	3	1	snp	.	.	.	.	.	.	ASAP3	exonic	synonymous_SNV	ASAP3:ENST00000437606.6:exon14:c.C1404T:p.R468R,ASAP3:ENST00000336689.7:exon15:c.C1431T:p.R477R	0,1	27	7	20	0.2593	0.7407	1,1	28	0	28	0	1	0,1	22	9	13	0.4091	0.5909
chr1	23520972		C	A	3366.66		0.67	6	1X	165	0.00	1	3	1	snp	D	0.985	P	0.669	T	0.44	E2F2	exonic	nonsynonymous_SNV	E2F2:ENST00000361729.2:exon4:c.G678T:p.Q226H	0,1	85	26	59	0.3059	0.6941	1,1	43	0	43	0	1	0,1	37	23	14	0.6216	0.3784
chr1	23550901		G	A	870.952		1.00	2	1X	29	0.00	1	1	1	snp	.	.	.	.	.	.	RP1-150O5.3	ncRNA_exonic	.	.	None	0	0	0	0	0	1,1	29	0	29	0	1	None	0	0	0	0	0
chr1	23755911		C	T	3468.6		0.67	6	1X	210	0.00	1	3	1	snp	.	.	.	.	.	.	ELOA	exonic	synonymous_SNV	ELOA:ENST00000418390.6:exon8:c.C1938T:p.P646P,ELOA:ENST00000609199.1:exon8:c.C1860T:p.P620P,ELOA:ENST00000613537.4:exon8:c.C1938T:p.P646P	0,1	58	20	38	0.3448	0.6552	1,1	32	0	31	0	1	0,1	120	62	58	0.5167	0.4833
chr1	23794354		T	G	1.89541e-11		0.17	6	1X	145	0.54	1	3	1	snp	.	.	.	.	T	0.119	LYPLA2	exonic	nonsynonymous_SNV	LYPLA2:ENST00000374502.7:exon8:c.T500G:p.L167R	0,0	60	60	0	1	0	0,1	31	22	7	0.7586	0.2414	0,0	54	52	0	1	0
chr1	23868258		G	C	1907.58		0.67	6	1X	105	0.00	1	3	1	snp	B	0.272	B	0.018	T	0.061	FUCA1	exonic	nonsynonymous_SNV	FUCA1:ENST00000374479.3:exon1:c.C29G:p.P10R	0,1	39	16	23	0.4103	0.5897	1,1	24	0	24	0	1	0,1	42	12	30	0.2857	0.7143
chr1	23868283		G	A	1635.71		0.67	6	1X	79	0.00	1	3	1	snp	B	0.004	B	0.001	D	0.0	FUCA1	exonic	nonsynonymous_SNV	FUCA1:ENST00000374479.3:exon1:c.C4T:p.R2W	0,1	30	11	19	0.3667	0.6333	1,1	23	0	22	0	1	0,1	26	6	20	0.2308	0.7692
chr1	23874672		G	A	4841.73		0.67	6	1X	229	0.00	1	3	1	snp	B	0.298	B	0.057	T	0.138	CNR2	exonic	nonsynonymous_SNV	CNR2:ENST00000374472.4:exon2:c.C946T:p.H316Y	0,1	78	29	49	0.3718	0.6282	1,1	24	0	23	0	1	0,1	127	29	98	0.2283	0.7717
chr1	24064241		C	T	1700.32		0.67	6	1X	73	0.00	1	3	1	snp	.	.	.	.	.	.	RP11-293P20.2	ncRNA_exonic	.	.	0,1	30	8	22	0.2667	0.7333	1,1	23	0	23	0	1	0,1	20	5	15	0.25	0.75
chr1	24066792		G	A	1064.95		0.50	6	1X	40	6.17	1	3	1	snp	.	.	.	.	.	.	RP11-293P20.4	ncRNA_exonic	.	.	0,1	2	1	1	0.5	0.5	1,1	35	0	35	0	1	0,0	3	3	0	1	0
chr1	24080157		G	A	2926.07		0.67	6	1X	172	0.00	1	3	1	snp	.	.	.	.	.	.	MYOM3	exonic	synonymous_SNV	MYOM3:ENST00000374434.3:exon20:c.C2445T:p.A815A	0,1	38	19	19	0.5	0.5	1,1	30	0	30	0	1	0,1	104	40	64	0.3846	0.6154
chr1	24082701		C	T	3882.33		0.67	6	1X	180	0.00	1	3	1	snp	D	1.0	D	0.999	D	0.001	MYOM3	exonic	nonsynonymous_SNV	MYOM3:ENST00000374434.3:exon17:c.G1984A:p.G662R	0,1	57	23	34	0.4035	0.5965	1,1	29	0	29	0	1	0,1	94	23	71	0.2447	0.7553
chr1	24086669		T	C	3865.95		0.67	6	1X	186	0.00	1	3	1	snp	.	.	.	.	.	.	MYOM3	exonic	synonymous_SNV	MYOM3:ENST00000374434.3:exon15:c.A1773G:p.E591E	0,1	65	14	51	0.2154	0.7846	1,1	28	0	28	0	1	0,1	93	24	69	0.2581	0.7419
chr1	24089580		G	C	2813.73		0.67	6	1X	128	0.00	1	3	1	snp	.	.	.	.	.	.	MYOM3	exonic	synonymous_SNV	MYOM3:ENST00000374434.3:exon14:c.C1572G:p.P524P	0,1	31	9	22	0.2903	0.7097	1,1	38	0	38	0	1	0,1	59	18	41	0.3051	0.6949
chr1	24093006		A	G	3608.03		0.67	6	1X	175	0.00	1	3	1	snp	B	0.0	B	0.0	T	1.0	MYOM3	exonic	nonsynonymous_SNV	MYOM3:ENST00000374434.3:exon10:c.T1031C:p.M344T	0,1	36	8	28	0.2222	0.7778	1,1	40	0	40	0	1	0,1	99	34	65	0.3434	0.6566
chr1	24094984		G	A	2502.64		0.67	6	1X	120	0.00	1	3	1	snp	B	0.001	B	0.004	T	0.247	MYOM3	exonic	nonsynonymous_SNV	MYOM3:ENST00000374434.3:exon9:c.C797T:p.T266M	0,1	44	15	29	0.3409	0.6591	1,1	30	0	30	0	1	0,1	46	13	33	0.2826	0.7174
chr1	24121594		G	A	2982.37		0.67	6	1X	147	0.00	1	3	1	snp	.	.	.	.	.	.	IL22RA1	exonic	synonymous_SNV	IL22RA1:ENST00000270800.1:exon7:c.C936T:p.P312P	0,1	21	6	15	0.2857	0.7143	1,1	31	0	31	0	1	0,1	95	35	60	0.3684	0.6316
chr1	24134307		T	G	3193.05		0.67	6	1X	145	0.00	1	3	1	snp	.	.	.	.	.	.	IL22RA1	exonic	synonymous_SNV	IL22RA1:ENST00000270800.1:exon4:c.A435C:p.P145P	0,1	65	19	46	0.2923	0.7077	1,1	21	0	21	0	1	0,1	59	13	46	0.2203	0.7797
chr1	24211647		CATA	CA	670.914		1.00	2	1M2D1M	24	0.00	2	1	1	del	.	.	.	.	.	.	RP11-10N16.2	ncRNA_exonic	.	.	None	0	0	0	0	0	1,1	24	0	24	0	1	None	0	0	0	0	0
chr1	24311943		T	C	907.301		0.75	4	1X	34	0.00	1	2	1	snp	.	.	.	.	.	.	RP11-10N16.3	ncRNA_exonic	.	.	0,1	6	3	3	0.5	0.5	1,1	28	0	28	0	1	None	0	0	0	0	0
chr1	24342177		C	G	4035.42		0.67	6	1X	178	0.00	1	3	1	snp	.	.	.	.	.	.	GRHL3	exonic	synonymous_SNV	GRHL3:ENST00000236255.4:exon9:c.C1125G:p.V375V,GRHL3:ENST00000350501.9:exon9:c.C1110G:p.V370V,GRHL3:ENST00000356046.6:exon9:c.C972G:p.V324V,GRHL3:ENST00000361548.8:exon9:c.C1110G:p.V370V	0,1	80	13	67	0.1625	0.8375	1,1	27	0	27	0	1	0,1	71	19	52	0.2676	0.7324
chr1	24964519		A	T	2001.28		0.67	6	1X	106	0.00	1	3	1	snp	D	1.0	D	0.994	D	0.013	RUNX3	exonic	nonsynonymous_SNV	RUNX3:ENST00000399916.5:exon1:c.T53A:p.I18N,RUNX3:ENST00000338888.3:exon2:c.T53A:p.I18N	0,1	6	2	4	0.3333	0.6667	1,1	33	0	33	0	1	0,1	67	28	39	0.4179	0.5821
chr1	24969678		T	G	2.42345e-06		0.50	2	1X	19	0.00	1	1	1	snp	.	.	.	.	.	.	RP11-84D1.2	ncRNA_exonic	.	.	None	0	0	0	0	0	0,1	19	14	5	0.7368	0.2632	None	0	0	0	0	0
chr1	24969987		T	C	1386.62		0.75	4	1X	44	0.00	1	2	1	snp	.	.	.	.	.	.	RP11-84D1.2	ncRNA_exonic	.	.	0,1	5	1	4	0.2	0.8	1,1	39	0	39	0	1	None	0	0	0	0	0
chr1	24970693		G	A	600.462		0.50	4	1X	23	22.00	1	2	1	snp	.	.	.	.	.	.	RP11-84D1.2	ncRNA_exonic	.	.	0,0	1	1	0	1	0	1,1	22	0	21	0	1	None	0	0	0	0	0
chr1	25819429		TGAGAGAGAGAGAGAGAG	TGAGAGAGAGAGAGAGAGAGAGAGAGAG	193.504		0.75	4	1M10I17M	24	11.00	10	2	1	ins	.	.	.	.	.	.	RP1-317E23.3	ncRNA_exonic	.	.	1,1	2	0	0	0	0	0,1	22	7	11	0.3889	0.6111	None	0	0	0	0	0
chr1	25964254		G	C	692.981		1.00	2	1X	22	0.00	1	1	1	snp	.	.	.	.	.	.	RNU6-110P	ncRNA_exonic	.	.	None	0	0	0	0	0	1,1	22	0	22	0	1	None	0	0	0	0	0
chr1	26048841		A	G	913.212		1.00	2	1X	30	0.00	1	1	1	snp	.	.	.	.	.	.	RP11-96L14.9	ncRNA_exonic	.	.	None	0	0	0	0	0	1,1	30	0	30	0	1	None	0	0	0	0	0
chr1	26048975		CTTTTTTTTTTTTC	CTTTTTTTTTTTTTC	448.618		0.25	4	1M1I13M	36	17.00	1	2	1	ins	.	.	.	.	.	.	RP11-96L14.9	ncRNA_exonic	.	.	0,0	2	0	0	0	0	0,1	34	7	23	0.2333	0.7667	None	0	0	0	0	0
chr1	26161449		A	G	5817.53		0.67	6	1X	329	0.00	1	3	1	snp	P	0.677	B	0.326	T	0.531	FAM110D	exonic	nonsynonymous_SNV	FAM110D:ENST00000374268.4:exon2:c.A158G:p.H53R	0,1	131	45	86	0.3435	0.6565	1,1	40	0	40	0	1	0,1	158	54	103	0.3439	0.6561
chr1	26164357		T	C	1576.31		1.00	2	1X	49	0.00	1	1	1	snp	.	.	.	.	.	.	RP11-96L14.8	exonic	nonsynonymous_SNV	RP11-96L14.8:ENST00000634842.1:exon4:c.A365G:p.Q122R	None	0	0	0	0	0	1,1	49	0	49	0	1	None	0	0	0	0	0
chr1	26280956		T	G	1.4357e-09		0.17	6	1X	117	6.81	1	3	1	snp	.	.	.	.	.	.	SH3BGRL3	exonic	synonymous_SNV	SH3BGRL3:ENST00000319041.6:exon2:c.T240G:p.G80G	0,0	8	8	0	1	0	0,1	31	21	10	0.6774	0.3226	0,0	78	72	6	0.9231	0.0769
chr1	26282344		ACCGGGACCGGGACTGGGGC	ACCGGGACCGGGACAGGGACTGGGGC,AC	679.663		0.83,0.17	6	9M6I11M,1M18D1M	45	0.00,1.38	6,18	3	2	ins,del	.	.	.	.	.	.	UBXN11	exonic	nonframeshift_insertion	UBXN11:ENST00000314675.11:exon11:c.1149_1150insTGTCCC:p.G384delinsCPG,UBXN11:ENST00000374223.5:exon12:c.780_781insTGTCCC:p.G261delinsCPG,UBXN11:ENST00000357089.8:exon14:c.1410_1411insTGTCCC:p.G471delinsCPG,UBXN11:ENST00000374217.6:exon15:c.1410_1411insTGTCCC:p.G471delinsCPG,UBXN11:ENST00000374221.7:exon16:c.1509_1510insTGTCCC:p.G504delinsCPG,UBXN11:ENST00000374222.5:exon16:c.1509_1510insTGTCCC:p.…	1,1	11	0	9	0	1	1,2	22	1	19	0.05	0.95	1,1	12	0	7	0	1
chr1	26345103		T	C	0.0360003		0.17	6	1X	90	0.00	1	3	1	snp	.	.	.	.	.	.	AIM1L	exonic	nonsynonymous_SNV	AIM1L:ENST00000308182.9:exon2:c.A1555G:p.S519G	0,0	50	49	1	0.98	0.02	0,1	18	13	4	0.7647	0.2353	0,0	22	21	1	0.9545	0.0455
chr1	27325296		A	G	1604.88		0.67	6	1X	63	0.00	1	3	1	snp	.	.	.	.	.	.	RNU6-48P	ncRNA_exonic	.	.	0,1	11	2	9	0.1818	0.8182	1,1	41	0	41	0	1	0,1	11	7	4	0.6364	0.3636
chr1	27334240		G	C	7214.92		0.67	6	1X	376	0.00	1	3	1	snp	.	.	.	.	.	.	TMEM222	exonic	synonymous_SNV	TMEM222:ENST00000374076.8:exon5:c.G498C:p.V166V,TMEM222:ENST00000464813.5:exon5:c.G399C:p.V133V,TMEM222:ENST00000608611.5:exon5:c.G399C:p.V133V,TMEM222:ENST00000611517.4:exon5:c.G498C:p.V166V	0,1	133	37	96	0.2782	0.7218	1,1	37	0	37	0	1	0,1	206	76	130	0.3689	0.6311
chr1	27356039		C	G	3306.16		0.67	6	1X	164	0.00	1	3	1	snp	B	0.0	B	0.003	T	0.817	MAP3K6	exonic	nonsynonymous_SNV	MAP3K6:ENST00000374040.7:exon26:c.G3674C:p.G1225A,MAP3K6:ENST00000357582.2:exon27:c.G3698C:p.G1233A,MAP3K6:ENST00000493901.5:exon28:c.G3698C:p.G1233A	0,1	56	24	32	0.4286	0.5714	1,1	31	0	31	0	1	0,1	77	24	53	0.3117	0.6883
chr1	27552023		G	C	1.21616e-05		0.17	6	1X	43	4.62	1	3	1	snp	.	.	.	.	.	.	AHDC1	exonic	synonymous_SNV	AHDC1:ENST00000247087.9:exon5:c.C93G:p.G31G,AHDC1:ENST00000374011.6:exon6:c.C93G:p.G31G	0,0	5	5	0	1	0	0,1	30	22	8	0.7333	0.2667	0,0	8	8	0	1	0
chr1	27693796		G	C	794.514		1.00	2	1X	25	0.00	1	1	1	snp	.	.	.	.	.	.	RNU6-424P	ncRNA_exonic	.	.	None	0	0	0	0	0	1,1	25	0	25	0	1	None	0	0	0	0	0
chr1	28593762		A	G	4180.36		0.67	6	1X	240	0.00	1	3	1	snp	.	.	.	.	.	.	RAB42	exonic	nonsynonymous_SNV	RAB42:ENST00000465518.2:exon2:c.A302G:p.K101R	0,1	56	21	35	0.375	0.625	1,1	51	0	51	0	1	0,1	133	58	75	0.4361	0.5639
chr1	29148829		C	T	5566.83		0.67	6	1X	270	0.00	1	3	1	snp	B	0.008	B	0.003	T	0.416	SRSF4	exonic	nonsynonymous_SNV	SRSF4:ENST00000373795.6:exon6:c.G1066A:p.G356S	0,1	201	60	141	0.2985	0.7015	1,1	38	0	38	0	1	0,1	31	11	20	0.3548	0.6452
chr1	29148882		C	G	4948.17		0.67	6	1X	232	0.00	1	3	1	snp	B	0.0	B	0.0	T	1.0	SRSF4	exonic	nonsynonymous_SNV	SRSF4:ENST00000373795.6:exon6:c.G1013C:p.G338A	0,1	155	46	109	0.2968	0.7032	1,1	43	0	43	0	1	0,1	34	10	24	0.2941	0.7059
chr1	29171308		C	T	1643.22		1.00	2	1X	51	0.00	1	1	1	snp	.	.	.	.	.	.	uc_338	ncRNA_exonic	.	.	None	0	0	0	0	0	1,1	51	0	51	0	1	None	0	0	0	0	0
chr1	29223948		A	G	1005.94		1.00	2	1X	31	0.00	1	1	1	snp	.	.	.	.	.	.	RP11-467D18.2	ncRNA_exonic	.	.	None	0	0	0	0	0	1,1	31	0	31	0	1	None	0	0	0	0	0
chr1	29305397		A	G	3968.97		0.67	6	1X	207	0.00	1	3	1	snp	B	0.0	B	0.0	T	0.798	PTPRU	exonic	nonsynonymous_SNV	PTPRU:ENST00000373779.7:exon18:c.A2789G:p.N930S,PTPRU:ENST00000428026.6:exon18:c.A2789G:p.N930S,PTPRU:ENST00000460170.2:exon18:c.A2789G:p.N930S,PTPRU:ENST00000345512.7:exon19:c.A2819G:p.N940S	0,1	97	36	61	0.3711	0.6289	1,1	33	0	33	0	1	0,1	77	33	44	0.4286	0.5714
chr1	29350009		C	G	281.754		0.17	6	1X	42	26.00	1	3	1	snp	.	.	.	.	.	.	LINC01756	ncRNA_exonic	.	.	0,0	2	2	0	1	0	0,1	39	25	14	0.641	0.359	0,0	1	1	0	1	0
chr1	30141520		G	C	1298		1.00	2	1X	40	0.00	1	1	1	snp	.	.	.	.	.	.	RP5-893G23.1	ncRNA_exonic	.	.	None	0	0	0	0	0	1,1	40	0	40	0	1	None	0	0	0	0	0
chr1	30718600		G	C	0.00272396		0.25	4	1X	35	0.00	1	2	1	snp	.	.	.	.	.	.	MATN1-AS1	ncRNA_exonic	.	.	None	0	0	0	0	0	0,1	31	21	9	0.7	0.3	0,0	4	3	1	0.75	0.25
chr1	30858290		A	G	1543.47		0.50	6	1X	52	25.50	1	3	1	snp	.	.	.	.	.	.	RP1-65J11.5	ncRNA_exonic	.	.	0,1	3	1	2	0.3333	0.6667	1,1	48	0	48	0	1	0,0	1	1	0	1	0
chr1	30859645		A	G	1439.13		1.00	2	1X	44	0.00	1	1	1	snp	.	.	.	.	.	.	RP1-65J11.5	ncRNA_exonic	.	.	None	0	0	0	0	0	1,1	44	0	44	0	1	None	0	0	0	0	0
chr1	30859649		GACACACACACACACACACACACACACACACACACACACT	GACACACACACACACACACACACACACACACACACT	647.769		1.00	2	1M4D35M	28	0.00	4	1	1	del	.	.	.	.	.	.	RP1-65J11.5	ncRNA_exonic	.	.	None	0	0	0	0	0	1,1	28	1	25	0.0385	0.9615	None	0	0	0	0	0
chr1	30950256		G	A	5055.26		0.67	6	1X	253	0.00	1	3	1	snp	.	.	.	.	.	.	PUM1	exonic	synonymous_SNV	PUM1:ENST00000424085.6:exon13:c.C2001T:p.G667G,PUM1:ENST00000373742.6:exon15:c.C2550T:p.G850G,PUM1:ENST00000257075.9:exon17:c.C2727T:p.G909G,PUM1:ENST00000373741.8:exon17:c.C2835T:p.G945G,PUM1:ENST00000373747.7:exon17:c.C2730T:p.G910G,PUM1:ENST00000426105.6:exon17:c.C2727T:p.G909G,PUM1:ENST00000440538.6:exon17:c.C2649T:p.G883G	0,1	50	15	35	0.3	0.7	1,1	43	0	43	0	1	0,1	160	52	107	0.327	0.673
chr1	30953968		A	G	1850.27		0.67	6	1X	83	0.00	1	3	1	snp	.	.	.	.	.	.	PUM1	exonic	synonymous_SNV	PUM1:ENST00000424085.6:exon11:c.T1611C:p.N537N,PUM1:ENST00000373742.6:exon13:c.T2160C:p.N720N,PUM1:ENST00000257075.9:exon15:c.T2337C:p.N779N,PUM1:ENST00000373741.8:exon15:c.T2445C:p.N815N,PUM1:ENST00000373747.7:exon15:c.T2340C:p.N780N,PUM1:ENST00000426105.6:exon15:c.T2337C:p.N779N,PUM1:ENST00000440538.6:exon15:c.T2259C:p.N753N	0,1	7	3	4	0.4286	0.5714	1,1	48	0	47	0	1	0,1	28	15	13	0.5357	0.4643
chr1	31523515		C	T	1002.22		1.00	2	1X	33	0.00	1	1	1	snp	.	.	.	.	.	.	LINC01226	ncRNA_exonic	.	.	None	0	0	0	0	0	1,1	33	0	33	0	1	None	0	0	0	0	0
chr1	31524898		CAAAAAAAAAAAAAAG	CAAAAAAAAAAAAAAAAG	421.568		0.33	6	1M2I15M	28	26.00	2	3	1	ins	.	.	.	.	.	.	LINC01226	ncRNA_exonic	.	.	0,0	1	0	0	0	0	1,1	26	0	17	0	1	0,0	1	0	0	0	0
chr1	31571617		T	C	1642.22		1.00	2	1X	51	0.00	1	1	1	snp	.	.	.	.	.	.	RP11-73M7.1	ncRNA_exonic	.	.	None	0	0	0	0	0	1,1	51	0	51	0	1	None	0	0	0	0	0
chr1	31575542		G	A	198.76		0.17	6	1X	55	13.71	1	3	1	snp	.	.	.	.	.	.	RP11-73M7.1	ncRNA_exonic	.	.	0,0	6	6	0	1	0	0,1	48	34	13	0.7234	0.2766	0,0	1	1	0	1	0
chr1	31815009		T	C	6288.95		0.67	6	1X	295	0.00	1	3	1	snp	B	0.0	B	0.0	T	1.0	SPOCD1	exonic	nonsynonymous_SNV	SPOCD1:ENST00000533231.5:exon1:c.A325G:p.T109A,SPOCD1:ENST00000360482.6:exon2:c.A325G:p.T109A	0,1	136	45	91	0.3309	0.6691	1,1	57	0	57	0	1	0,1	102	35	67	0.3431	0.6569
chr1	31842462		C	G	1307.56		0.50	4	1X	45	21.50	1	2	1	snp	.	.	.	.	.	.	RP11-84A19.2	ncRNA_exonic	.	.	0,0	2	2	0	1	0	1,1	43	0	42	0	1	None	0	0	0	0	0
chr1	31842945		CCTCTCTCTCTCTCTCTCTCTCTCTCTCTCTCTCTCTC	CCTCTCTCTCTCTCTCTCTCTCTCTCTCTCTCTC	162.676		0.50	6	1M4D33M	31	15.00	4	3	1	del	.	.	.	.	.	.	RP11-84A19.2	ncRNA_exonic	.	.	1,1	2	0	1	0	1	0,1	28	1	18	0.0526	0.9474	0,0	1	0	0	0	0
chr1	31921647		C	G	1124.89		1.00	2	1X	35	0.00	1	1	1	snp	.	.	.	.	.	.	RP11-84A19.4	ncRNA_exonic	.	.	None	0	0	0	0	0	1,1	35	0	35	0	1	None	0	0	0	0	0
chr1	32073455		G	A	1158.9		0.25	4	1X	67	66.00	1	2	1	snp	.	.	.	.	.	.	RP11-277A4.4	ncRNA_exonic	.	.	0,0	1	1	0	1	0	0,1	66	21	45	0.3182	0.6818	None	0	0	0	0	0
chr1	32192312		A	G	93.7409		0.17	6	1X	213	0.57	1	3	1	snp	D	0.999	D	0.993	D	0.002	TXLNA	exonic	nonsynonymous_SNV	TXLNA:ENST00000373609.1:exon6:c.A965G:p.H322R,TXLNA:ENST00000373610.7:exon7:c.A965G:p.H322R	0,0	46	46	0	1	0	0,1	47	36	11	0.766	0.234	0,0	120	120	0	1	0
chr1	32324512		G	T	718.211		0.17	6	1X	124	0.88	1	3	1	snp	D	1.0	D	0.985	D	0.0	HDAC1	exonic	nonsynonymous_SNV	HDAC1:ENST00000373548.7:exon4:c.G314T:p.G105V	0,0	37	37	0	1	0	0,1	38	10	27	0.2703	0.7297	0,0	49	48	0	1	0
chr1	32324553		GG	TT	570.074		0.17	6	2X	127	0.92	2	3	1	mnp	.	.	.	.	.	.	HDAC1	exonic	frameshift_substitution	HDAC1:ENST00000373548.7:exon4:c.355_355TT	0,0	33	33	0	1	0	0,1	40	15	23	0.3947	0.6053	0,0	54	54	0	1	0
chr1	32974313		AAA	GAG	186.769		1.00	2	1X1M1X	11	0.00	3	1	1	complex	.	.	.	.	.	.	RP5-1174N9.2	ncRNA_exonic	.	.	None	0	0	0	0	0	1,1	11	0	11	0	1	None	0	0	0	0	0
chr1	32974333		A	G	309.427		1.00	2	1X	15	0.00	1	1	1	snp	.	.	.	.	.	.	RP5-1174N9.2	ncRNA_exonic	.	.	None	0	0	0	0	0	1,1	15	0	15	0	1	None	0	0	0	0	0
chr1	33166160		A	G	972.133		1.00	2	1X	32	0.00	1	1	1	snp	.	.	.	.	.	.	RP11-131M11.3	ncRNA_exonic	.	.	None	0	0	0	0	0	1,1	32	0	32	0	1	None	0	0	0	0	0
chr1	33313442		T	C	969.215		1.00	2	1X	30	0.00	1	1	1	snp	.	.	.	.	.	.	RP11-415J8.3	ncRNA_exonic	.	.	None	0	0	0	0	0	1,1	30	0	30	0	1	None	0	0	0	0	0
chr1	33479591		T	A	3972.81		0.67	6	1X	186	0.00	1	3	1	snp	.	.	.	.	.	.	ZSCAN20	exonic	synonymous_SNV	ZSCAN20:ENST00000361328.7:exon2:c.T303A:p.T101T,ZSCAN20:ENST00000373413.2:exon2:c.T303A:p.T101T	0,1	59	23	36	0.3898	0.6102	1,1	47	0	46	0	1	0,1	80	23	57	0.2875	0.7125
chr1	33646788		C	T	799.288		0.17	6	1X	134	0.98	1	3	1	snp	P	0.465	B	0.101	T	0.29	CSMD2	exonic	nonsynonymous_SNV	CSMD2:ENST00000373380.5:exon8:c.G1253A:p.R418Q,CSMD2:ENST00000373381.8:exon29:c.G4634A:p.R1545Q,CSMD2:ENST00000373388.6:exon29:c.G4514A:p.R1505Q,CSMD2:ENST00000619121.4:exon29:c.G4514A:p.R1505Q	0,0	34	34	0	1	0	0,1	44	13	30	0.3023	0.6977	0,0	56	56	0	1	0
chr1	33772682		T	C	3593.6		0.67	6	1X	183	0.00	1	3	1	snp	B	0.0	B	0.001	T	0.873	CSMD2	exonic	nonsynonymous_SNV	CSMD2:ENST00000338325.1:exon7:c.A557G:p.H186R,CSMD2:ENST00000373381.8:exon13:c.A1733G:p.H578R,CSMD2:ENST00000373388.6:exon13:c.A1613G:p.H538R,CSMD2:ENST00000619121.4:exon13:c.A1613G:p.H538R	0,1	84	31	53	0.369	0.631	1,1	41	0	41	0	1	0,1	58	19	39	0.3276	0.6724
chr1	34761561		C	T	5712.06		0.67	6	1X	302	0.00	1	3	1	snp	D	0.999	D	0.93	D	0.001	GJB4	exonic	nonsynonymous_SNV	GJB4:ENST00000339480.1:exon2:c.C307T:p.R103C	0,1	104	25	79	0.2404	0.7596	1,1	53	0	53	0	1	0,1	145	54	86	0.3857	0.6143
chr1	34787993		A	G	1628.12		1.00	2	1X	52	0.00	1	1	1	snp	.	.	.	.	.	.	RP1-34M23.5	ncRNA_exonic	.	.	None	0	0	0	0	0	1,1	52	0	52	0	1	None	0	0	0	0	0
chr1	34794345		G	A	5782.51		0.67	6	1X	281	0.00	1	3	1	snp	.	.	.	.	.	.	GJA4	exonic	synonymous_SNV	GJA4:ENST00000342280.4:exon2:c.G132A:p.V44V	0,1	92	27	65	0.2935	0.7065	1,1	46	0	46	0	1	0,1	143	47	96	0.3287	0.6713
chr1	34795168		C	T	5055.46		0.67	6	1X	256	0.00	1	3	1	snp	B	0.0	B	0.0	T	0.802	GJA4	exonic	nonsynonymous_SNV	GJA4:ENST00000342280.4:exon2:c.C955T:p.P319S	0,1	112	38	74	0.3393	0.6607	1,1	49	0	49	0	1	0,1	95	29	66	0.3053	0.6947
chr1	35114012		A	G	450.848		0.17	6	1X	188	0.43	1	3	1	snp	B	0.001	B	0.005	T	0.446	ZMYM1	exonic	nonsynonymous_SNV	ZMYM1:ENST00000359858.8:exon10:c.A2182G:p.K728E,ZMYM1:ENST00000373330.1:exon11:c.A2182G:p.K728E,ZMYM1:ENST00000611874.4:exon11:c.A2182G:p.K728E	0,0	40	40	0	1	0	0,1	33	14	19	0.4242	0.5758	0,0	115	115	0	1	0
chr1	35192783		C	T	2226.35		0.67	6	1X	88	0.00	1	3	1	snp	.	.	.	.	.	.	SFPQ	exonic	synonymous_SNV	SFPQ:ENST00000357214.5:exon1:c.G267A:p.P89P	0,1	17	5	12	0.2941	0.7059	1,1	53	0	53	0	1	0,1	18	5	13	0.2778	0.7222
chr1	35400302		G	C	511.425		1.00	2	1X	22	0.00	1	1	1	snp	.	.	.	.	.	.	Metazoa_SRP	ncRNA_exonic	.	.	None	0	0	0	0	0	1,1	22	1	20	0.0476	0.9524	None	0	0	0	0	0
chr1	36192015		AGT	CAC	425.112		1.00	2	3X	14	0.00	3	1	1	mnp	.	.	.	.	.	.	RN7SL131P	ncRNA_exonic	.	.	None	0	0	0	0	0	1,1	14	0	14	0	1	None	0	0	0	0	0
chr1	36286551		C	T	6277.35		0.67	6	1X	309	0.00	1	3	1	snp	.	.	.	.	.	.	THRAP3	exonic	synonymous_SNV	THRAP3:ENST00000354618.9:exon4:c.C321T:p.Y107Y,THRAP3:ENST00000469141.6:exon5:c.C321T:p.Y107Y	0,1	167	49	118	0.2934	0.7066	1,1	43	0	43	0	1	0,1	99	42	57	0.4242	0.5758
chr1	36323945		A	G	1372.83		0.50	4	1X	46	45.00	1	2	1	snp	.	.	.	.	.	.	RP11-268J15.5	ncRNA_exonic	.	.	None	0	0	0	0	0	1,1	45	0	45	0	1	0,0	1	1	0	1	0
chr1	37474398		G	A	2537.84		1.00	2	1X	84	0.00	1	1	1	snp	.	.	.	.	.	.	LINC01137	ncRNA_exonic	.	.	None	0	0	0	0	0	1,1	84	0	83	0	1	None	0	0	0	0	0
chr1	37495889		C	A	120.981		0.17	6	1X	172	0.44	1	3	1	snp	D	0.987	D	0.953	D	0.0	MEAF6	exonic	nonsynonymous_SNV	MEAF6:ENST00000373074.5:exon5:c.G497T:p.R166L,MEAF6:ENST00000296214.9:exon6:c.G563T:p.R188L,MEAF6:ENST00000373075.6:exon7:c.G593T:p.R198L	0,0	52	52	0	1	0	0,1	31	21	10	0.6774	0.3226	0,0	89	89	0	1	0
chr1	37557715		C	T	3827.09		0.67	6	1X	201	0.00	1	3	1	snp	P	0.749	P	0.492	T	0.08	DNALI1	exonic	nonsynonymous_SNV	DNALI1:ENST00000296218.7:exon2:c.C260T:p.A87V	0,1	81	32	49	0.3951	0.6049	1,1	37	0	37	0	1	0,1	83	33	50	0.3976	0.6024
chr1	37683404		G	A	4809.78		0.67	6	1X	202	0.00	1	3	1	snp	.	.	.	.	.	.	C1orf109	exonic	synonymous_SNV	C1orf109:ENST00000358011.8:exon4:c.C489T:p.I163I,C1orf109:ENST00000464085.5:exon4:c.C489T:p.I163I	0,1	35	4	31	0.1143	0.8857	1,1	54	0	54	0	1	0,1	113	37	76	0.3274	0.6726
chr1	37718798		C	G	2465.23		0.67	6	1X	113	0.00	1	3	1	snp	.	.	.	.	.	.	EPHA10	exonic	synonymous_SNV	EPHA10:ENST00000373048.8:exon16:c.G2775C:p.A925A,EPHA10:ENST00000427468.6:exon16:c.G2775C:p.A925A	0,1	39	15	24	0.3846	0.6154	1,1	51	0	51	0	1	0,1	23	14	9	0.6087	0.3913
chr1	37720517		C	T	2830.63		0.67	6	1X	129	0.00	1	3	1	snp	P	0.875	B	0.33	D	0.0	EPHA10	exonic	nonsynonymous_SNV	EPHA10:ENST00000373048.8:exon13:c.G2246A:p.G749E,EPHA10:ENST00000427468.6:exon13:c.G2246A:p.G749E	0,1	24	6	18	0.25	0.75	1,1	47	0	47	0	1	0,1	58	22	36	0.3793	0.6207
chr1	37721775		A	G	2656.1		0.67	6	1X	139	0.00	1	3	1	snp	.	.	.	.	.	.	EPHA10	exonic	synonymous_SNV	EPHA10:ENST00000373048.8:exon11:c.T2031C:p.H677H,EPHA10:ENST00000427468.6:exon11:c.T2031C:p.H677H	0,1	57	24	33	0.4211	0.5789	1,1	48	0	48	0	1	0,1	34	21	13	0.6176	0.3824
chr1	37997832		C	T	7259.66		0.67	6	1X	328	0.00	1	3	1	snp	.	.	.	.	.	.	FHL3	exonic	synonymous_SNV	FHL3:ENST00000373016.3:exon5:c.G540A:p.P180P	0,1	117	33	84	0.2821	0.7179	1,1	51	1	50	0.0196	0.9804	0,1	160	42	118	0.2625	0.7375
chr1	38209198		T	C	1651.16		0.75	4	1X	54	0.00	1	2	1	snp	.	.	.	.	.	.	LINC01343	ncRNA_exonic	.	.	0,1	3	1	2	0.3333	0.6667	1,1	51	0	50	0	1	None	0	0	0	0	0
chr1	38396664		T	A	1279.55		1.00	2	1X	40	0.00	1	1	1	snp	.	.	.	.	.	.	RNU6-753P	ncRNA_exonic	.	.	None	0	0	0	0	0	1,1	40	0	40	0	1	None	0	0	0	0	0
chr1	38475432		A	G	1177.4		0.50	4	1X	38	37.00	1	2	1	snp	.	.	.	.	.	.	LINC01685	ncRNA_exonic	.	.	None	0	0	0	0	0	1,1	37	0	37	0	1	0,0	1	1	0	1	0
chr1	38495896		G	A	993.458		1.00	2	1X	31	0.00	1	1	1	snp	.	.	.	.	.	.	LINC01685	ncRNA_exonic	.	.	None	0	0	0	0	0	1,1	31	0	31	0	1	None	0	0	0	0	0
chr1	38873777		C	T	4010.41		0.67	6	1X	199	0.00	1	3	1	snp	.	.	.	.	.	.	RP5-864K19.7	ncRNA_exonic	.	.	0,1	105	38	67	0.3619	0.6381	1,1	38	0	38	0	1	0,1	56	25	31	0.4464	0.5536
chr1	38874329		TAAAAAAAAAAAAAT	TAAAAAAAAAAAAAAT	988.458		0.75	4	1M1I14M	46	0.00	1	2	1	ins	.	.	.	.	.	.	RP5-864K19.7	ncRNA_exonic	.	.	None	0	0	0	0	0	1,1	41	2	35	0.0541	0.9459	0,1	5	4	1	0.8	0.2
chr1	38874610		C	T	6658.96		0.67	6	1X	322	0.00	1	3	1	snp	B	0.0	B	0.0	T	0.494	GJA9	exonic	nonsynonymous_SNV	GJA9:ENST00000360786.3:exon1:c.G1489A:p.V497I,GJA9:ENST00000357771.4:exon2:c.G1489A:p.V497I	0,1	96	27	69	0.2812	0.7188	1,1	45	0	45	0	1	0,1	181	63	118	0.3481	0.6519
chr1	38886599		G	T	5331.71		0.67	6	1X	253	0.00	1	3	1	snp	D	0.994	P	0.854	T	0.21	RHBDL2	exonic	nonsynonymous_SNV	RHBDL2:ENST00000289248.6:exon8:c.C817A:p.L273M,RHBDL2:ENST00000372990.5:exon8:c.C817A:p.L273M	0,1	97	32	65	0.3299	0.6701	1,1	31	0	31	0	1	0,1	125	39	86	0.312	0.688
chr1	39206873		T	G	1016.95		1.00	2	1X	32	0.00	1	1	1	snp	.	.	.	.	.	.	RP11-416A14.1	ncRNA_exonic	.	.	None	0	0	0	0	0	1,1	32	0	32	0	1	None	0	0	0	0	0
chr1	39331383		A	G	4366.42		0.67	6	1X	210	0.00	1	3	1	snp	B	0.0	B	0.0	T	0.142	MACF1	exonic	nonsynonymous_SNV	MACF1:ENST00000289893.8:exon1:c.A115G:p.I39V,MACF1:ENST00000372915.7:exon36:c.A4810G:p.I1604V,MACF1:ENST00000564288.5:exon37:c.A4795G:p.I1599V,MACF1:ENST00000567887.5:exon37:c.A4906G:p.I1636V	0,1	95	27	68	0.2842	0.7158	1,1	35	0	35	0	1	0,1	80	33	47	0.4125	0.5875
chr1	39336143		A	C	4406.84		0.67	6	1X	199	0.00	1	3	1	snp	B	0.157	B	0.125	D	0.005	MACF1	exonic	nonsynonymous_SNV	MACF1:ENST00000289893.8:exon1:c.A4875C:p.K1625N,MACF1:ENST00000372915.7:exon36:c.A9570C:p.K3190N,MACF1:ENST00000564288.5:exon37:c.A9555C:p.K3185N,MACF1:ENST00000567887.5:exon37:c.A9666C:p.K3222N	0,1	79	21	58	0.2658	0.7342	1,1	46	0	46	0	1	0,1	74	33	41	0.4459	0.5541
chr1	39370145		A	G	4848.03		0.67	6	1X	217	0.00	1	3	1	snp	B	0.0	B	0.002	T	0.853	MACF1	exonic	nonsynonymous_SNV	MACF1:ENST00000289893.8:exon15:c.A8374G:p.M2792V,MACF1:ENST00000361689.6:exon45:c.A6868G:p.M2290V,MACF1:ENST00000372915.7:exon50:c.A13069G:p.M4357V,MACF1:ENST00000564288.5:exon51:c.A13054G:p.M4352V,MACF1:ENST00000567887.5:exon51:c.A13165G:p.M4389V	0,1	48	14	34	0.2917	0.7083	1,1	43	0	43	0	1	0,1	126	42	84	0.3333	0.6667
chr1	39413694		T	C	1641.84		0.67	6	1X	107	0.00	1	3	1	snp	.	.	.	.	.	.	MACF1	exonic	synonymous_SNV	MACF1:ENST00000530275.2:exon1:c.T3429C:p.P1143P	0,1	44	23	21	0.5227	0.4773	1,1	47	1	46	0.0213	0.9787	0,1	16	5	11	0.3125	0.6875
chr1	39442834		G	A	3442.88		0.67	6	1X	140	0.00	1	3	1	snp	B	0.0	B	0.001	T	1.0	MACF1	exonic	nonsynonymous_SNV	MACF1:ENST00000289893.8:exon43:c.G14554A:p.A4852T,MACF1:ENST00000361689.6:exon73:c.G13048A:p.A4350T,MACF1:ENST00000372915.7:exon77:c.G18922A:p.A6308T,MACF1:ENST00000564288.5:exon78:c.G19225A:p.A6409T,MACF1:ENST00000567887.5:exon78:c.G19336A:p.A6446T	0,1	36	11	24	0.3143	0.6857	1,1	60	0	60	0	1	0,1	44	11	33	0.25	0.75
chr1	39659173		G	A	3076.68		0.67	6	1X	133	0.00	1	3	1	snp	P	0.775	P	0.589	D	0.001	NT5C1A	exonic	nonsynonymous_SNV	NT5C1A:ENST00000235628.1:exon6:c.C1055T:p.A352V	0,1	35	15	20	0.4286	0.5714	1,1	54	0	54	0	1	0,1	44	11	33	0.25	0.75
chr1	39769817		T	C	39.3452		0.17	6	1X	177	0.00	1	3	1	snp	B	0.0	B	0.0	T	1.0	OXCT2	exonic	nonsynonymous_SNV	OXCT2:ENST00000327582.5:exon1:c.A1439G:p.E480G	0,0	3	1	2	0.3333	0.6667	0,1	71	41	30	0.5775	0.4225	0,0	103	76	27	0.7379	0.2621
chr1	39771143		A	G	322.455		0.50	4	1X	30	0.00	1	2	1	snp	B	0.0	B	0.001	T	0.232	OXCT2	exonic	nonsynonymous_SNV	OXCT2:ENST00000327582.5:exon1:c.T113C:p.L38P	None	0	0	0	0	0	1,1	22	0	22	0	1	0,0	8	7	1	0.875	0.125
chr1	39883459		G	A	2580.47		0.67	6	1X	116	0.00	1	3	1	snp	.	.	.	.	.	.	TRIT1	exonic	synonymous_SNV	TRIT1:ENST00000316891.9:exon1:c.C33T:p.P11P,TRIT1:ENST00000372818.5:exon1:c.C33T:p.P11P,TRIT1:ENST00000441669.6:exon1:c.C33T:p.P11P	0,1	36	13	23	0.3611	0.6389	1,1	52	0	52	0	1	0,1	28	9	19	0.3214	0.6786
chr1	40307477		T	C	4055.8		0.67	6	1X	185	0.00	1	3	1	snp	B	0.0	B	0.0	T	1.0	COL9A2	exonic	nonsynonymous_SNV	COL9A2:ENST00000372748.7:exon19:c.A977G:p.Q326R	0,1	56	17	39	0.3036	0.6964	1,1	60	0	60	0	1	0,1	69	24	45	0.3478	0.6522
chr1	40310265		G	A	5533.91		0.67	6	1X	267	0.00	1	3	1	snp	B	0.002	B	0.001	T	0.223	COL9A2	exonic	nonsynonymous_SNV	COL9A2:ENST00000372748.7:exon14:c.C737T:p.T246M	0,1	118	37	81	0.3136	0.6864	1,1	63	0	63	0	1	0,1	86	33	53	0.3837	0.6163
chr1	40493225		CAAAAAAAAAAAAAAAAAAT	CAAAAAAAAAAAAAAAAAT	0.00379005		0.25	4	1M1D18M	20	19.00	1	2	1	del	.	.	.	.	.	.	RP11-656D10.3	ncRNA_exonic	.	.	0,0	1	1	0	1	0	0,1	19	13	4	0.7647	0.2353	None	0	0	0	0	0
chr1	40690819		C	G	965.242		1.00	2	1X	30	0.00	1	1	1	snp	.	.	.	.	.	.	NFYC-AS1	ncRNA_exonic	.	.	None	0	0	0	0	0	1,1	30	0	30	0	1	None	0	0	0	0	0
chr1	40738897		C	T	2686.36		0.67	6	1X	123	0.00	1	3	1	snp	.	.	.	.	.	.	NFYC	exonic	synonymous_SNV	NFYC:ENST00000308733.9:exon1:c.C54T:p.S18S,NFYC:ENST00000372651.5:exon2:c.C54T:p.S18S,NFYC:ENST00000372652.5:exon2:c.C54T:p.S18S,NFYC:ENST00000425457.6:exon2:c.C54T:p.S18S,NFYC:ENST00000427410.6:exon2:c.C54T:p.S18S,NFYC:ENST00000440226.7:exon2:c.C54T:p.S18S,NFYC:ENST00000447388.7:exon2:c.C54T:p.S18S,NFYC:ENST00000456393.6:exon2:c.C54T:p.S18S,NFYC:ENST00000372654.5:exon3:c.C54T:p.S18S,NFYC:ENST000…	0,1	26	5	21	0.1923	0.8077	1,1	36	0	36	0	1	0,1	61	23	38	0.377	0.623
chr1	40831156		T	G	4040.12		0.67	6	1X	214	0.00	1	3	1	snp	B	0.001	B	0.001	T	0.536	KCNQ4	exonic	nonsynonymous_SNV	KCNQ4:ENST00000509682.6:exon9:c.T1203G:p.H401Q,KCNQ4:ENST00000347132.9:exon10:c.T1365G:p.H455Q	0,1	68	28	40	0.4118	0.5882	1,1	42	0	42	0	1	0,1	104	35	69	0.3365	0.6635
chr1	42841911		A	G	1081.53		1.00	2	1X	34	0.00	1	1	1	snp	.	.	.	.	.	.	RP11-342M1.3	ncRNA_exonic	.	.	None	0	0	0	0	0	1,1	34	0	34	0	1	None	0	0	0	0	0
chr1	42991474		C	T	1651.41		1.00	2	1X	52	0.00	1	1	1	snp	.	.	.	.	.	.	RNU6-880P	ncRNA_exonic	.	.	None	0	0	0	0	0	1,1	52	0	52	0	1	None	0	0	0	0	0
chr1	42991499		T	C	1613.37		1.00	2	1X	51	0.00	1	1	1	snp	.	.	.	.	.	.	RNU6-880P	ncRNA_exonic	.	.	None	0	0	0	0	0	1,1	51	0	51	0	1	None	0	0	0	0	0
chr1	43152925		G	A	4912.23		0.67	6	1X	257	0.00	1	3	1	snp	.	.	.	.	.	.	FAM183A	exonic	synonymous_SNV	FAM183A:ENST00000335282.4:exon3:c.G291A:p.E97E,FAM183A:ENST00000410048.5:exon3:c.G207A:p.E69E	0,1	113	43	70	0.3805	0.6195	1,1	30	0	30	0	1	0,1	114	38	76	0.3333	0.6667
chr1	43166865		C	T	3373.05		0.67	6	1X	165	0.00	1	3	1	snp	P	0.864	B	0.357	T	0.122	EBNA1BP2	exonic	nonsynonymous_SNV	EBNA1BP2:ENST00000236051.2:exon7:c.G668A:p.R223H,EBNA1BP2:ENST00000431635.6:exon8:c.G833A:p.R278H	0,1	17	6	11	0.3529	0.6471	1,1	32	0	32	0	1	0,1	116	40	76	0.3448	0.6552
chr1	43170813		C	G	3848.33		0.67	6	1X	193	0.00	1	3	1	snp	.	.	.	.	.	.	EBNA1BP2	exonic	synonymous_SNV	EBNA1BP2:ENST00000236051.2:exon4:c.G390C:p.T130T,EBNA1BP2:ENST00000431635.6:exon5:c.G555C:p.T185T	0,1	48	18	30	0.375	0.625	1,1	45	0	45	0	1	0,1	100	38	62	0.38	0.62
chr1	43172786		T	A	2442.34		0.67	6	1X	110	0.00	1	3	1	snp	.	.	.	.	.	.	CFAP57	exonic	synonymous_SNV	CFAP57:ENST00000372492.8:exon2:c.T33A:p.V11V,CFAP57:ENST00000528956.5:exon2:c.T33A:p.V11V,CFAP57:ENST00000610710.4:exon2:c.T33A:p.V11V	0,1	21	5	16	0.2381	0.7619	1,1	35	0	35	0	1	0,1	54	20	34	0.3704	0.6296
chr1	43183837		A	G	3797.01		0.67	6	1X	161	0.00	1	3	1	snp	B	0.0	B	0.0	T	0.453	CFAP57	exonic	nonsynonymous_SNV	CFAP57:ENST00000372492.8:exon4:c.A721G:p.N241D,CFAP57:ENST00000528956.5:exon4:c.A721G:p.N241D,CFAP57:ENST00000610710.4:exon4:c.A721G:p.N241D	0,1	63	19	44	0.3016	0.6984	1,1	46	0	46	0	1	0,1	52	12	40	0.2308	0.7692
chr1	43198547		C	T	5474.24		0.67	6	1X	273	0.00	1	3	1	snp	.	.	.	.	.	.	CFAP57	exonic	synonymous_SNV	CFAP57:ENST00000372492.8:exon8:c.C1329T:p.H443H,CFAP57:ENST00000528956.5:exon8:c.C1329T:p.H443H,CFAP57:ENST00000610710.4:exon8:c.C1329T:p.H443H	0,1	52	18	34	0.3462	0.6538	1,1	39	0	39	0	1	0,1	182	68	113	0.3757	0.6243
chr1	43707169		T	C	1825.08		0.75	4	1X	58	0.00	1	2	1	snp	.	.	.	.	.	.	KDM4A-AS1	ncRNA_exonic	.	.	0,1	2	1	1	0.5	0.5	1,1	56	0	56	0	1	None	0	0	0	0	0
chr1	43824858		A	G	5394.84		0.67	6	1X	279	0.00	1	3	1	snp	B	0.0	B	0.0	T	0.735	ST3GAL3	exonic	nonsynonymous_SNV	ST3GAL3:ENST00000372372.6:exon3:c.A289G:p.T97A,ST3GAL3:ENST00000351035.7:exon4:c.A289G:p.T97A,ST3GAL3:ENST00000361746.8:exon4:c.A382G:p.T128A,ST3GAL3:ENST00000372368.6:exon4:c.A337G:p.T113A,ST3GAL3:ENST00000262915.7:exon5:c.A382G:p.T128A	0,1	75	24	51	0.32	0.68	1,1	43	0	43	0	1	0,1	161	67	93	0.4188	0.5813
chr1	43949743		C	T	7974.32		0.67	6	1X	386	0.00	1	3	1	snp	.	.	.	.	.	.	IPO13	exonic	synonymous_SNV	IPO13:ENST00000372343.7:exon2:c.C411T:p.D137D	0,1	155	49	106	0.3161	0.6839	1,1	56	0	56	0	1	0,1	175	60	115	0.3429	0.6571
chr1	43991633		G	A	2948.78		0.67	6	1X	120	0.00	1	3	1	snp	.	.	.	.	.	.	SLC6A9	exonic	synonymous_SNV	SLC6A9:ENST00000372307.7:exon12:c.C1701T:p.T567T	0,1	19	6	13	0.3158	0.6842	1,1	62	0	62	0	1	0,1	39	11	27	0.2895	0.7105
chr1	44046129		GATAATAATAATAATAATAATAATAATAATAATAATAG	GATAATAATAATAATAATAATAATAATAATAATAATAATAATAG	333.349		1.00	2	1M6I37M	16	0.00	6	1	1	ins	.	.	.	.	.	.	RP5-1198O20.4	ncRNA_exonic	.	.	None	0	0	0	0	0	1,1	16	1	12	0.0769	0.9231	None	0	0	0	0	0
chr1	44076324		C	T	1528.69		1.00	2	1X	49	0.00	1	1	1	snp	.	.	.	.	.	.	RP5-1198O20.4	ncRNA_exonic	.	.	None	0	0	0	0	0	1,1	49	0	49	0	1	None	0	0	0	0	0
chr1	44103426		C	A	2155.77		0.67	6	1X	75	0.00	1	3	1	snp	.	.	.	.	.	.	RP5-1198O20.4	ncRNA_exonic	.	.	0,1	20	4	16	0.2	0.8	1,1	52	0	52	0	1	0,1	3	1	2	0.3333	0.6667
chr1	44103459		C	G	2286.83		0.67	6	1X	80	0.00	1	3	1	snp	.	.	.	.	.	.	RP5-1198O20.4	ncRNA_exonic	.	.	0,1	22	4	18	0.1818	0.8182	1,1	56	0	56	0	1	0,1	2	1	1	0.5	0.5
chr1	44103545		C	A	2251.04		0.67	6	1X	87	0.00	1	3	1	snp	.	.	.	.	.	.	RP5-1198O20.4	ncRNA_exonic	.	.	0,1	22	7	15	0.3182	0.6818	1,1	59	0	59	0	1	0,1	6	4	2	0.6667	0.3333
chr1	44103597		T	C	2116.26		0.67	6	1X	85	0.00	1	3	1	snp	.	.	.	.	.	.	RP5-1198O20.4	ncRNA_exonic	.	.	0,1	28	10	18	0.3571	0.6429	1,1	47	0	47	0	1	0,1	10	5	5	0.5	0.5
chr1	44103743		GCC	GCCC	1531.66		0.67	6	1M1I2M	70	0.00	1	3	1	ins	.	.	.	.	.	.	RP5-1198O20.4	ncRNA_exonic	.	.	0,1	18	9	9	0.5	0.5	1,1	42	2	40	0.0476	0.9524	0,1	10	4	6	0.4	0.6
chr1	44104411		C	G	1437.17		0.67	6	1X	60	0.00	1	3	1	snp	.	.	.	.	.	.	RP5-1198O20.4	ncRNA_exonic	.	.	0,1	12	6	6	0.5	0.5	1,1	35	0	35	0	1	0,1	13	5	8	0.3846	0.6154
chr1	44104420		A	C	1463.99		0.67	6	1X	59	0.00	1	3	1	snp	.	.	.	.	.	.	RP5-1198O20.4	ncRNA_exonic	.	.	0,1	12	5	7	0.4167	0.5833	1,1	36	0	36	0	1	0,1	11	5	6	0.4545	0.5455
chr1	44129375		T	A	3931.9		0.67	6	1X	193	0.00	1	3	1	snp	P	0.868	B	0.4	D	0.044	KLF17	exonic	nonsynonymous_SNV	KLF17:ENST00000372299.3:exon2:c.T104A:p.I35N	0,1	25	5	20	0.2	0.8	1,1	37	0	37	0	1	0,1	131	52	79	0.3969	0.6031
chr1	44139047		TT	GC	116.592		0.50	2	2X	52	0.00	2	1	1	mnp	.	.	.	.	.	.	KLF18	exonic	nonframeshift_substitution	KLF18:ENST00000634670.1:exon1:c.2584_2585GC	None	0	0	0	0	0	0,1	52	35	15	0.7	0.3	None	0	0	0	0	0
chr1	44139071		AT	ATATT	289.757		0.50	2	1M3I1M	48	0.00	3	1	1	ins	.	.	.	.	.	.	KLF18	exonic	nonframeshift_insertion	KLF18:ENST00000634670.1:exon1:c.2559_2560insAAT:p.M854delinsNM	None	0	0	0	0	0	0,1	48	29	17	0.6304	0.3696	None	0	0	0	0	0
chr1	44139082		A	G	349.215		0.50	2	1X	50	0.00	1	1	1	snp	.	.	.	.	.	.	KLF18	exonic	synonymous_SNV	KLF18:ENST00000634670.1:exon1:c.T2550C:p.Y850Y	None	0	0	0	0	0	0,1	50	31	19	0.62	0.38	None	0	0	0	0	0
chr1	44139110		GTCAC	ATCAT	145.428		0.50	2	1X3M1X	53	0.00	5	1	1	complex	.	.	.	.	.	.	KLF18	exonic	nonframeshift_substitution	KLF18:ENST00000634670.1:exon1:c.2518_2522ATGAT	None	0	0	0	0	0	0,1	53	35	13	0.7292	0.2708	None	0	0	0	0	0
chr1	44139119		T	C	87.6927		0.50	2	1X	54	0.00	1	1	1	snp	.	.	.	.	.	.	KLF18	exonic	nonsynonymous_SNV	KLF18:ENST00000634670.1:exon1:c.A2513G:p.E838G	None	0	0	0	0	0	0,1	54	39	13	0.75	0.25	None	0	0	0	0	0
chr1	44139125		C	T	29.6254		0.50	2	1X	55	0.00	1	1	1	snp	.	.	.	.	.	.	KLF18	exonic	nonsynonymous_SNV	KLF18:ENST00000634670.1:exon1:c.G2507A:p.C836Y	None	0	0	0	0	0	0,1	55	42	12	0.7778	0.2222	None	0	0	0	0	0
chr1	44139407		AT	ATATT	13.9742		0.50	2	1M3I1M	31	0.00	3	1	1	ins	.	.	.	.	.	.	KLF18	exonic	nonframeshift_insertion	KLF18:ENST00000634670.1:exon1:c.2223_2224insAAT:p.M742delinsNM	None	0	0	0	0	0	0,1	31	21	8	0.7241	0.2759	None	0	0	0	0	0
chr1	44139417		AG	CA,CG	180.511		0.50,0.50	2	2X,1X1M	23	0.00,0.00	2,1	1	2	mnp,snp	.	.	.	.	.	.	KLF18	exonic	nonframeshift_substitution	KLF18:ENST00000634670.1:exon1:c.2214_2215TG	None	0	0	0	0	0	1,2	23	4	18	0.1818	0.8182	None	0	0	0	0	0
chr1	44139426		T	C	275.489		0.50	2	1X	31	0.00	1	1	1	snp	.	.	.	.	.	.	KLF18	exonic	nonsynonymous_SNV	KLF18:ENST00000634670.1:exon1:c.A2206G:p.T736A	None	0	0	0	0	0	0,1	31	12	17	0.4138	0.5862	None	0	0	0	0	0
chr1	44139992		G	A	742.027		1.00	2	1X	39	0.00	1	1	1	snp	.	.	.	.	.	.	KLF18	exonic	nonsynonymous_SNV	KLF18:ENST00000634670.1:exon1:c.C1640T:p.T547M	None	0	0	0	0	0	1,1	39	2	36	0.0526	0.9474	None	0	0	0	0	0
chr1	44140328		G	A	145.856		1.00	2	1X	14	0.00	1	1	1	snp	.	.	.	.	.	.	KLF18	exonic	nonsynonymous_SNV	KLF18:ENST00000634670.1:exon1:c.C1304T:p.T435M	None	0	0	0	0	0	1,1	14	8	6	0.5714	0.4286	None	0	0	0	0	0
chr1	44140350		CT	TC	1.39651		1.00	2	2X	14	0.00	2	1	1	mnp	.	.	.	.	.	.	KLF18	exonic	nonframeshift_substitution	KLF18:ENST00000634670.1:exon1:c.1281_1282GA	None	0	0	0	0	0	1,1	14	1	9	0.1	0.9	None	0	0	0	0	0
chr1	44140359		C	T	0.0157018		1.00	2	1X	18	0.00	1	1	1	snp	.	.	.	.	.	.	KLF18	exonic	nonsynonymous_SNV	KLF18:ENST00000634670.1:exon1:c.G1273A:p.G425S	None	0	0	0	0	0	1,1	18	6	12	0.3333	0.6667	None	0	0	0	0	0
chr1	44243546		G	A	1461.93		0.50	4	1X	47	46.00	1	2	1	snp	.	.	.	.	.	.	ERI3-IT1	ncRNA_exonic	.	.	None	0	0	0	0	0	1,1	46	0	46	0	1	0,0	1	1	0	1	0
chr1	45039048		G	C	2520.29		0.67	6	1X	139	0.00	1	3	1	snp	.	.	.	.	.	.	ZSWIM5	exonic	synonymous_SNV	ZSWIM5:ENST00000359600.5:exon8:c.C1782G:p.T594T	0,1	35	20	14	0.5882	0.4118	1,1	37	0	37	0	1	0,1	67	29	38	0.4328	0.5672
chr1	45305393		G	C	1046.19		0.75	4	1X	34	0.00	1	2	1	snp	.	.	.	.	.	.	LINC01144	ncRNA_exonic	.	.	None	0	0	0	0	0	1,1	31	0	31	0	1	0,1	3	1	2	0.3333	0.6667
chr1	45566639		A	G	4554.89		0.67	6	1X	205	0.00	1	3	1	snp	D	1.0	D	1.0	D	0.006	AKR1A1	exonic	nonsynonymous_SNV	AKR1A1:ENST00000351829.8:exon3:c.A155G:p.N52S,AKR1A1:ENST00000471651.1:exon3:c.A155G:p.N52S,AKR1A1:ENST00000372070.7:exon4:c.A155G:p.N52S,AKR1A1:ENST00000621846.4:exon4:c.A155G:p.N52S	0,1	118	43	75	0.3644	0.6356	1,1	57	0	57	0	1	0,1	30	9	21	0.3	0.7
chr1	46034941		T	C	5378.93		0.67	6	1X	247	0.00	1	3	1	snp	.	.	.	.	.	.	MAST2	exonic	synonymous_SNV	MAST2:ENST00000361297.6:exon29:c.T4272C:p.T1424T	0,1	85	23	62	0.2706	0.7294	1,1	36	0	36	0	1	0,1	126	33	93	0.2619	0.7381
chr1	46344858		A	G	6212.08		0.67	6	1X	290	0.00	1	3	1	snp	B	0.004	B	0.005	T	0.336	NSUN4	exonic	nonsynonymous_SNV	NSUN4:ENST00000474844.5:exon2:c.A151G:p.T51A,NSUN4:ENST00000537428.2:exon2:c.A4G:p.T2A	0,1	118	32	86	0.2712	0.7288	1,1	42	0	42	0	1	0,1	130	47	83	0.3615	0.6385
chr1	46813503		C	T	5257.91		0.67	6	1X	234	0.00	1	3	1	snp	D	0.991	B	0.394	D	0.01	CYP4B1	exonic	nonsynonymous_SNV	CYP4B1:ENST00000371919.8:exon4:c.C472T:p.R158W,CYP4B1:ENST00000271153.8:exon5:c.C517T:p.R173W,CYP4B1:ENST00000371923.8:exon5:c.C517T:p.R173W,CYP4B1:ENST00000614163.4:exon5:c.C517T:p.R173W,CYP4B1:ENST00000640628.1:exon5:c.C517T:p.R173W	0,1	69	21	48	0.3043	0.6957	1,1	62	0	62	0	1	0,1	103	35	68	0.3398	0.6602
chr1	46932824		A	G	3993.47		0.67	6	1X	236	0.00	1	3	1	snp	B	0.0	B	0.002	T	0.677	CYP4A11	exonic	nonsynonymous_SNV	CYP4A11:ENST00000462347.5:exon9:c.T1007C:p.F336S,CYP4A11:ENST00000310638.8:exon11:c.T1301C:p.F434S,CYP4A11:ENST00000371904.8:exon11:c.T1304C:p.F435S,CYP4A11:ENST00000371905.1:exon11:c.T1301C:p.F434S	0,1	92	38	54	0.413	0.587	1,1	38	0	38	0	1	0,1	106	32	74	0.3019	0.6981
chr1	46934295		G	A	1805.61		0.50	6	1X	120	29.50	1	3	1	snp	.	.	.	.	.	.	CYP4A11	exonic	synonymous_SNV	CYP4A11:ENST00000310638.8:exon8:c.C969T:p.H323H,CYP4A11:ENST00000371904.8:exon8:c.C972T:p.H324H,CYP4A11:ENST00000371905.1:exon8:c.C969T:p.H323H	0,0	2	2	0	1	0	1,1	34	2	32	0.0588	0.9412	0,1	84	26	58	0.3095	0.6905
chr1	47096715		A	G	935.048		1.00	2	1X	33	0.00	1	1	1	snp	.	.	.	.	.	.	CYP4A22-AS1	ncRNA_exonic	.	.	None	0	0	0	0	0	1,1	33	0	33	0	1	None	0	0	0	0	0
chr1	47106230		CACC	TACT	3295.86		0.67	6	1X2M1X	206	0.00	4	3	1	complex	.	.	.	.	.	.	CYP4Z1	exonic	nonframeshift_substitution	CYP4Z1:ENST00000334194.3:exon9:c.1170_1173TACT	0,1	36	13	21	0.3824	0.6176	1,1	34	0	34	0	1	0,1	136	46	82	0.3594	0.6406
chr1	47141609		C	T	7774.11		0.67	6	1X	433	0.00	1	3	1	snp	B	0.0	B	0.0	T	1.0	CYP4A22	exonic	nonsynonymous_SNV	CYP4A22:ENST00000294337.7:exon3:c.C376T:p.R126W,CYP4A22:ENST00000371890.7:exon3:c.C376T:p.R126W,CYP4A22:ENST00000371891.7:exon3:c.C376T:p.R126W,CYP4A22:ENST00000619754.4:exon3:c.C376T:p.R126W,CYP4A22:ENST00000620131.1:exon3:c.C376T:p.R126W	0,1	230	98	132	0.4261	0.5739	1,1	34	0	34	0	1	0,1	169	61	108	0.3609	0.6391
chr1	47142113		G	A	7419.79		0.67	6	1X	386	0.00	1	3	1	snp	P	0.935	B	0.38	D	0.01	CYP4A22	exonic	nonsynonymous_SNV	CYP4A22:ENST00000294337.7:exon4:c.G388A:p.G130S,CYP4A22:ENST00000371890.7:exon4:c.G388A:p.G130S,CYP4A22:ENST00000371891.7:exon4:c.G388A:p.G130S,CYP4A22:ENST00000619754.4:exon4:c.G388A:p.G130S,CYP4A22:ENST00000620131.1:exon4:c.G388A:p.G130S	0,1	161	59	102	0.3665	0.6335	1,1	38	0	38	0	1	0,1	187	68	119	0.3636	0.6364
chr1	47142179		A	T	5314.24		0.67	6	1X	302	0.00	1	3	1	snp	B	0.0	B	0.0	T	1.0	CYP4A22	exonic	nonsynonymous_SNV	CYP4A22:ENST00000294337.7:exon4:c.A454T:p.N152Y,CYP4A22:ENST00000371890.7:exon4:c.A454T:p.N152Y,CYP4A22:ENST00000371891.7:exon4:c.A454T:p.N152Y,CYP4A22:ENST00000619754.4:exon4:c.A454T:p.N152Y,CYP4A22:ENST00000620131.1:exon4:c.A454T:p.N152Y	0,1	143	62	81	0.4336	0.5664	1,1	39	1	38	0.0256	0.9744	0,1	120	43	77	0.3583	0.6417
chr1	47143311		G	T	1854.97		0.75	4	1X	108	0.00	1	2	1	snp	P	0.846	B	0.264	D	0.022	CYP4A22	exonic	nonsynonymous_SNV	CYP4A22:ENST00000294337.7:exon5:c.G553T:p.V185F,CYP4A22:ENST00000371890.7:exon5:c.G553T:p.V185F,CYP4A22:ENST00000371891.7:exon5:c.G553T:p.V185F,CYP4A22:ENST00000619754.4:exon5:c.G553T:p.V185F,CYP4A22:ENST00000620131.1:exon5:c.G553T:p.V185F	None	0	0	0	0	0	1,1	52	2	50	0.0385	0.9615	0,1	56	29	27	0.5179	0.4821
chr1	47143817		T	C	7313.48		0.67	6	1X	342	0.00	1	3	1	snp	B	0.0	B	0.0	T	1.0	CYP4A22	exonic	nonsynonymous_SNV	CYP4A22:ENST00000294337.7:exon6:c.T691C:p.C231R,CYP4A22:ENST00000371891.7:exon6:c.T691C:p.C231R,CYP4A22:ENST00000620131.1:exon6:c.T691C:p.C231R	0,1	134	38	96	0.2836	0.7164	1,1	43	0	43	0	1	0,1	165	55	110	0.3333	0.6667
chr1	47144902		C	T	3001.8		0.67	6	1X	150	0.00	1	3	1	snp	P	0.951	P	0.727	D	0.001	CYP4A22	exonic	nonsynonymous_SNV	CYP4A22:ENST00000371890.7:exon7:c.C860T:p.P287L,CYP4A22:ENST00000619754.4:exon7:c.C860T:p.P287L,CYP4A22:ENST00000294337.7:exon9:c.C1154T:p.P385L,CYP4A22:ENST00000371891.7:exon9:c.C1154T:p.P385L,CYP4A22:ENST00000620131.1:exon9:c.C1157T:p.P386L	0,1	24	8	16	0.3333	0.6667	1,1	48	3	45	0.0625	0.9375	0,1	78	21	57	0.2692	0.7308
chr1	47145926		T	C	3587.8		0.67	6	1X	187	0.00	1	3	1	snp	B	0.001	B	0.004	T	1.0	CYP4A22	exonic	nonsynonymous_SNV	CYP4A22:ENST00000371890.7:exon8:c.T989C:p.L330P,CYP4A22:ENST00000619754.4:exon8:c.T989C:p.L330P,CYP4A22:ENST00000294337.7:exon10:c.T1283C:p.L428P,CYP4A22:ENST00000371891.7:exon10:c.T1283C:p.L428P,CYP4A22:ENST00000620131.1:exon10:c.T1286C:p.L429P	0,1	77	34	43	0.4416	0.5584	1,1	40	0	40	0	1	0,1	70	26	44	0.3714	0.6286
chr1	47180323		T	C	1048.59		0.50	4	1X	35	34.00	1	2	1	snp	.	.	.	.	.	.	LINC00853	ncRNA_exonic	.	.	0,0	1	1	0	1	0	1,1	34	0	34	0	1	None	0	0	0	0	0
chr1	47226065		A	T	3.49349e-07		0.25	4	1X	37	8.25	1	2	1	snp	.	.	.	.	.	.	RP1-18D14.7	ncRNA_exonic	.	.	None	0	0	0	0	0	0,1	33	24	7	0.7742	0.2258	0,0	4	4	0	1	0
chr1	47228142		G	T	1942.28		1.00	2	1X	61	0.00	1	1	1	snp	.	.	.	.	.	.	RP1-18D14.7	ncRNA_exonic	.	.	None	0	0	0	0	0	1,1	61	0	61	0	1	None	0	0	0	0	0
chr1	47228408		G	A	1715.36		1.00	2	1X	53	0.00	1	1	1	snp	.	.	.	.	.	.	RP1-18D14.7	ncRNA_exonic	.	.	None	0	0	0	0	0	1,1	53	0	53	0	1	None	0	0	0	0	0
chr1	47432177		T	G	0.015652		0.25	4	1X	41	19.50	1	2	1	snp	.	.	.	.	.	.	FOXD2-AS1	ncRNA_exonic	.	.	0,0	2	2	0	1	0	0,1	39	29	10	0.7436	0.2564	None	0	0	0	0	0
chr1	47819311		C	G	1378.16		1.00	2	1X	45	0.00	1	1	1	snp	.	.	.	.	.	.	RP11-330M19.1	ncRNA_exonic	.	.	None	0	0	0	0	0	1,1	45	1	44	0.0222	0.9778	None	0	0	0	0	0
chr1	48084001		T	C	905.752		0.75	4	1X	31	0.00	1	2	1	snp	.	.	.	.	.	.	RP4-683M8.2	ncRNA_exonic	.	.	0,1	2	1	1	0.5	0.5	1,1	29	0	28	0	1	None	0	0	0	0	0
chr1	48102370		C	T	1494.52		1.00	2	1X	46	0.00	1	1	1	snp	.	.	.	.	.	.	RP5-1024N4.6	ncRNA_exonic	.	.	None	0	0	0	0	0	1,1	46	0	46	0	1	None	0	0	0	0	0
chr1	48104461		G	A	1269.35		1.00	2	1X	40	0.00	1	1	1	snp	.	.	.	.	.	.	RP5-1024N4.6	ncRNA_exonic	.	.	None	0	0	0	0	0	1,1	40	0	40	0	1	None	0	0	0	0	0
chr1	48198079		A	G	1149.67		1.00	2	1X	37	0.00	1	1	1	snp	.	.	.	.	.	.	RP5-1024N4.2	ncRNA_exonic	.	.	None	0	0	0	0	0	1,1	37	0	37	0	1	None	0	0	0	0	0
chr1	48224792		G	C	104.692		0.17	6	1X	306	0.33	1	3	1	snp	D	0.999	D	0.974	D	0.022	SLC5A9	exonic	nonsynonymous_SNV	SLC5A9:ENST00000236495.9:exon2:c.G231C:p.W77C,SLC5A9:ENST00000438567.6:exon2:c.G231C:p.W77C,SLC5A9:ENST00000533824.5:exon2:c.G231C:p.W77C	0,0	63	63	0	1	0	0,1	43	31	12	0.7209	0.2791	0,0	200	200	0	1	0
chr1	49994326		CAAAAAAAAAAAAAAAC	CAAAAAAAAAAAAAAC	58.4881		0.50	2	1M1D15M	29	0.00	1	1	1	del	.	.	.	.	.	.	RP11-93G23.2	ncRNA_exonic	.	.	None	0	0	0	0	0	0,1	29	10	8	0.5556	0.4444	None	0	0	0	0	0
chr1	50174488		GTTTTTTTTTTTTTC	GTTTTTTTTTTTTTTC	628.207		1.00	2	1M1I14M	32	0.00	1	1	1	ins	.	.	.	.	.	.	RP11-567C20.2	ncRNA_exonic	.	.	None	0	0	0	0	0	1,1	32	1	23	0.0417	0.9583	None	0	0	0	0	0
chr1	51195095		C	A	8.61667e-07		0.50	2	1X	24	0.00	1	1	1	snp	.	.	.	.	.	.	LINC01562	ncRNA_exonic	.	.	None	0	0	0	0	0	0,1	24	17	6	0.7391	0.2609	None	0	0	0	0	0
chr1	51196663		TTTCTTCTTCTTCTTCT	TTTCTTCTTCTTCTTCTTCT	363.035		0.50	2	1M3I16M	32	0.00	3	1	1	ins	.	.	.	.	.	.	LINC01562	ncRNA_exonic	.	.	None	0	0	0	0	0	0,1	32	10	19	0.3448	0.6552	None	0	0	0	0	0
chr1	51196681		T	C	32.9375		0.50	2	1X	38	0.00	1	1	1	snp	.	.	.	.	.	.	LINC01562	ncRNA_exonic	.	.	None	0	0	0	0	0	0,1	38	30	8	0.7895	0.2105	None	0	0	0	0	0
chr1	51288232		G	A	4603.98		0.67	6	1X	247	0.00	1	3	1	snp	.	.	.	.	.	.	TTC39A	exonic	synonymous_SNV	TTC39A:ENST00000530004.5:exon7:c.C591T:p.I197I,TTC39A:ENST00000262675.11:exon18:c.C1578T:p.I526I,TTC39A:ENST00000371750.9:exon18:c.C1662T:p.I554I,TTC39A:ENST00000413473.6:exon18:c.C1671T:p.I557I,TTC39A:ENST00000447632.6:exon18:c.C1767T:p.I589I	0,1	130	53	77	0.4077	0.5923	1,1	40	0	40	0	1	0,1	77	30	47	0.3896	0.6104
chr1	51800570		G	A	3363.06		0.67	6	1X	163	0.00	1	3	1	snp	.	.	.	.	.	.	NRDC	exonic	synonymous_SNV	NRDC:ENST00000352171.11:exon21:c.C2427T:p.P809P,NRDC:ENST00000544028.5:exon21:c.C2427T:p.P809P,NRDC:ENST00000354831.11:exon23:c.C2631T:p.P877P,NRDC:ENST00000539524.5:exon23:c.C2235T:p.P745P	0,1	24	12	12	0.5	0.5	1,1	39	0	39	0	1	0,1	100	38	62	0.38	0.62
chr1	51801261		CTTTTTTTTC	CTTTTTTTC	1063.15		1.00	2	1M1D8M	35	0.00	1	1	1	del	.	.	.	.	.	.	RP4-657D16.6	ncRNA_exonic	.	.	None	0	0	0	0	0	1,1	35	0	35	0	1	None	0	0	0	0	0
chr1	51825312		T	G	2245.34		0.67	6	1X	92	0.00	1	3	1	snp	.	.	.	.	.	.	NRDC	exonic	synonymous_SNV	NRDC:ENST00000352171.11:exon6:c.A1011C:p.G337G,NRDC:ENST00000544028.5:exon6:c.A1011C:p.G337G,NRDC:ENST00000354831.11:exon8:c.A1215C:p.G405G,NRDC:ENST00000539524.5:exon8:c.A819C:p.G273G	0,1	28	13	15	0.4643	0.5357	1,1	37	0	37	0	1	0,1	27	5	22	0.1852	0.8148
chr1	51840391		ATCTTCTTCTTCTT	ATCTTCTTCTT	2965.54		0.67	6	1M3D10M	163	0.00	3	3	1	del	.	.	.	.	.	.	NRDC	exonic	nonframeshift_deletion	NRDC:ENST00000352171.11:exon2:c.452_454del:p.151_152del,NRDC:ENST00000354831.11:exon2:c.452_454del:p.151_152del,NRDC:ENST00000539524.5:exon2:c.56_58del:p.19_20del,NRDC:ENST00000544028.5:exon2:c.452_454del:p.151_152del	0,1	79	17	53	0.2429	0.7571	1,1	34	0	30	0	1	0,1	50	21	27	0.4375	0.5625
chr1	51973456		GG	GTG	1123.35		1.00	2	1M1I1M	39	0.00	1	1	1	ins	.	.	.	.	.	.	RNA5SP48	ncRNA_exonic	.	.	None	0	0	0	0	0	1,1	39	0	36	0	1	None	0	0	0	0	0
chr1	52356214		A	T	1.57597e-08		0.17	6	1X	138	0.65	1	3	1	snp	D	0.999	D	0.994	D	0.003	CC2D1B	exonic	nonsynonymous_SNV	CC2D1B:ENST00000284376.7:exon18:c.T2026A:p.F676I,CC2D1B:ENST00000371586.6:exon18:c.T2044A:p.F682I	0,0	25	25	0	1	0	0,1	34	21	11	0.6562	0.3438	0,0	79	79	0	1	0
chr1	52356227		A	T	0.00158177		0.17	6	1X	148	0.55	1	3	1	snp	.	.	.	.	.	.	CC2D1B	exonic	synonymous_SNV	CC2D1B:ENST00000284376.7:exon18:c.T2013A:p.P671P,CC2D1B:ENST00000371586.6:exon18:c.T2031A:p.P677P	0,0	27	27	0	1	0	0,1	32	20	10	0.6667	0.3333	0,0	89	88	0	1	0
chr1	52687760		T	C	4918.7		0.67	6	1X	223	0.00	1	3	1	snp	B	0.006	B	0.003	T	0.277	COA7	exonic	nonsynonymous_SNV	COA7:ENST00000371538.4:exon3:c.A656G:p.K219R	0,1	109	31	78	0.2844	0.7156	1,1	47	0	47	0	1	0,1	67	25	42	0.3731	0.6269
chr1	53078906		T	C	3165.95		0.67	6	1X	127	0.00	1	3	1	snp	.	.	.	.	.	.	PODN	exonic	synonymous_SNV	PODN:ENST00000395871.6:exon4:c.T1114C:p.L372L,PODN:ENST00000312553.9:exon8:c.T1540C:p.L514L,PODN:ENST00000618387.1:exon9:c.T1483C:p.L495L,PODN:ENST00000371500.7:exon10:c.T1483C:p.L495L	0,1	27	9	18	0.3333	0.6667	1,1	58	0	58	0	1	0,1	42	12	30	0.2857	0.7143
chr1	53090953		C	T	2305.74		0.67	6	1X	102	0.00	1	3	1	snp	.	.	.	.	.	.	SLC1A7	exonic	synonymous_SNV	SLC1A7:ENST00000620347.4:exon8:c.G1062A:p.P354P	0,1	7	1	6	0.1429	0.8571	1,1	46	0	46	0	1	0,1	49	21	28	0.4286	0.5714
chr1	53115998		A	G	1567.37		1.00	2	1X	49	0.00	1	1	1	snp	.	.	.	.	.	.	RP11-334A14.8	ncRNA_exonic	.	.	None	0	0	0	0	0	1,1	49	0	49	0	1	None	0	0	0	0	0
chr1	53134406		A	G	4221.61		0.67	6	1X	181	0.00	1	3	1	snp	.	.	.	.	.	.	SLC1A7	exonic	synonymous_SNV	SLC1A7:ENST00000371491.4:exon2:c.T159C:p.P53P,SLC1A7:ENST00000371494.8:exon2:c.T159C:p.P53P,SLC1A7:ENST00000611397.4:exon2:c.T159C:p.P53P,SLC1A7:ENST00000620288.4:exon2:c.T159C:p.P53P,SLC1A7:ENST00000620347.4:exon2:c.T159C:p.P53P	0,1	84	25	59	0.2976	0.7024	1,1	46	0	46	0	1	0,1	51	13	38	0.2549	0.7451
chr1	53213557		A	G	3646.75		0.67	6	1X	155	0.00	1	3	1	snp	B	0.002	B	0.009	D	0.021	CPT2	exonic	nonsynonymous_SNV	CPT2:ENST00000636935.1:exon4:c.A634G:p.M212V,CPT2:ENST00000371486.3:exon5:c.A1939G:p.M647V,CPT2:ENST00000636867.1:exon5:c.A1870G:p.M624V,CPT2:ENST00000635862.1:exon6:c.A1906G:p.M636V,CPT2:ENST00000637252.1:exon6:c.A1975G:p.M659V	0,1	74	22	52	0.2973	0.7027	1,1	43	0	43	0	1	0,1	38	11	27	0.2895	0.7105
chr1	53216027		T	G	3798.6		0.67	6	1X	183	0.00	1	3	1	snp	.	.	.	.	.	.	C1orf123	exonic	synonymous_SNV	C1orf123:ENST00000294360.4:exon7:c.A369C:p.S123S	0,1	86	30	56	0.3488	0.6512	1,1	40	0	40	0	1	0,1	57	21	36	0.3684	0.6316
chr1	53227060		C	A	3.05929e-09		0.17	6	1X	95	1.17	1	3	1	snp	D	0.986	D	0.968	T	0.058	MAGOH	exonic	nonsynonymous_SNV	MAGOH:ENST00000371466.4:exon4:c.G315T:p.K105N,MAGOH:ENST00000371470.7:exon5:c.G426T:p.K142N	0,0	34	33	0	1	0	0,1	35	25	10	0.7143	0.2857	0,0	26	26	0	1	0
chr1	53288224		G	C	1713.86		1.00	2	1X	53	0.00	1	1	1	snp	.	.	.	.	.	.	RP4-784A16.2	ncRNA_exonic	.	.	None	0	0	0	0	0	1,1	53	0	53	0	1	None	0	0	0	0	0
chr1	53326979		A	C	4465.4		0.67	6	1X	213	0.00	1	3	1	snp	B	0.0	B	0.0	T	1.0	LRP8	exonic	nonsynonymous_SNV	LRP8:ENST00000306052.10:exon2:c.T138G:p.D46E,LRP8:ENST00000347547.6:exon2:c.T138G:p.D46E,LRP8:ENST00000354412.7:exon2:c.T138G:p.D46E,LRP8:ENST00000371454.6:exon2:c.T138G:p.D46E	0,1	79	28	51	0.3544	0.6456	1,1	55	0	55	0	1	0,1	79	27	52	0.3418	0.6582
chr1	53336181		C	G	1655.08		1.00	2	1X	51	0.00	1	1	1	snp	.	.	.	.	.	.	LINC01771	ncRNA_exonic	.	.	None	0	0	0	0	0	1,1	51	0	51	0	1	None	0	0	0	0	0
chr1	53367152		C	T	1152.33		1.00	2	1X	37	0.00	1	1	1	snp	.	.	.	.	.	.	RP11-117D22.2	ncRNA_exonic	.	.	None	0	0	0	0	0	1,1	37	0	36	0	1	None	0	0	0	0	0
chr1	53594705		G	A	2826.39		0.67	6	1X	125	0.00	1	3	1	snp	.	.	.	.	.	.	GLIS1	exonic	synonymous_SNV	GLIS1:ENST00000312233.4:exon3:c.C198T:p.C66C,GLIS1:ENST00000628545.1:exon3:c.C723T:p.C241C	0,1	32	14	18	0.4375	0.5625	1,1	59	0	59	0	1	0,1	34	13	21	0.3824	0.6176
chr1	54138880		G	A	1400.29		1.00	2	1X	44	0.00	1	1	1	snp	.	.	.	.	.	.	RP11-446E24.3	ncRNA_exonic	.	.	None	0	0	0	0	0	1,1	44	0	44	0	1	None	0	0	0	0	0
chr1	54138903		G	A	1484.81		1.00	2	1X	49	0.00	1	1	1	snp	.	.	.	.	.	.	RP11-446E24.3	ncRNA_exonic	.	.	None	0	0	0	0	0	1,1	49	0	49	0	1	None	0	0	0	0	0
chr1	54140669		C	T	1151.5		1.00	2	1X	36	0.00	1	1	1	snp	.	.	.	.	.	.	RP11-446E24.3	ncRNA_exonic	.	.	None	0	0	0	0	0	1,1	36	0	36	0	1	None	0	0	0	0	0
chr1	54142578		C	T	1106.41		1.00	2	1X	35	0.00	1	1	1	snp	.	.	.	.	.	.	RP11-446E24.3	ncRNA_exonic	.	.	None	0	0	0	0	0	1,1	35	0	35	0	1	None	0	0	0	0	0
chr1	54225281		T	C	6361.83		0.67	6	1X	314	0.00	1	3	1	snp	.	.	.	.	.	.	MRPL37	exonic	nonsynonymous_SNV	MRPL37:ENST00000605337.5:exon7:c.T1351C:p.F451L	0,1	147	53	94	0.3605	0.6395	1,1	40	0	40	0	1	0,1	127	41	86	0.3228	0.6772
chr1	54236552		G	T	959.882		0.50	4	1X	32	31.00	1	2	1	snp	.	.	.	.	.	.	SSBP3-AS1	ncRNA_exonic	.	.	0,0	1	1	0	1	0	1,1	31	0	31	0	1	None	0	0	0	0	0
chr1	54238245		G	A	5171.58		0.67	6	1X	234	0.00	1	3	1	snp	.	.	.	.	.	.	SSBP3-AS1	ncRNA_exonic	.	.	0,1	87	23	64	0.2644	0.7356	1,1	44	0	44	0	1	0,1	103	30	73	0.2913	0.7087
chr1	54238837		A	C	1765.13		1.00	2	1X	56	0.00	1	1	1	snp	.	.	.	.	.	.	SSBP3-AS1	ncRNA_exonic	.	.	None	0	0	0	0	0	1,1	56	0	56	0	1	None	0	0	0	0	0
chr1	54238956		C	T	1704.28		0.75	4	1X	79	0.00	1	2	1	snp	.	.	.	.	.	.	SSBP3-AS1	ncRNA_exonic	.	.	0,1	27	10	17	0.3704	0.6296	1,1	52	0	45	0	1	None	0	0	0	0	0
chr1	54692560		A	T	2.31063e-10		0.17	6	1X	124	1.31	1	3	1	snp	D	1.0	D	0.996	D	0.0	MROH7,MROH7-TTC4	exonic	nonsynonymous_SNV	MROH7:ENST00000409996.5:exon14:c.A1552T:p.R518W,MROH7:ENST00000339553.9:exon16:c.A2848T:p.R950W,MROH7:ENST00000395690.6:exon16:c.A2848T:p.R950W,MROH7-TTC4:ENST00000414150.6:exon16:c.A2848T:p.R950W,MROH7:ENST00000421030.6:exon16:c.A2848T:p.R950W	0,0	24	24	0	1	0	0,1	49	37	11	0.7708	0.2292	0,0	51	51	0	1	0
chr1	54980991		G	C	2580.63		0.67	6	1X	102	0.00	1	3	1	snp	.	.	.	.	.	.	RP11-12C17.2	ncRNA_exonic	.	.	0,1	29	8	21	0.2759	0.7241	1,1	53	0	53	0	1	0,1	20	6	14	0.3	0.7
chr1	54980998		C	T	2601.51		0.67	6	1X	112	0.00	1	3	1	snp	.	.	.	.	.	.	RP11-12C17.2	ncRNA_exonic	.	.	0,1	34	12	22	0.3529	0.6471	1,1	55	0	55	0	1	0,1	23	6	17	0.2609	0.7391
chr1	54992037		G	A	5050.11		0.67	6	1X	223	0.00	1	3	1	snp	.	.	.	.	.	.	TMEM61	exonic	synonymous_SNV	TMEM61:ENST00000371268.3:exon3:c.G567A:p.A189A	0,1	83	31	52	0.3735	0.6265	1,1	56	0	56	0	1	0,1	84	19	65	0.2262	0.7738
chr1	54992142		C	T	3395.25		0.67	6	1X	146	0.00	1	3	1	snp	.	.	.	.	.	.	RP11-12C17.2	ncRNA_exonic	.	.	0,1	76	21	55	0.2763	0.7237	1,1	41	0	41	0	1	0,1	29	8	21	0.2759	0.7241
chr1	55075501		A	G	2889.55		0.67	6	1X	133	0.00	1	3	1	snp	B	0.0	B	0.001	T	0.367	USP24	exonic	nonsynonymous_SNV	USP24:ENST00000294383.6:exon63:c.T7403C:p.V2468A	0,1	38	13	25	0.3421	0.6579	1,1	38	0	38	0	1	0,1	57	22	35	0.386	0.614
chr1	55734118		G	T	1291.87		0.75	4	1X	43	0.00	1	2	1	snp	.	.	.	.	.	.	RP11-90C4.1	ncRNA_exonic	.	.	0,1	2	1	1	0.5	0.5	1,1	41	0	41	0	1	None	0	0	0	0	0
chr1	56248413		T	G	1037.02		1.00	2	1X	35	0.00	1	1	1	snp	.	.	.	.	.	.	RP11-504A18.1	ncRNA_exonic	.	.	None	0	0	0	0	0	1,1	35	0	35	0	1	None	0	0	0	0	0
chr1	56248953		CAAAAAAAAAAAAAAAAAAG	CAAAAAAAAAAAAAAAAG	261.946		1.00	2	1M2D17M	19	0.00	2	1	1	del	.	.	.	.	.	.	RP11-504A18.1	ncRNA_exonic	.	.	None	0	0	0	0	0	1,1	19	0	12	0	1	None	0	0	0	0	0
chr1	56249200		TCT	TCCT	847.046		1.00	2	1M1I2M	27	0.00	1	1	1	ins	.	.	.	.	.	.	RP11-504A18.1	ncRNA_exonic	.	.	None	0	0	0	0	0	1,1	27	0	27	0	1	None	0	0	0	0	0
chr1	56536955		C	T	3839.98		0.67	6	1X	184	0.00	1	3	1	snp	.	.	.	.	.	.	PLPP3	exonic	synonymous_SNV	PLPP3:ENST00000371250.3:exon2:c.G297A:p.A99A	0,1	43	18	25	0.4186	0.5814	1,1	42	0	42	0	1	0,1	99	33	66	0.3333	0.6667
chr1	56826763		C	A	235.147		0.25	4	1X	33	15.50	1	2	1	snp	.	.	.	.	.	.	RP11-378I13.1	ncRNA_exonic	.	.	0,0	2	2	0	1	0	0,1	31	18	13	0.5806	0.4194	None	0	0	0	0	0
chr1	56875054		C	A	2654.98		0.67	6	1X	124	0.00	1	3	1	snp	B	0.048	B	0.012	T	0.639	C8A	exonic	nonsynonymous_SNV	C8A:ENST00000361249.3:exon3:c.C277A:p.Q93K	0,1	33	11	22	0.3333	0.6667	1,1	34	0	34	0	1	0,1	57	24	33	0.4211	0.5789
chr1	56881586		T	C	2658.39		0.67	6	1X	133	0.00	1	3	1	snp	.	.	.	.	.	.	C8A	exonic	synonymous_SNV	C8A:ENST00000361249.3:exon5:c.T606C:p.D202D	0,1	85	35	50	0.4118	0.5882	1,1	25	0	25	0	1	0,1	23	7	16	0.3043	0.6957
chr1	57862603		T	A	378.031		0.50	2	1X	26	0.00	1	1	1	snp	.	.	.	.	.	.	DAB1-AS1	ncRNA_exonic	.	.	None	0	0	0	0	0	0,1	26	10	16	0.3846	0.6154	None	0	0	0	0	0
chr1	57862622		T	G	314.672		0.25	4	1X	26	25.00	1	2	1	snp	.	.	.	.	.	.	DAB1-AS1	ncRNA_exonic	.	.	None	0	0	0	0	0	0,1	25	11	14	0.44	0.56	0,0	1	1	0	1	0
chr1	57878311		A	G	1154.08		1.00	2	1X	37	0.00	1	1	1	snp	.	.	.	.	.	.	DAB1-AS1	ncRNA_exonic	.	.	None	0	0	0	0	0	1,1	37	0	37	0	1	None	0	0	0	0	0
chr1	58770352		A	T	1349.08		1.00	2	1X	43	0.00	1	1	1	snp	.	.	.	.	.	.	RP11-63G10.4	ncRNA_exonic	.	.	None	0	0	0	0	0	1,1	43	0	43	0	1	None	0	0	0	0	0
chr1	58899407		G	T	1602.9		0.75	4	1X	53	0.00	1	2	1	snp	.	.	.	.	.	.	LINC01135	ncRNA_exonic	.	.	None	0	0	0	0	0	1,1	49	0	49	0	1	0,1	4	2	2	0.5	0.5
chr1	58933783		G	C	1392.07		1.00	2	1X	45	0.00	1	1	1	snp	.	.	.	.	.	.	LINC01358	ncRNA_exonic	.	.	None	0	0	0	0	0	1,1	45	0	45	0	1	None	0	0	0	0	0
chr1	59086441		T	C	1617.96		1.00	2	1X	50	0.00	1	1	1	snp	.	.	.	.	.	.	LINC01358	ncRNA_exonic	.	.	None	0	0	0	0	0	1,1	50	0	50	0	1	None	0	0	0	0	0
chr1	59088335		T	C	1092.82		1.00	2	1X	34	0.00	1	1	1	snp	.	.	.	.	.	.	LINC01358	ncRNA_exonic	.	.	None	0	0	0	0	0	1,1	34	0	34	0	1	None	0	0	0	0	0
chr1	59132341		G	C	1007.77		0.75	4	1X	33	0.00	1	2	1	snp	.	.	.	.	.	.	HSD52	ncRNA_exonic	.	.	0,1	6	1	5	0.1667	0.8333	1,1	27	0	27	0	1	None	0	0	0	0	0
chr1	59321678		T	G	2647.6		0.67	6	1X	116	0.00	1	3	1	snp	B	0.0	B	0.0	T	0.647	FGGY	exonic	nonsynonymous_SNV	FGGY:ENST00000303721.11:exon2:c.T129G:p.N43K,FGGY:ENST00000371212.5:exon2:c.T129G:p.N43K,FGGY:ENST00000371218.8:exon2:c.T129G:p.N43K	0,1	22	5	17	0.2273	0.7727	1,1	39	0	39	0	1	0,1	55	21	34	0.3818	0.6182
chr1	59378799		G	A	6220.41		0.67	6	1X	306	0.00	1	3	1	snp	.	.	.	.	.	.	FGGY	exonic	synonymous_SNV	FGGY:ENST00000371212.5:exon3:c.G252A:p.P84P,FGGY:ENST00000303721.11:exon5:c.G516A:p.P172P,FGGY:ENST00000371218.8:exon5:c.G516A:p.P172P	0,1	91	27	64	0.2967	0.7033	1,1	26	0	26	0	1	0,1	189	54	134	0.2872	0.7128
chr1	59926599		G	A	3549.56		0.67	6	1X	182	0.00	1	3	1	snp	.	.	.	.	.	.	CYP2J2	exonic	synonymous_SNV	CYP2J2:ENST00000371204.3:exon1:c.C148T:p.L50L	0,1	42	17	25	0.4048	0.5952	1,1	41	0	41	0	1	0,1	99	34	65	0.3434	0.6566
chr1	60033620		G	A	108.875		0.17	6	1X	158	0.55	1	3	1	snp	.	.	.	.	.	.	C1orf87	exonic	synonymous_SNV	C1orf87:ENST00000371201.3:exon7:c.C885T:p.S295S	0,0	36	36	0	1	0	0,1	34	25	9	0.7353	0.2647	0,0	88	88	0	1	0
chr1	60520137		CTAATTTAATTT	CTAATTT	654.74		1.00	2	1M5D6M	22	0.00	5	1	1	del	.	.	.	.	.	.	LINC01748	ncRNA_exonic	.	.	None	0	0	0	0	0	1,1	22	0	22	0	1	None	0	0	0	0	0
chr1	60522679		C	T	357.523		0.50	2	1X	36	0.00	1	1	1	snp	.	.	.	.	.	.	LINC01748	ncRNA_exonic	.	.	None	0	0	0	0	0	0,1	36	20	16	0.5556	0.4444	None	0	0	0	0	0
chr1	60523322		T	C	898.765		1.00	2	1X	32	0.00	1	1	1	snp	.	.	.	.	.	.	LINC01748	ncRNA_exonic	.	.	None	0	0	0	0	0	1,1	32	0	31	0	1	None	0	0	0	0	0
chr1	62072580		G	A	1191.37		0.75	4	1X	41	0.00	1	2	1	snp	.	.	.	.	.	.	RN7SL180P	ncRNA_exonic	.	.	0,1	3	2	1	0.6667	0.3333	1,1	38	0	38	0	1	None	0	0	0	0	0
chr1	62207365		T	C	5029.6		0.67	6	1X	244	0.00	1	3	1	snp	B	0.0	B	0.0	T	1.0	L1TD1	exonic	nonsynonymous_SNV	L1TD1:ENST00000498273.1:exon3:c.T737C:p.V246A	0,1	64	24	40	0.375	0.625	1,1	42	0	42	0	1	0,1	138	48	88	0.3529	0.6471
chr1	62207553		G	A	4079.99		0.67	6	1X	184	0.00	1	3	1	snp	B	0.0	B	0.0	T	0.673	L1TD1	exonic	nonsynonymous_SNV	L1TD1:ENST00000498273.1:exon3:c.G925A:p.V309M	0,1	66	24	42	0.3636	0.6364	1,1	43	0	42	0	1	0,1	75	24	51	0.32	0.68
chr1	62209947		C	T	2553.53		0.67	6	1X	125	0.00	1	3	1	snp	.	.	.	.	.	.	L1TD1	exonic	synonymous_SNV	L1TD1:ENST00000498273.1:exon4:c.C1173T:p.A391A	0,1	60	24	36	0.4	0.6	1,1	28	0	28	0	1	0,1	37	11	26	0.2973	0.7027
chr1	62210220		A	G	5292.12		0.67	6	1X	256	0.00	1	3	1	snp	.	.	.	.	.	.	L1TD1	exonic	synonymous_SNV	L1TD1:ENST00000498273.1:exon4:c.A1446G:p.E482E	0,1	92	32	60	0.3478	0.6522	1,1	31	0	31	0	1	0,1	133	45	88	0.3383	0.6617
chr1	62210612		C	T	3356.61		0.67	6	1X	177	0.00	1	3	1	snp	B	0.136	B	0.174	T	0.083	L1TD1	exonic	nonsynonymous_SNV	L1TD1:ENST00000498273.1:exon4:c.C1838T:p.T613I	0,1	83	32	51	0.3855	0.6145	1,1	30	0	30	0	1	0,1	64	28	36	0.4375	0.5625
chr1	63000751		C	G	1515.75		1.00	2	1X	47	0.00	1	1	1	snp	.	.	.	.	.	.	LINC01739	ncRNA_exonic	.	.	None	0	0	0	0	0	1,1	47	0	47	0	1	None	0	0	0	0	0
chr1	63011125		T	C	1001.31		0.75	4	1X	35	0.00	1	2	1	snp	.	.	.	.	.	.	LINC01739	ncRNA_exonic	.	.	0,1	6	2	4	0.3333	0.6667	1,1	29	0	29	0	1	None	0	0	0	0	0
chr1	63012398		T	C	1110.18		0.50	4	1X	38	18.00	1	2	1	snp	.	.	.	.	.	.	LINC01739	ncRNA_exonic	.	.	0,0	2	2	0	1	0	1,1	36	0	36	0	1	None	0	0	0	0	0
chr1	63025569		T	C	1264.47		1.00	2	1X	42	0.00	1	1	1	snp	.	.	.	.	.	.	RP11-5P4.2	ncRNA_exonic	.	.	None	0	0	0	0	0	1,1	42	0	41	0	1	None	0	0	0	0	0
chr1	63171641		T	C	1305.74		1.00	2	1X	40	0.00	1	1	1	snp	.	.	.	.	.	.	LINC00466	ncRNA_exonic	.	.	None	0	0	0	0	0	1,1	40	0	40	0	1	None	0	0	0	0	0
chr1	63174504		C	T	667.731		1.00	2	1X	21	0.00	1	1	1	snp	.	.	.	.	.	.	LINC00466	ncRNA_exonic	.	.	None	0	0	0	0	0	1,1	21	0	21	0	1	None	0	0	0	0	0
chr1	63415881		C	T	2404.19		0.67	6	1X	116	0.00	1	3	1	snp	B	0.0	B	0.001	T	0.213	ALG6	exonic	nonsynonymous_SNV	ALG6:ENST00000263440.4:exon10:c.C917T:p.S306F,ALG6:ENST00000371108.8:exon11:c.C911T:p.S304F	0,1	32	13	19	0.4062	0.5938	1,1	26	0	26	0	1	0,1	58	20	38	0.3448	0.6552
chr1	63571071		C	T	500.097		0.17	6	1X	135	0.70	1	3	1	snp	.	.	.	.	.	.	EFCAB7	exonic	synonymous_SNV	EFCAB7:ENST00000371088.4:exon13:c.C1758T:p.C586C	0,0	33	33	0	1	0	0,1	35	15	20	0.4286	0.5714	0,0	67	67	0	1	0
chr1	63648630		T	C	3750.18		0.67	6	1X	166	0.00	1	3	1	snp	B	0.414	B	0.365	D	0.015	PGM1	exonic	nonsynonymous_SNV	PGM1:ENST00000371083.4:exon8:c.T1312C:p.Y438H,PGM1:ENST00000371084.7:exon8:c.T1258C:p.Y420H,PGM1:ENST00000540265.5:exon8:c.T667C:p.Y223H	0,1	87	23	64	0.2644	0.7356	1,1	43	0	43	0	1	0,1	36	12	23	0.3429	0.6571
chr1	63655770		G	A	1278.46		0.50	4	1X	43	20.50	1	2	1	snp	.	.	.	.	.	.	RN7SL130P	ncRNA_exonic	.	.	0,0	2	2	0	1	0	1,1	41	0	41	0	1	None	0	0	0	0	0
chr1	64106366		T	C	1161.31		1.00	2	1X	36	0.00	1	1	1	snp	.	.	.	.	.	.	ROR1-AS1	ncRNA_exonic	.	.	None	0	0	0	0	0	1,1	36	0	36	0	1	None	0	0	0	0	0
chr1	64111984		C	A	1301.59		1.00	2	1X	41	0.00	1	1	1	snp	.	.	.	.	.	.	ROR1-AS1	ncRNA_exonic	.	.	None	0	0	0	0	0	1,1	41	0	41	0	1	None	0	0	0	0	0
chr1	64113644		A	G	1263.55		1.00	2	1X	40	0.00	1	1	1	snp	.	.	.	.	.	.	ROR1-AS1	ncRNA_exonic	.	.	None	0	0	0	0	0	1,1	40	0	40	0	1	None	0	0	0	0	0
chr1	64113667		G	A	1370.73		1.00	2	1X	44	0.00	1	1	1	snp	.	.	.	.	.	.	ROR1-AS1	ncRNA_exonic	.	.	None	0	0	0	0	0	1,1	44	0	43	0	1	None	0	0	0	0	0
chr1	64777840		T	C	9739.55		0.67	6	1X	464	0.00	1	3	1	snp	.	.	.	.	.	.	RAVER2	exonic	synonymous_SNV	RAVER2:ENST00000294428.7:exon3:c.T534C:p.V178V,RAVER2:ENST00000371072.8:exon3:c.T534C:p.V178V	0,1	143	50	93	0.3497	0.6503	1,1	45	0	45	0	1	0,1	276	82	194	0.2971	0.7029
chr1	64979859		G	A	1164.93		1.00	2	1X	36	0.00	1	1	1	snp	.	.	.	.	.	.	LINC01359	ncRNA_exonic	.	.	None	0	0	0	0	0	1,1	36	0	36	0	1	None	0	0	0	0	0
chr1	64992896		C	A	9.35378e-08		0.50	2	1X	28	0.00	1	1	1	snp	.	.	.	.	.	.	LINC01359	ncRNA_exonic	.	.	None	0	0	0	0	0	0,1	28	22	6	0.7857	0.2143	None	0	0	0	0	0
chr1	64995008		C	T	999.237		1.00	2	1X	35	0.00	1	1	1	snp	.	.	.	.	.	.	LINC01359	ncRNA_exonic	.	.	None	0	0	0	0	0	1,1	35	0	35	0	1	None	0	0	0	0	0
chr1	65636574		G	A	5394.96		0.67	6	1X	266	0.00	1	3	1	snp	.	.	.	.	.	.	LEPR	exonic	synonymous_SNV	LEPR:ENST00000349533.10:exon20:c.G3057A:p.P1019P	0,1	87	30	57	0.3448	0.6552	1,1	31	0	31	0	1	0,1	148	53	95	0.3581	0.6419
chr1	65761278		T	C	1026.2		0.75	4	1X	33	0.00	1	2	1	snp	.	.	.	.	.	.	RN7SL854P	ncRNA_exonic	.	.	0,1	4	1	3	0.25	0.75	1,1	29	0	29	0	1	None	0	0	0	0	0
chr1	67052851		C	T	6482.43		0.67	6	1X	313	0.00	1	3	1	snp	B	0.103	B	0.061	T	0.107	SLC35D1	exonic	nonsynonymous_SNV	SLC35D1:ENST00000235345.5:exon3:c.G244A:p.A82T	0,1	70	27	43	0.3857	0.6143	1,1	39	0	39	0	1	0,1	204	59	145	0.2892	0.7108
chr1	67121624		TTAT	TT	633.354		1.00	2	1M2D1M	20	0.00	2	1	1	del	.	.	.	.	.	.	RP4-547N15.3	ncRNA_exonic	.	.	None	0	0	0	0	0	1,1	20	0	20	0	1	None	0	0	0	0	0
chr1	67121935		C	T	642.925		0.50	4	1X	22	21.00	1	2	1	snp	.	.	.	.	.	.	RP4-547N15.3	ncRNA_exonic	.	.	0,0	1	1	0	1	0	1,1	21	0	21	0	1	None	0	0	0	0	0
chr1	67122040		C	T	1022.11		1.00	2	1X	32	0.00	1	1	1	snp	.	.	.	.	.	.	RP4-547N15.3	ncRNA_exonic	.	.	None	0	0	0	0	0	1,1	32	0	32	0	1	None	0	0	0	0	0
chr1	67267663		G	A	1072.76		1.00	2	1X	35	0.00	1	1	1	snp	.	.	.	.	.	.	RNU4ATAC4P	ncRNA_exonic	.	.	None	0	0	0	0	0	1,1	35	0	35	0	1	None	0	0	0	0	0
chr1	67329636		T	C	5160.56		0.67	6	1X	232	0.00	1	3	1	snp	.	.	.	.	.	.	IL12RB2	exonic	synonymous_SNV	IL12RB2:ENST00000262345.5:exon6:c.T714C:p.S238S,IL12RB2:ENST00000541374.5:exon6:c.T714C:p.S238S,IL12RB2:ENST00000544434.5:exon6:c.T714C:p.S238S,IL12RB2:ENST00000371000.5:exon7:c.T714C:p.S238S	0,1	47	18	29	0.383	0.617	1,1	38	0	38	0	1	0,1	147	36	110	0.2466	0.7534
chr1	67541132		T	C	1271.48		1.00	2	1X	40	0.00	1	1	1	snp	.	.	.	.	.	.	RNU6-1031P	ncRNA_exonic	.	.	None	0	0	0	0	0	1,1	40	0	40	0	1	None	0	0	0	0	0
chr1	68202747		C	T	665.667		1.00	2	1X	24	0.00	1	1	1	snp	.	.	.	.	.	.	GNG12-AS1	ncRNA_exonic	.	.	None	0	0	0	0	0	1,1	24	1	23	0.0417	0.9583	None	0	0	0	0	0
chr1	68538073		C	A	1291.07		1.00	2	1X	40	0.00	1	1	1	snp	.	.	.	.	.	.	DEPDC1-AS1	ncRNA_exonic	.	.	None	0	0	0	0	0	1,1	40	0	40	0	1	None	0	0	0	0	0
chr1	70180229		T	C	1073.24		0.75	4	1X	40	0.00	1	2	1	snp	.	.	.	.	.	.	RN7SL242P	ncRNA_exonic	.	.	0,1	10	3	7	0.3	0.7	1,1	30	0	30	0	1	None	0	0	0	0	0
chr1	70716008		G	A	612.209		1.00	2	1X	20	0.00	1	1	1	snp	.	.	.	.	.	.	RP11-99H8.1	ncRNA_exonic	.	.	None	0	0	0	0	0	1,1	20	0	20	0	1	None	0	0	0	0	0
chr1	70785386		T	A	954.42		1.00	2	1X	30	0.00	1	1	1	snp	.	.	.	.	.	.	LINC01788	ncRNA_exonic	.	.	None	0	0	0	0	0	1,1	30	0	30	0	1	None	0	0	0	0	0
chr1	70785969		G	A	950.727		1.00	2	1X	30	0.00	1	1	1	snp	.	.	.	.	.	.	LINC01788	ncRNA_exonic	.	.	None	0	0	0	0	0	1,1	30	0	30	0	1	None	0	0	0	0	0
chr1	70786046		T	C	587.257		1.00	2	1X	19	0.00	1	1	1	snp	.	.	.	.	.	.	LINC01788	ncRNA_exonic	.	.	None	0	0	0	0	0	1,1	19	0	19	0	1	None	0	0	0	0	0
chr1	70951039		G	A	1098.42		1.00	2	1X	35	0.00	1	1	1	snp	.	.	.	.	.	.	RP3-333A15.1	ncRNA_exonic	.	.	None	0	0	0	0	0	1,1	35	0	35	0	1	None	0	0	0	0	0
chr1	70951490		C	G	936.958		1.00	2	1X	30	0.00	1	1	1	snp	.	.	.	.	.	.	RP3-333A15.1	ncRNA_exonic	.	.	None	0	0	0	0	0	1,1	30	0	30	0	1	None	0	0	0	0	0
chr1	70953028		T	C	7366.21		0.67	6	1X	355	0.00	1	3	1	snp	B	0.0	B	0.0	T	0.282	PTGER3	exonic	nonsynonymous_SNV	PTGER3:ENST00000356595.8:exon4:c.A1136G:p.Q379R	0,1	74	20	54	0.2703	0.7297	1,1	39	0	39	0	1	0,1	242	80	162	0.3306	0.6694
chr1	71006098		G	A	1299.28		1.00	2	1X	40	0.00	1	1	1	snp	.	.	.	.	.	.	RP3-333A15.2	ncRNA_exonic	.	.	None	0	0	0	0	0	1,1	40	0	40	0	1	None	0	0	0	0	0
chr1	71067132		G	A	1053.68		0.75	4	1X	34	0.00	1	2	1	snp	.	.	.	.	.	.	ZRANB2-AS1	ncRNA_exonic	.	.	None	0	0	0	0	0	1,1	32	0	32	0	1	0,1	2	1	1	0.5	0.5
chr1	71093182		C	T	808.906		1.00	2	1X	26	0.00	1	1	1	snp	.	.	.	.	.	.	ZRANB2-AS2	ncRNA_exonic	.	.	None	0	0	0	0	0	1,1	26	0	26	0	1	None	0	0	0	0	0
chr1	71268210		A	C	1208.07		1.00	2	1X	38	0.00	1	1	1	snp	.	.	.	.	.	.	ZRANB2-AS2	ncRNA_exonic	.	.	None	0	0	0	0	0	1,1	38	0	38	0	1	None	0	0	0	0	0
chr1	72786742		A	G	864.932		1.00	2	1X	28	0.00	1	1	1	snp	.	.	.	.	.	.	RP11-262K1.1	ncRNA_exonic	.	.	None	0	0	0	0	0	1,1	28	0	28	0	1	None	0	0	0	0	0
chr1	72899099		C	G	1068.4		1.00	2	1X	35	0.00	1	1	1	snp	.	.	.	.	.	.	RP4-660H19.1	ncRNA_exonic	.	.	None	0	0	0	0	0	1,1	35	0	35	0	1	None	0	0	0	0	0
chr1	74198259		G	T	280.492		0.17	6	1X	87	1.95	1	3	1	snp	.	.	.	.	.	.	FPGT,FPGT-TNNI3K	exonic	nonsynonymous_SNV	FPGT:ENST00000370898.7:exon1:c.G20T:p.G7V,FPGT:ENST00000467578.6:exon1:c.G20T:p.G7V,FPGT-TNNI3K:ENST00000557284.6:exon1:c.G20T:p.G7V	0,0	15	15	0	1	0	0,1	43	29	14	0.6744	0.3256	0,0	29	29	0	1	0
chr1	74199809		G	A	5048.4		0.67	6	1X	237	0.00	1	3	1	snp	.	.	.	.	.	.	FPGT,FPGT-TNNI3K	exonic	synonymous_SNV	FPGT-TNNI3K:ENST00000370893.1:exon2:c.G228A:p.V76V,FPGT:ENST00000370894.9:exon2:c.G228A:p.V76V,FPGT-TNNI3K:ENST00000370895.5:exon2:c.G228A:p.V76V,FPGT:ENST00000370898.7:exon2:c.G267A:p.V89V,FPGT-TNNI3K:ENST00000370899.7:exon2:c.G228A:p.V76V,FPGT:ENST00000467578.6:exon2:c.G267A:p.V89V,FPGT:ENST00000482102.2:exon2:c.G294A:p.V98V,FPGT:ENST00000534056.5:exon2:c.G228A:p.V76V,FPGT-TNNI3K:ENST0000055728…	0,1	60	11	49	0.1833	0.8167	1,1	36	0	36	0	1	0,1	141	48	93	0.3404	0.6596
chr1	74624928		GTA	GTTA	1220.27		1.00	2	1M1I2M	43	0.00	1	1	1	ins	.	.	.	.	.	.	ERICH3-AS1	ncRNA_exonic	.	.	None	0	0	0	0	0	1,1	43	1	41	0.0238	0.9762	None	0	0	0	0	0
chr1	75131691		C	G	932.989		1.00	2	1X	29	0.00	1	1	1	snp	.	.	.	.	.	.	RP11-510C10.3	ncRNA_exonic	.	.	None	0	0	0	0	0	1,1	29	0	29	0	1	None	0	0	0	0	0
chr1	75131800		C	T	970.569		1.00	2	1X	31	0.00	1	1	1	snp	.	.	.	.	.	.	RP11-510C10.3	ncRNA_exonic	.	.	None	0	0	0	0	0	1,1	31	0	31	0	1	None	0	0	0	0	0
chr1	75242943		G	C	6309.61		0.67	6	1X	323	0.00	1	3	1	snp	B	0.004	B	0.004	T	0.21	SLC44A5	exonic	nonsynonymous_SNV	SLC44A5:ENST00000370855.5:exon8:c.C414G:p.D138E,SLC44A5:ENST00000370859.7:exon8:c.C414G:p.D138E	0,1	53	19	34	0.3585	0.6415	1,1	30	0	30	0	1	0,1	240	83	157	0.3458	0.6542
chr1	76019142		G	A	1230.6		1.00	2	1X	38	0.00	1	1	1	snp	.	.	.	.	.	.	RP11-550H2.1	ncRNA_exonic	.	.	None	0	0	0	0	0	1,1	38	0	38	0	1	None	0	0	0	0	0
chr1	77558660		CTATT	CTATTATT	3293.06		0.83	6	1M3I4M	117	0.00	3	3	1	ins	.	.	.	.	.	.	AK5	exonic	nonframeshift_insertion	AK5:ENST00000478255.1:exon3:c.228_229insATT:p.I76delinsII,AK5:ENST00000344720.9:exon14:c.1605_1606insATT:p.I535delinsII,AK5:ENST00000354567.6:exon14:c.1683_1684insATT:p.I561delinsII	1,1	37	2	34	0.0556	0.9444	0,1	34	5	29	0.1471	0.8529	1,1	46	1	45	0.0217	0.9783
chr1	77888397		C	A	1586.58		0.75	4	1X	51	0.00	1	2	1	snp	.	.	.	.	.	.	NEXN-AS1	ncRNA_exonic	.	.	0,1	2	1	1	0.5	0.5	1,1	49	0	49	0	1	None	0	0	0	0	0
chr1	77888900		G	T	1897.74		0.50	4	1X	63	62.00	1	2	1	snp	.	.	.	.	.	.	NEXN-AS1	ncRNA_exonic	.	.	0,0	1	1	0	1	0	1,1	62	0	61	0	1	None	0	0	0	0	0
chr1	78004522		AACAGA	AA	1052		0.50	4	1M4D1M	36	35.00	4	2	1	del	.	.	.	.	.	.	RP11-386I14.4	ncRNA_exonic	.	.	0,0	1	1	0	1	0	1,1	35	0	35	0	1	None	0	0	0	0	0
chr1	78250330		C	T	1386.88		0.50	4	1X	46	45.00	1	2	1	snp	.	.	.	.	.	.	MGC27382	ncRNA_exonic	.	.	0,0	1	1	0	1	0	1,1	45	0	43	0	1	None	0	0	0	0	0
chr1	78250362		G	A	1358.32		0.50	4	1X	43	42.00	1	2	1	snp	.	.	.	.	.	.	MGC27382	ncRNA_exonic	.	.	0,0	1	1	0	1	0	1,1	42	0	42	0	1	None	0	0	0	0	0
chr1	78250826		T	A	1335.42		0.75	4	1X	43	0.00	1	2	1	snp	.	.	.	.	.	.	MGC27382	ncRNA_exonic	.	.	0,1	3	1	2	0.3333	0.6667	1,1	40	0	40	0	1	None	0	0	0	0	0
chr1	78292490		T	G	1303.97		1.00	2	1X	42	0.00	1	1	1	snp	.	.	.	.	.	.	MGC27382	ncRNA_exonic	.	.	None	0	0	0	0	0	1,1	42	0	42	0	1	None	0	0	0	0	0
chr1	79324716		T	C	985.791		1.00	2	1X	32	0.00	1	1	1	snp	.	.	.	.	.	.	RP4-726F1.1,RP4-726F1.2	ncRNA_exonic	.	.	None	0	0	0	0	0	1,1	32	0	32	0	1	None	0	0	0	0	0
chr1	81252012		CAAAAAAAAAAAAAAAAAAAAAAAC	CAAAAAAAAAAAAAAAAAAAAAC	29.0068		0.50	2	1M2D22M	17	0.00	2	1	1	del	.	.	.	.	.	.	RN7SKP247	ncRNA_exonic	.	.	None	0	0	0	0	0	0,1	17	4	4	0.5	0.5	None	0	0	0	0	0
chr1	82261102		A	C	1119.09		1.00	2	1X	35	0.00	1	1	1	snp	.	.	.	.	.	.	RP11-147G16.1	ncRNA_exonic	.	.	None	0	0	0	0	0	1,1	35	0	35	0	1	None	0	0	0	0	0
chr1	83446038		A	G	840.628		0.50	4	1X	33	15.50	1	2	1	snp	.	.	.	.	.	.	LINC01712	ncRNA_exonic	.	.	0,0	2	2	0	1	0	1,1	31	0	31	0	1	None	0	0	0	0	0
chr1	83576692		CTTTTTTTTTTTTTTTG	CTTTTTTTTTTTTTTG	757.522		1.00	2	1M1D15M	29	0.00	1	1	1	del	.	.	.	.	.	.	LINC01725	ncRNA_exonic	.	.	None	0	0	0	0	0	1,1	29	1	25	0.0385	0.9615	None	0	0	0	0	0
chr1	83802658		A	C	3.20278e-06		0.25	4	1X	36	35.00	1	2	1	snp	.	.	.	.	.	.	LINC01725	ncRNA_exonic	.	.	0,0	1	1	0	1	0	0,1	35	28	7	0.8	0.2	None	0	0	0	0	0
chr1	83981297		C	A	1223		1.00	2	1X	40	0.00	1	1	1	snp	.	.	.	.	.	.	TTLL7-IT1	ncRNA_exonic	.	.	None	0	0	0	0	0	1,1	40	0	40	0	1	None	0	0	0	0	0
chr1	83984277		A	G	1104.99		1.00	2	1X	34	0.00	1	1	1	snp	.	.	.	.	.	.	TTLL7-IT1	ncRNA_exonic	.	.	None	0	0	0	0	0	1,1	34	0	34	0	1	None	0	0	0	0	0
chr1	84479306		A	G	3222.19		0.67	6	1X	133	0.00	1	3	1	snp	B	0.0	B	0.0	T	1.0	RPF1	exonic	nonsynonymous_SNV	RPF1:ENST00000370654.5:exon1:c.A25G:p.S9G,RPF1:ENST00000370656.5:exon1:c.A25G:p.S9G	0,1	39	8	31	0.2051	0.7949	1,1	47	0	47	0	1	0,1	47	14	33	0.2979	0.7021
chr1	84628594		G	T	618.686		0.25	4	1X	34	10.33	1	2	1	snp	.	.	.	.	.	.	LINC01555	ncRNA_exonic	.	.	0,0	3	3	0	1	0	0,1	31	4	27	0.129	0.871	None	0	0	0	0	0
chr1	84628609		TGCG	TG,TGTG	718.827		0.50,0.25	4	1M2D1M,2M1X1M	29	0.00,0.00	2,1	2	2	del,snp	.	.	.	.	.	.	LINC01555	ncRNA_exonic	.	.	0,1	3	1	2	0.3333	0.6667	1,2	26	0	26	0	1	None	0	0	0	0	0
chr1	84629395		A	T	965.542		1.00	2	1X	31	0.00	1	1	1	snp	.	.	.	.	.	.	LINC01555	ncRNA_exonic	.	.	None	0	0	0	0	0	1,1	31	0	31	0	1	None	0	0	0	0	0
chr1	84629774		G	A	827.796		1.00	2	1X	29	0.00	1	1	1	snp	.	.	.	.	.	.	LINC01555	ncRNA_exonic	.	.	None	0	0	0	0	0	1,1	29	0	27	0	1	None	0	0	0	0	0
chr1	85021082		G	A	1554.8		0.67	6	1X	62	0.00	1	3	1	snp	.	.	.	.	.	.	MCOLN3	exonic	synonymous_SNV	MCOLN3:ENST00000341115.8:exon11:c.C1347T:p.Y449Y,MCOLN3:ENST00000370589.6:exon12:c.C1515T:p.Y505Y	0,1	16	6	10	0.375	0.625	1,1	33	0	33	0	1	0,1	13	3	10	0.2308	0.7692
chr1	85153487		G	A	1614.03		1.00	2	1X	50	0.00	1	1	1	snp	.	.	.	.	.	.	RP11-33E12.2	ncRNA_exonic	.	.	None	0	0	0	0	0	1,1	50	0	50	0	1	None	0	0	0	0	0
chr1	85200473		T	G	6029.98		0.67	6	1X	313	0.00	1	3	1	snp	B	0.0	B	0.0	T	0.71	SYDE2	exonic	nonsynonymous_SNV	SYDE2:ENST00000341460.5:exon1:c.A524C:p.Q175P	0,1	91	27	64	0.2967	0.7033	1,1	61	0	61	0	1	0,1	161	68	93	0.4224	0.5776
chr1	85264304		A	G	1216.08		0.75	4	1X	41	0.00	1	2	1	snp	.	.	.	.	.	.	Y_RNA	ncRNA_exonic	.	.	0,1	2	1	1	0.5	0.5	1,1	39	0	39	0	1	None	0	0	0	0	0
chr1	85267691		C	T	4923.58		0.67	6	1X	250	0.00	1	3	1	snp	B	0.0	B	0.0	T	0.372	BCL10	exonic	nonsynonymous_SNV	BCL10:ENST00000370580.5:exon3:c.G638A:p.G213E	0,1	55	15	40	0.2727	0.7273	1,1	41	0	41	0	1	0,1	154	64	90	0.4156	0.5844
chr1	85495160		ATTTTTTTTTTTTTTTTA	ATTTTTTTTTTTTTTTA	297.363		0.50	2	1M1D16M	22	0.00	1	1	1	del	.	.	.	.	.	.	RP4-621F18.2	ncRNA_exonic	.	.	None	0	0	0	0	0	0,1	22	3	14	0.1765	0.8235	None	0	0	0	0	0
chr1	87134521		A	G	567.648		1.00	2	1X	18	0.00	1	1	1	snp	.	.	.	.	.	.	LINC01140	ncRNA_exonic	.	.	None	0	0	0	0	0	1,1	18	0	18	0	1	None	0	0	0	0	0
chr1	87134531		G	A	414.728		1.00	2	1X	13	0.00	1	1	1	snp	.	.	.	.	.	.	LINC01140	ncRNA_exonic	.	.	None	0	0	0	0	0	1,1	13	0	13	0	1	None	0	0	0	0	0
chr1	87134755		CGG	CGGG	565.807		1.00	2	1M1I2M	18	0.00	1	1	1	ins	.	.	.	.	.	.	LINC01140	ncRNA_exonic	.	.	None	0	0	0	0	0	1,1	18	0	18	0	1	None	0	0	0	0	0
chr1	87135788		T	C	577.368		1.00	2	1X	19	0.00	1	1	1	snp	.	.	.	.	.	.	LINC01140	ncRNA_exonic	.	.	None	0	0	0	0	0	1,1	19	0	19	0	1	None	0	0	0	0	0
chr1	87264525		A	G	719.161		1.00	2	1X	24	0.00	1	1	1	snp	.	.	.	.	.	.	RP5-1043L3.1	ncRNA_exonic	.	.	None	0	0	0	0	0	1,1	24	0	24	0	1	None	0	0	0	0	0
chr1	87355058		A	G	694.8		1.00	2	1X	23	0.00	1	1	1	snp	.	.	.	.	.	.	LINC01364	ncRNA_exonic	.	.	None	0	0	0	0	0	1,1	23	0	22	0	1	None	0	0	0	0	0
chr1	87806022		G	A	31.7445		0.50	2	1X	23	0.00	1	1	1	snp	.	.	.	.	.	.	RP11-60A14.1	ncRNA_exonic	.	.	None	0	0	0	0	0	0,1	23	18	5	0.7826	0.2174	None	0	0	0	0	0
chr1	87807596		C	A	12.3436		0.50	2	1X	14	0.00	1	1	1	snp	.	.	.	.	.	.	RP11-60A14.1	ncRNA_exonic	.	.	None	0	0	0	0	0	0,1	14	11	3	0.7857	0.2143	None	0	0	0	0	0
chr1	87807658		G	C	542.644		1.00	2	1X	17	0.00	1	1	1	snp	.	.	.	.	.	.	RP11-60A14.1	ncRNA_exonic	.	.	None	0	0	0	0	0	1,1	17	0	17	0	1	None	0	0	0	0	0
chr1	87808107		T	C	609.903		1.00	2	1X	19	0.00	1	1	1	snp	.	.	.	.	.	.	RP11-60A14.1	ncRNA_exonic	.	.	None	0	0	0	0	0	1,1	19	0	19	0	1	None	0	0	0	0	0
chr1	88539041		ATGTGTGTGTGTGTGTGTGTGTGTGTGTGTGTGTGTGTGTGTGTGTGT	ATGTGTGTGTGTGTGTGTGTGTGTGTGTGTGTGTGTGTGT	197.26		1.00	2	1M8D39M	13	0.00	8	1	1	del	.	.	.	.	.	.	PKN2-AS1	ncRNA_exonic	.	.	None	0	0	0	0	0	1,1	13	0	11	0	1	None	0	0	0	0	0
chr1	88983308		G	A	0.00941576		0.17	6	1X	42	2.94	1	3	1	snp	.	.	.	.	.	.	RBMXL1	exonic	synonymous_SNV	RBMXL1:ENST00000321792.5:exon2:c.C519T:p.S173S,RBMXL1:ENST00000399794.6:exon3:c.C519T:p.S173S	0,0	5	5	0	1	0	0,1	25	19	5	0.7917	0.2083	0,0	12	12	0	1	0
chr1	88983318		AGT	GGC	1.31171		0.17	6	1X1M1X	40	2.71	3	3	1	complex	.	.	.	.	.	.	RBMXL1	exonic	nonframeshift_substitution	RBMXL1:ENST00000321792.5:exon2:c.507_509GCC,RBMXL1:ENST00000399794.6:exon3:c.507_509GCC	0,0	4	4	0	1	0	0,1	23	18	5	0.7826	0.2174	0,0	13	13	0	1	0
chr1	88983328		G	C	0.511211		0.17	6	1X	42	6.50	1	3	1	snp	P	0.848	B	0.345	D	0.004	RBMXL1	exonic	nonsynonymous_SNV	RBMXL1:ENST00000321792.5:exon2:c.C499G:p.P167A,RBMXL1:ENST00000399794.6:exon3:c.C499G:p.P167A	0,0	3	3	0	1	0	0,1	25	19	6	0.76	0.24	0,0	14	13	1	0.9286	0.0714
chr1	88983346		A	G	0.000610144		0.17	6	1X	53	12.75	1	3	1	snp	B	0.0	B	0.0	T	1.0	RBMXL1	exonic	nonsynonymous_SNV	RBMXL1:ENST00000321792.5:exon2:c.T481C:p.S161P,RBMXL1:ENST00000399794.6:exon3:c.T481C:p.S161P	0,0	2	2	0	1	0	0,1	25	20	5	0.8	0.2	0,0	26	22	4	0.8462	0.1538
chr1	89626331		G	A	790.902		1.00	2	1X	26	0.00	1	1	1	snp	.	.	.	.	.	.	FLJ27354	ncRNA_exonic	.	.	None	0	0	0	0	0	1,1	26	0	26	0	1	None	0	0	0	0	0
chr1	90854903		TGT	TT	483.811		1.00	2	1M1D1M	17	0.00	1	1	1	del	.	.	.	.	.	.	LINC01763	ncRNA_exonic	.	.	None	0	0	0	0	0	1,1	17	0	17	0	1	None	0	0	0	0	0
chr1	93338144		CTTTTTTTTTTTTTTC	CTTTTTTTTTTTTTTTT	353.881		1.00	2	1M1I14M1X	24	0.00	17	1	1	complex	.	.	.	.	.	.	CCDC18-AS1	ncRNA_exonic	.	.	None	0	0	0	0	0	1,1	24	0	18	0	1	None	0	0	0	0	0
chr1	94150883		C	A	1.24762e-05		0.50	2	1X	16	0.00	1	1	1	snp	.	.	.	.	.	.	RN7SL440P	ncRNA_exonic	.	.	None	0	0	0	0	0	0,1	16	10	6	0.625	0.375	None	0	0	0	0	0
chr1	94150894		T	A	561.947		1.00	2	1X	18	0.00	1	1	1	snp	.	.	.	.	.	.	RN7SL440P	ncRNA_exonic	.	.	None	0	0	0	0	0	1,1	18	0	18	0	1	None	0	0	0	0	0
chr1	94150902		TAT	AAA	491.218		1.00	2	1X1M1X	18	0.00	3	1	1	complex	.	.	.	.	.	.	RN7SL440P	ncRNA_exonic	.	.	None	0	0	0	0	0	1,1	18	0	18	0	1	None	0	0	0	0	0
chr1	94150981		G	T	0.000243507		0.50	2	1X	12	0.00	1	1	1	snp	.	.	.	.	.	.	RN7SL440P	ncRNA_exonic	.	.	None	0	0	0	0	0	0,1	12	9	3	0.75	0.25	None	0	0	0	0	0
chr1	95062010		T	C	594.676		1.00	2	1X	20	0.00	1	1	1	snp	.	.	.	.	.	.	RP11-313A24.1	ncRNA_exonic	.	.	None	0	0	0	0	0	1,1	20	0	20	0	1	None	0	0	0	0	0
chr1	95163975		G	A	764.313		1.00	2	1X	24	0.00	1	1	1	snp	.	.	.	.	.	.	RP11-57H12.3	ncRNA_exonic	.	.	None	0	0	0	0	0	1,1	24	0	24	0	1	None	0	0	0	0	0
chr1	95164483		A	G	756.29		1.00	2	1X	24	0.00	1	1	1	snp	.	.	.	.	.	.	RP11-57H12.3	ncRNA_exonic	.	.	None	0	0	0	0	0	1,1	24	0	24	0	1	None	0	0	0	0	0
chr1	95164696		A	C	773.75		1.00	2	1X	24	0.00	1	1	1	snp	.	.	.	.	.	.	RP11-57H12.3	ncRNA_exonic	.	.	None	0	0	0	0	0	1,1	24	0	24	0	1	None	0	0	0	0	0
chr1	95221764		A	G	523.012		1.00	2	1X	17	0.00	1	1	1	snp	.	.	.	.	.	.	RP11-57H12.3	ncRNA_exonic	.	.	None	0	0	0	0	0	1,1	17	0	17	0	1	None	0	0	0	0	0
chr1	95243518		A	G	950.91		1.00	2	1X	30	0.00	1	1	1	snp	.	.	.	.	.	.	RP11-57H12.5	ncRNA_exonic	.	.	None	0	0	0	0	0	1,1	30	0	30	0	1	None	0	0	0	0	0
chr1	95782279		G	A	987.371		1.00	2	1X	31	0.00	1	1	1	snp	.	.	.	.	.	.	RP11-286B14.1	ncRNA_exonic	.	.	None	0	0	0	0	0	1,1	31	0	31	0	1	None	0	0	0	0	0
chr1	96006362		G	C	698.393		1.00	2	1X	22	0.00	1	1	1	snp	.	.	.	.	.	.	RP11-147C23.1	ncRNA_exonic	.	.	None	0	0	0	0	0	1,1	22	0	22	0	1	None	0	0	0	0	0
chr1	96022618		A	G	657.268		0.75	4	1X	23	0.00	1	2	1	snp	.	.	.	.	.	.	RP11-147C23.1	ncRNA_exonic	.	.	0,1	2	1	1	0.5	0.5	1,1	21	0	20	0	1	None	0	0	0	0	0
chr1	96022650		G	A	643.04		0.75	4	1X	22	0.00	1	2	1	snp	.	.	.	.	.	.	RP11-147C23.1	ncRNA_exonic	.	.	0,1	2	1	1	0.5	0.5	1,1	20	0	20	0	1	None	0	0	0	0	0
chr1	96254746		T	C	925.177		1.00	2	1X	29	0.00	1	1	1	snp	.	.	.	.	.	.	LINC01787	ncRNA_exonic	.	.	None	0	0	0	0	0	1,1	29	0	29	0	1	None	0	0	0	0	0
chr1	97394209		C	T	670.873		1.00	2	1X	23	0.00	1	1	1	snp	.	.	.	.	.	.	DPYD-IT1	ncRNA_exonic	.	.	None	0	0	0	0	0	1,1	23	0	23	0	1	None	0	0	0	0	0
chr1	97394258		C	T	681.682		1.00	2	1X	23	0.00	1	1	1	snp	.	.	.	.	.	.	DPYD-IT1	ncRNA_exonic	.	.	None	0	0	0	0	0	1,1	23	0	23	0	1	None	0	0	0	0	0
chr1	97420102		CAAAAAG	CAAAAAAG	552.91		0.75	4	1M1I6M	24	0.00	1	2	1	ins	.	.	.	.	.	.	DPYD-IT1	ncRNA_exonic	.	.	None	0	0	0	0	0	1,1	22	0	20	0	1	0,1	2	1	1	0.5	0.5
chr1	97515839		T	C	4435.19		0.67	6	1X	226	0.00	1	3	1	snp	B	0.0	B	0.0	T	0.111	DPYD	exonic	nonsynonymous_SNV	DPYD:ENST00000370192.7:exon13:c.A1627G:p.I543V	0,1	54	20	34	0.3704	0.6296	1,1	14	0	14	0	1	0,1	158	51	107	0.3228	0.6772
chr1	97934087		G	A	411.423		0.50	2	1X	35	0.00	1	1	1	snp	.	.	.	.	.	.	LINC01930	ncRNA_exonic	.	.	None	0	0	0	0	0	0,1	35	18	17	0.5143	0.4857	None	0	0	0	0	0
chr1	98271618		CTTTTTTTTTTG	CTTTTTTTTTG	605.734		1.00	2	1M1D10M	22	0.00	1	1	1	del	.	.	.	.	.	.	LINC01776	ncRNA_exonic	.	.	None	0	0	0	0	0	1,1	22	0	21	0	1	None	0	0	0	0	0
chr1	98698878		G	A	3448.63		0.67	6	1X	183	0.00	1	3	1	snp	.	.	.	.	.	.	SNX7	exonic	synonymous_SNV	SNX7:ENST00000529992.5:exon5:c.G846A:p.E282E,SNX7:ENST00000306121.7:exon6:c.G1011A:p.E337E	0,1	45	24	21	0.5333	0.4667	1,1	22	0	22	0	1	0,1	116	38	78	0.3276	0.6724
chr1	99148759		A	G	678.259		1.00	2	1X	22	0.00	1	1	1	snp	.	.	.	.	.	.	RP5-896L10.1	ncRNA_exonic	.	.	None	0	0	0	0	0	1,1	22	0	22	0	1	None	0	0	0	0	0
chr1	99968424		G	T	941.299		1.00	2	1X	29	0.00	1	1	1	snp	.	.	.	.	.	.	RP5-884G6.2	ncRNA_exonic	.	.	None	0	0	0	0	0	1,1	29	0	29	0	1	None	0	0	0	0	0
chr1	100627072		T	C	562.084		1.00	2	1X	18	0.00	1	1	1	snp	.	.	.	.	.	.	LINC01349	ncRNA_exonic	.	.	None	0	0	0	0	0	1,1	18	0	18	0	1	None	0	0	0	0	0
chr1	100627210		T	G	750.673		1.00	2	1X	24	0.00	1	1	1	snp	.	.	.	.	.	.	LINC01349	ncRNA_exonic	.	.	None	0	0	0	0	0	1,1	24	0	24	0	1	None	0	0	0	0	0
chr1	100627257		C	T	754.895		1.00	2	1X	24	0.00	1	1	1	snp	.	.	.	.	.	.	LINC01349	ncRNA_exonic	.	.	None	0	0	0	0	0	1,1	24	0	24	0	1	None	0	0	0	0	0
chr1	100628827		C	G	753.572		1.00	2	1X	25	0.00	1	1	1	snp	.	.	.	.	.	.	LINC01349	ncRNA_exonic	.	.	None	0	0	0	0	0	1,1	25	0	25	0	1	None	0	0	0	0	0
chr1	101235876		T	C	661.453		1.00	2	1X	22	0.00	1	1	1	snp	.	.	.	.	.	.	RP4-575N6.4	ncRNA_exonic	.	.	None	0	0	0	0	0	1,1	22	0	22	0	1	None	0	0	0	0	0
chr1	101243495		ATTTTTTTTTTTTTTTA	ATTTTTTTTTTTTTTTTA	262.675		1.00	2	1M1I16M	21	0.00	1	1	1	ins	.	.	.	.	.	.	RP4-575N6.5	ncRNA_exonic	.	.	None	0	0	0	0	0	1,1	21	3	15	0.1667	0.8333	None	0	0	0	0	0
chr1	103433089		G	A	656.959		1.00	2	1X	22	0.00	1	1	1	snp	.	.	.	.	.	.	RP11-153F1.1	ncRNA_exonic	.	.	None	0	0	0	0	0	1,1	22	0	22	0	1	None	0	0	0	0	0
chr1	103620644		G	A	4.73763		0.50	6	1X	49	0.00	1	3	1	snp	B	0.035	B	0.046	T	0.16	AMY2A	exonic	nonsynonymous_SNV	AMY2A:ENST00000414303.6:exon5:c.G838A:p.V280I,AMY2A:ENST00000622339.4:exon6:c.G838A:p.V280I	1,1	1	0	1	0	1	0,1	16	8	8	0.5	0.5	0,0	32	15	17	0.4688	0.5312
chr1	103623874		T	C	75.4963		0.75	4	1X	29	0.00	1	2	1	snp	.	.	.	.	.	.	AMY2A	exonic	synonymous_SNV	AMY2A:ENST00000414303.6:exon8:c.T1110C:p.N370N,AMY2A:ENST00000622339.4:exon9:c.T1110C:p.N370N	1,1	1	0	1	0	1	0,1	28	14	14	0.5	0.5	None	0	0	0	0	0
chr1	105602725		C	T	463.011		1.00	2	1X	15	0.00	1	1	1	snp	.	.	.	.	.	.	LINC01676	ncRNA_exonic	.	.	None	0	0	0	0	0	1,1	15	0	15	0	1	None	0	0	0	0	0
chr1	105602731		A	G	438.934		1.00	2	1X	14	0.00	1	1	1	snp	.	.	.	.	.	.	LINC01676	ncRNA_exonic	.	.	None	0	0	0	0	0	1,1	14	0	14	0	1	None	0	0	0	0	0
chr1	105618829		C	T	645.859		1.00	2	1X	20	0.00	1	1	1	snp	.	.	.	.	.	.	LINC01676	ncRNA_exonic	.	.	None	0	0	0	0	0	1,1	20	0	20	0	1	None	0	0	0	0	0
chr1	105965941		A	G	532.287		1.00	2	1X	18	0.00	1	1	1	snp	.	.	.	.	.	.	RP5-947P14.1	ncRNA_exonic	.	.	None	0	0	0	0	0	1,1	18	0	18	0	1	None	0	0	0	0	0
chr1	106124022		TC	TAC	532.372		1.00	2	1M1I1M	18	0.00	1	1	1	ins	.	.	.	.	.	.	RP5-947P14.1	ncRNA_exonic	.	.	None	0	0	0	0	0	1,1	18	0	18	0	1	None	0	0	0	0	0
chr1	107994279		A	C	610.607		0.25	4	1X	55	54.00	1	2	1	snp	.	.	.	.	.	.	VAV3-AS1	ncRNA_exonic	.	.	0,0	1	1	0	1	0	0,1	54	28	26	0.5185	0.4815	None	0	0	0	0	0
chr1	108074603		C	G	517.536		0.50	6	1X	56	27.50	1	3	1	snp	.	.	.	.	.	.	RP11-356N1.2	ncRNA_exonic	.	.	0,0	1	1	0	1	0	0,1	54	32	22	0.5926	0.4074	1,1	1	0	1	0	1
chr1	108075600		CTGTGTGTGTGTGTGTGTGTGT	CTGTGTGTGTGTGTGTGTGTGTGT	418.797		0.50	2	1M2I21M	58	0.00	2	1	1	ins	.	.	.	.	.	.	RP11-356N1.2	ncRNA_exonic	.	.	None	0	0	0	0	0	0,1	58	32	23	0.5818	0.4182	None	0	0	0	0	0
chr1	108202584		A	G	866.762		0.50	2	1X	66	0.00	1	1	1	snp	.	.	.	.	.	.	RP11-483I13.6	ncRNA_exonic	.	.	None	0	0	0	0	0	0,1	66	32	34	0.4848	0.5152	None	0	0	0	0	0
chr1	108202617		G	C	823.469		0.50	2	1X	63	0.00	1	1	1	snp	.	.	.	.	.	.	RP11-483I13.6	ncRNA_exonic	.	.	None	0	0	0	0	0	0,1	63	30	33	0.4762	0.5238	None	0	0	0	0	0
chr1	108226685		G	A	97.8898		0.17	6	1X	159	0.00	1	3	1	snp	.	.	.	.	.	.	NBPF4	exonic	synonymous_SNV	NBPF4:ENST00000415641.7:exon14:c.C1869T:p.S623S,NBPF4:ENST00000613157.2:exon15:c.C1956T:p.S652S	0,0	2	1	1	0.5	0.5	0,1	45	31	14	0.6889	0.3111	0,0	112	106	6	0.9464	0.0536
chr1	108272834		CCACGTCTGGCACCTCAACTC	CC	20.1878		1.00	2	1M19D1M	63	0.00	19	1	1	del	.	.	.	.	.	.	RP11-483I13.2	ncRNA_exonic	.	.	None	0	0	0	0	0	1,1	63	39	23	0.629	0.371	None	0	0	0	0	0
chr1	108421502		TGTGAGTTGAGGTGCCAGACG	TG	8.23954		0.50	4	1M19D1M	63	0.00	19	2	1	del	.	.	.	.	.	.	RP11-131J3.1	ncRNA_exonic	.	.	0,0	1	0	1	0	1	1,1	62	34	26	0.5667	0.4333	None	0	0	0	0	0
chr1	108431913		C	T	0.765225		0.50	4	1X	53	0.00	1	2	1	snp	.	.	.	.	.	.	RP11-131J3.1	ncRNA_exonic	.	.	0,0	4	2	2	0.5	0.5	1,1	49	27	22	0.551	0.449	None	0	0	0	0	0
chr1	108459067		G	A	49.1961		0.50	6	1X	350	174.50	1	3	1	snp	B	0.0	B	0.0	T	1.0	NBPF6	exonic	nonsynonymous_SNV	NBPF6:ENST00000495380.6:exon9:c.G986A:p.S329N,NBPF6:ENST00000370040.7:exon10:c.G1073A:p.S358N	1,1	1	1	0	1	0	0,1	58	36	22	0.6207	0.3793	0,0	291	204	87	0.701	0.299
chr1	108734648		A	G	315.767		0.75	4	1X	39	0.00	1	2	1	snp	.	.	.	.	.	.	RP11-293A10.3	ncRNA_exonic	.	.	1,1	2	0	2	0	1	0,1	37	24	13	0.6486	0.3514	None	0	0	0	0	0
chr1	109088920		CTTTTTTTTTTTTTA	CTTTTTTA	331.49		0.83	6	1M7D7M	38	0.00	7	3	1	del	.	.	.	.	.	.	RP5-1065J22.8	ncRNA_exonic	.	.	1,1	2	0	2	0	1	0,1	34	14	18	0.4375	0.5625	1,1	2	0	1	0	1
chr1	109089845		TTTGTTGTTGTTGTTGTTGTTGTTGTTGT	TTTGTTGTTGTTGTTGTTGTTGTTGTTGTTGTTGTTGTTGT	54.828		0.50	2	1M12I28M	28	0.00	12	1	1	ins	.	.	.	.	.	.	RP5-1065J22.8	ncRNA_exonic	.	.	None	0	0	0	0	0	0,1	28	13	11	0.5417	0.4583	None	0	0	0	0	0
chr1	109591588		TAA	TA	210.085		0.25	4	1M1D1M	46	45.00	1	2	1	del	.	.	.	.	.	.	RNU6V	ncRNA_exonic	.	.	0,0	1	1	0	1	0	0,1	45	30	14	0.6818	0.3182	None	0	0	0	0	0
chr1	109829007		C	G	1008.74		0.75	4	1X	52	0.00	1	2	1	snp	.	.	.	.	.	.	LINC01768	ncRNA_exonic	.	.	1,1	3	0	3	0	1	0,1	49	13	36	0.2653	0.7347	None	0	0	0	0	0
chr1	109884508		G	A	547.566		0.25	4	1X	41	7.20	1	2	1	snp	.	.	.	.	.	.	RP11-195M16.1	ncRNA_exonic	.	.	0,0	5	5	0	1	0	0,1	36	11	23	0.3235	0.6765	None	0	0	0	0	0
chr1	110062125		G	A	130.116		0.50	2	1X	43	0.00	1	1	1	snp	.	.	.	.	.	.	RP4-773N10.4	ncRNA_exonic	.	.	None	0	0	0	0	0	0,1	43	32	11	0.7442	0.2558	None	0	0	0	0	0
chr1	110177778		A	G	873.469		0.25	4	1X	54	53.00	1	2	1	snp	.	.	.	.	.	.	RP5-1028L10.2	ncRNA_exonic	.	.	None	0	0	0	0	0	0,1	53	18	34	0.3462	0.6538	0,0	1	1	0	1	0
chr1	110286795		G	A	221.56		0.50	2	1X	31	0.00	1	1	1	snp	.	.	.	.	.	.	RP5-1074L1.1	ncRNA_exonic	.	.	None	0	0	0	0	0	0,1	31	20	11	0.6452	0.3548	None	0	0	0	0	0
chr1	110286880		A	G	217.369		0.50	2	1X	32	0.00	1	1	1	snp	.	.	.	.	.	.	RP5-1074L1.1	ncRNA_exonic	.	.	None	0	0	0	0	0	0,1	32	21	11	0.6562	0.3438	None	0	0	0	0	0
chr1	110288397		G	A	428.878		0.25	4	1X	49	15.33	1	2	1	snp	.	.	.	.	.	.	RP5-1074L1.1	ncRNA_exonic	.	.	0,0	3	3	0	1	0	0,1	46	27	19	0.587	0.413	None	0	0	0	0	0
chr1	110370251		T	C	158.568		0.17	6	1X	27	25.00	1	3	1	snp	.	.	.	.	.	.	RP5-1074L1.4	ncRNA_exonic	.	.	0,0	1	1	0	1	0	0,1	25	16	9	0.64	0.36	0,0	1	1	0	1	0
chr1	110426639		G	A	1083.73		1.00	2	1X	35	0.00	1	1	1	snp	.	.	.	.	.	.	LAMTOR5-AS1	ncRNA_exonic	.	.	None	0	0	0	0	0	1,1	35	0	35	0	1	None	0	0	0	0	0
chr1	110426648		C	G	163.706		0.50	2	1X	32	0.00	1	1	1	snp	.	.	.	.	.	.	LAMTOR5-AS1	ncRNA_exonic	.	.	None	0	0	0	0	0	0,1	32	22	10	0.6875	0.3125	None	0	0	0	0	0
chr1	110430171		T	C	123.566		0.50	2	1X	27	0.00	1	1	1	snp	.	.	.	.	.	.	LAMTOR5-AS1	ncRNA_exonic	.	.	None	0	0	0	0	0	0,1	27	19	8	0.7037	0.2963	None	0	0	0	0	0
chr1	110437415		C	A	885.785		0.50	2	1X	50	0.00	1	1	1	snp	.	.	.	.	.	.	LAMTOR5-AS1	ncRNA_exonic	.	.	None	0	0	0	0	0	0,1	50	14	35	0.2857	0.7143	None	0	0	0	0	0
chr1	110472758		C	T	850.7		0.75	4	1X	59	0.00	1	2	1	snp	.	.	.	.	.	.	RP11-470L19.6	ncRNA_exonic	.	.	1,1	2	0	2	0	1	0,1	57	24	33	0.4211	0.5789	None	0	0	0	0	0
chr1	110473639		G	A	1091.97		0.75	4	1X	60	0.00	1	2	1	snp	.	.	.	.	.	.	RP11-470L19.6	ncRNA_exonic	.	.	None	0	0	0	0	0	0,1	58	20	38	0.3448	0.6552	1,1	2	0	2	0	1
chr1	110483948		T	C	543.931		0.75	4	1X	54	0.00	1	2	1	snp	.	.	.	.	.	.	RP11-470L19.7	ncRNA_exonic	.	.	1,1	1	0	1	0	1	0,1	53	30	22	0.5769	0.4231	None	0	0	0	0	0
chr1	110486946		G	A	276.838		0.25	4	1X	34	33.00	1	2	1	snp	.	.	.	.	.	.	RP11-470L19.7	ncRNA_exonic	.	.	0,0	1	1	0	1	0	0,1	33	20	13	0.6061	0.3939	None	0	0	0	0	0
chr1	110487083		T	C	248.812		0.75	4	1X	34	0.00	1	2	1	snp	.	.	.	.	.	.	RP11-470L19.7	ncRNA_exonic	.	.	1,1	2	0	2	0	1	0,1	32	20	11	0.6452	0.3548	None	0	0	0	0	0
chr1	110488058		G	A	1328.04		1.00	2	1X	42	0.00	1	1	1	snp	.	.	.	.	.	.	CYMP-AS1	ncRNA_exonic	.	.	None	0	0	0	0	0	1,1	42	0	42	0	1	None	0	0	0	0	0
chr1	110488500		A	G	304.531		0.17	6	1X	66	24.40	1	3	1	snp	.	.	.	.	.	.	CYMP-AS1	ncRNA_exonic	.	.	0,0	4	4	0	1	0	0,1	61	44	17	0.7213	0.2787	0,0	1	1	0	1	0
chr1	110489488		G	A	1271.11		0.83	6	1X	66	0.00	1	3	1	snp	.	.	.	.	.	.	CYMP-AS1	ncRNA_exonic	.	.	1,1	1	0	1	0	1	0,1	64	19	45	0.2969	0.7031	1,1	1	0	1	0	1
chr1	110655088		G	A	517.186		0.50	2	1X	28	0.00	1	1	1	snp	.	.	.	.	.	.	RP11-284N8.3	ncRNA_exonic	.	.	None	0	0	0	0	0	0,1	28	8	20	0.2857	0.7143	None	0	0	0	0	0
chr1	110656107		G	A	109.49		0.75	4	1X	33	0.00	1	2	1	snp	.	.	.	.	.	.	RP11-284N8.3	ncRNA_exonic	.	.	1,1	1	0	1	0	1	0,1	32	24	8	0.75	0.25	None	0	0	0	0	0
chr1	110764408		CCCAGGCTAGTC	CC	0.00855518		0.50	2	1M10D1M	28	0.00	10	1	1	del	.	.	.	.	.	.	Y_RNA	ncRNA_exonic	.	.	None	0	0	0	0	0	0,1	28	19	6	0.76	0.24	None	0	0	0	0	0
chr1	110938969		TAA	TAAA	966.2		1.00	2	1M1I2M	34	0.00	1	1	1	ins	.	.	.	.	.	.	RP11-96K19.4	ncRNA_exonic	.	.	None	0	0	0	0	0	1,1	34	1	33	0.0294	0.9706	None	0	0	0	0	0
chr1	110940729		C	T	351.244		0.50	2	1X	42	0.00	1	1	1	snp	.	.	.	.	.	.	RP11-96K19.4	ncRNA_exonic	.	.	None	0	0	0	0	0	0,1	42	26	16	0.619	0.381	None	0	0	0	0	0
chr1	110941312		C	G	212.562		0.50	2	1X	39	0.00	1	1	1	snp	.	.	.	.	.	.	RP11-96K19.4	ncRNA_exonic	.	.	None	0	0	0	0	0	0,1	39	27	12	0.6923	0.3077	None	0	0	0	0	0
chr1	110944220		G	A	751.81		0.50	2	1X	40	0.00	1	1	1	snp	.	.	.	.	.	.	RP11-96K19.2	ncRNA_exonic	.	.	None	0	0	0	0	0	0,1	40	11	29	0.275	0.725	None	0	0	0	0	0
chr1	110944896		GTTTTTTTTTTTTTTTTTA	GTTTTTTTTTTTTTTTTTTTA	285.222		0.25	4	1M2I18M	48	23.00	2	2	1	ins	.	.	.	.	.	.	RP11-96K19.2	ncRNA_exonic	.	.	0,0	2	0	0	0	0	0,1	46	10	18	0.3571	0.6429	None	0	0	0	0	0
chr1	111041841		GTC	GTTC	404.003		0.50	2	1M1I2M	44	0.00	1	1	1	ins	.	.	.	.	.	.	RNA5SP54	ncRNA_exonic	.	.	None	0	0	0	0	0	0,1	44	26	18	0.5909	0.4091	None	0	0	0	0	0
chr1	111041887		G	A	236.423		0.50	2	1X	43	0.00	1	1	1	snp	.	.	.	.	.	.	RNA5SP54	ncRNA_exonic	.	.	None	0	0	0	0	0	0,1	43	30	13	0.6977	0.3023	None	0	0	0	0	0
chr1	113012133		CAAAAAAAAAAAAAAAAAC	CAAAAAAAAAAAAAAAAAAC	1.80588		0.50	2	1M1I18M	40	0.00	1	1	1	ins	.	.	.	.	.	.	RP11-31F15.2	ncRNA_exonic	.	.	None	0	0	0	0	0	0,1	40	14	9	0.6087	0.3913	None	0	0	0	0	0
chr1	113012497		CTTTTTTTTTTTTTTTTTG	CTTTTTTTTTTTTTTTTG	657.988		1.00	2	1M1D17M	34	0.00	1	1	1	del	.	.	.	.	.	.	RP11-31F15.2	ncRNA_exonic	.	.	None	0	0	0	0	0	1,1	34	3	28	0.0968	0.9032	None	0	0	0	0	0
chr1	113927032		T	C	4138.48		0.83	6	1X	167	0.00	1	3	1	snp	.	.	.	.	.	.	HIPK1-AS1	ncRNA_exonic	.	.	1,1	5	0	5	0	1	0,1	159	25	134	0.1572	0.8428	1,1	3	0	3	0	1
chr1	115102426		GAAAAAAAAAAAAAAAAAC	GAAAAAAAAAAAAAAAC,GAAAAAAAAAAAAAAAAAAGAC	400.916		0.75,0.25	4	1M2D16M,17M3I2M	43	42.00,42.00	2,3	2	2	del,ins	.	.	.	.	.	.	LINC01765	ncRNA_exonic	.	.	1,1	1	0	0	0	0	1,2	42	0	27	0	1	None	0	0	0	0	0
chr1	115367586		AGTGTGTGTGTGTGTGTGTGTGTGTGTC	AGTGTGTGTGTGTGTGTGTGTGTGTGTGTC	1164.25		0.50	4	1M2I27M	53	52.00	2	2	1	ins	.	.	.	.	.	.	RP4-663N10.1	ncRNA_exonic	.	.	0,0	1	1	0	1	0	1,1	52	5	44	0.102	0.898	None	0	0	0	0	0
chr1	115367970		G	T	215.005		0.25	4	1X	75	74.00	1	2	1	snp	.	.	.	.	.	.	RP4-663N10.1	ncRNA_exonic	.	.	None	0	0	0	0	0	0,1	74	58	16	0.7838	0.2162	0,0	1	1	0	1	0
chr1	115925198		G	T	958.655		0.50	2	1X	66	0.00	1	1	1	snp	.	.	.	.	.	.	LINC01649	ncRNA_exonic	.	.	None	0	0	0	0	0	0,1	66	27	39	0.4091	0.5909	None	0	0	0	0	0
chr1	115925854		ATT	AT	2212.49		1.00	2	1M1D1M	75	0.00	1	1	1	del	.	.	.	.	.	.	LINC01649	ncRNA_exonic	.	.	None	0	0	0	0	0	1,1	75	0	72	0	1	None	0	0	0	0	0
chr1	116165864		C	T	357.964		0.50	2	1X	60	0.00	1	1	1	snp	.	.	.	.	.	.	LINC01779	ncRNA_exonic	.	.	None	0	0	0	0	0	0,1	60	40	20	0.6667	0.3333	None	0	0	0	0	0
chr1	117365063		CTTTTTTTTTTTTA	CTTTTTTTTTTTTTA	261.645		0.50	2	1M1I13M	41	0.00	1	1	1	ins	.	.	.	.	.	.	RP11-188D8.1	ncRNA_exonic	.	.	None	0	0	0	0	0	0,1	41	19	17	0.5278	0.4722	None	0	0	0	0	0
chr1	117494285		GAAAAAAC	GAAAAAC	691.667		0.50	2	1M1D6M	63	0.00	1	1	1	del	.	.	.	.	.	.	RP4-675C20.4	ncRNA_exonic	.	.	None	0	0	0	0	0	0,1	63	32	30	0.5161	0.4839	None	0	0	0	0	0
chr1	119000848		G	A	495.103		0.50	2	1X	53	0.00	1	1	1	snp	.	.	.	.	.	.	RP4-712E4.1,RP4-712E4.2	ncRNA_exonic	.	.	None	0	0	0	0	0	0,1	53	29	23	0.5577	0.4423	None	0	0	0	0	0
chr1	119033283		G	C	167.616		0.17	6	1X	262	0.71	1	3	1	snp	.	.	.	.	.	.	WARS2	exonic	synonymous_SNV	WARS2:ENST00000235521.4:exon6:c.C711G:p.T237T	0,0	108	108	0	1	0	0,1	58	44	14	0.7586	0.2414	0,0	96	95	1	0.9896	0.0104
chr1	119063374		A	G	662.567		0.75	4	1X	55	0.00	1	2	1	snp	.	.	.	.	.	.	WARS2-IT1	ncRNA_exonic	.	.	1,1	1	0	1	0	1	0,1	54	28	26	0.5185	0.4815	None	0	0	0	0	0
chr1	119064570		T	C	367.997		0.50	2	1X	45	0.00	1	1	1	snp	.	.	.	.	.	.	WARS2-IT1	ncRNA_exonic	.	.	None	0	0	0	0	0	0,1	45	27	18	0.6	0.4	None	0	0	0	0	0
chr1	119150854		G	A	530.255		0.50	2	1X	55	0.00	1	1	1	snp	.	.	.	.	.	.	RP11-418J17.1	ncRNA_exonic	.	.	None	0	0	0	0	0	0,1	55	32	23	0.5818	0.4182	None	0	0	0	0	0
chr1	119150931		G	A	596.583		0.50	2	1X	52	0.00	1	1	1	snp	.	.	.	.	.	.	RP11-418J17.1	ncRNA_exonic	.	.	None	0	0	0	0	0	0,1	52	26	26	0.5	0.5	None	0	0	0	0	0
chr1	119181426		GG	TC	459.871		0.75	4	2X	38	0.00	2	2	1	mnp	.	.	.	.	.	.	RP11-418J17.1	ncRNA_exonic	.	.	1,1	1	0	1	0	1	0,1	37	19	18	0.5135	0.4865	None	0	0	0	0	0
chr1	119182777		C	T	487.098		0.75	4	1X	46	0.00	1	2	1	snp	.	.	.	.	.	.	RP11-418J17.1	ncRNA_exonic	.	.	1,1	1	0	1	0	1	0,1	45	25	20	0.5556	0.4444	None	0	0	0	0	0
chr1	119182902		C	T	493.433		0.50	2	1X	50	0.00	1	1	1	snp	.	.	.	.	.	.	RP11-418J17.1	ncRNA_exonic	.	.	None	0	0	0	0	0	0,1	50	29	21	0.58	0.42	None	0	0	0	0	0
chr1	119370216		T	G	618.273		0.83	6	1X	42	0.00	1	3	1	snp	.	.	.	.	.	.	HAO2-IT1	ncRNA_exonic	.	.	1,1	4	0	4	0	1	0,1	37	18	19	0.4865	0.5135	1,1	1	0	1	0	1
chr1	119598729		C	T	927.765		1.00	2	1X	43	0.00	1	1	1	snp	.	.	.	.	.	.	LINC00622	ncRNA_exonic	.	.	None	0	0	0	0	0	1,1	43	5	38	0.1163	0.8837	None	0	0	0	0	0
chr1	119598991		C	T	304.392		0.75	4	1X	58	0.00	1	2	1	snp	.	.	.	.	.	.	LINC00622	ncRNA_exonic	.	.	1,1	3	0	3	0	1	0,1	55	34	21	0.6182	0.3818	None	0	0	0	0	0
chr1	119599109		C	T	907.524		1.00	2	1X	41	0.00	1	1	1	snp	.	.	.	.	.	.	LINC00622	ncRNA_exonic	.	.	None	0	0	0	0	0	1,1	41	6	35	0.1463	0.8537	None	0	0	0	0	0
chr1	119623615		G	C	0.000125079		0.17	6	1X	37	5.67	1	3	1	snp	B	0.002	B	0.002	T	1.0	ZNF697	exonic	nonsynonymous_SNV	ZNF697:ENST00000421812.2:exon3:c.C728G:p.A243G	0,0	3	3	0	1	0	0,1	18	13	5	0.7222	0.2778	0,0	16	15	1	0.9375	0.0625
chr1	120810541		C	T	0.37627		0.17	6	1X	111	0.00	1	3	1	snp	.	.	.	.	.	.	NBPF26	exonic	nonsynonymous_SNV	NBPF26:ENST00000611287.4:exon6:c.C761T:p.A254V,NBPF26:ENST00000615145.4:exon6:c.C656T:p.A219V,NBPF26:ENST00000617913.4:exon6:c.C761T:p.A254V,NBPF26:ENST00000620612.5:exon9:c.C1547T:p.A516V	0,0	25	24	1	0.96	0.04	0,1	50	34	16	0.68	0.32	0,0	36	33	3	0.9167	0.0833
chr1	120913773		A	C	96.661		1.00	2	1X	11	0.00	1	1	1	snp	.	.	.	.	.	.	CH17-118O6.6	ncRNA_exonic	.	.	None	0	0	0	0	0	1,1	11	1	10	0.0909	0.9091	None	0	0	0	0	0
chr1	120913869		T	C	136.643		1.00	2	1X	12	0.00	1	1	1	snp	.	.	.	.	.	.	CH17-118O6.6	ncRNA_exonic	.	.	None	0	0	0	0	0	1,1	12	0	12	0	1	None	0	0	0	0	0
chr1	121009281		A	C	1349.47		1.00	2	1X	52	0.00	1	1	1	snp	.	.	.	.	.	.	LINC00623	ncRNA_exonic	.	.	None	0	0	0	0	0	1,1	52	0	52	0	1	None	0	0	0	0	0
chr1	121088716		A	G	208.92		1.00	2	1X	11	0.00	1	1	1	snp	.	.	.	.	.	.	FCGR1B	exonic	nonsynonymous_SNV	FCGR1B:ENST00000369384.8:exon3:c.A115G:p.I39V,FCGR1B:ENST00000616817.4:exon3:c.A118G:p.I40V,FCGR1B:ENST00000623603.3:exon3:c.A115G:p.I39V	None	0	0	0	0	0	1,1	11	0	11	0	1	None	0	0	0	0	0
chr1	121096952		G	C	0.121488		0.50	2	1X	46	0.00	1	1	1	snp	.	.	.	.	.	.	RP11-439A17.9	ncRNA_exonic	.	.	None	0	0	0	0	0	0,1	46	36	10	0.7826	0.2174	None	0	0	0	0	0
chr1	121360278		G	A	60.3571		1.00	2	1X	60	0.00	1	1	1	snp	.	.	.	.	.	.	SRGAP2-AS1	ncRNA_exonic	.	.	None	0	0	0	0	0	1,1	60	43	16	0.7288	0.2712	None	0	0	0	0	0
chr1	121374097		T	C	30.6575		1.00	2	1X	12	0.00	1	1	1	snp	.	.	.	.	.	.	SRGAP2C	exonic	nonsynonymous_SNV	SRGAP2C:ENST00000304465.7:exon3:c.T154C:p.C52R,SRGAP2C:ENST00000367123.7:exon6:c.T613C:p.C205R	None	0	0	0	0	0	1,1	12	0	12	0	1	None	0	0	0	0	0
chr1	121425142		T	C	1483.2		1.00	2	1X	46	0.00	1	1	1	snp	.	.	.	.	.	.	RP11-343N15.2	ncRNA_exonic	.	.	None	0	0	0	0	0	1,1	46	0	46	0	1	None	0	0	0	0	0
chr1	121429132		GA	GAGTAGCTGGGACTACAGGTGCCAAGCTACA	357.537		1.00	2	1M29I1M	18	0.00	29	1	1	ins	.	.	.	.	.	.	RP11-343N15.2	ncRNA_exonic	.	.	None	0	0	0	0	0	1,1	18	2	15	0.1176	0.8824	None	0	0	0	0	0
chr1	121462445		ATTTTTTTTTTTTTC	ATTTTTTTTTTTTC	1329.83		1.00	2	1M1D13M	48	0.00	1	1	1	del	.	.	.	.	.	.	CH17-437K3.1	ncRNA_exonic	.	.	None	0	0	0	0	0	1,1	48	1	47	0.0208	0.9792	None	0	0	0	0	0
chr1	121462658		GACACACACACACACACACACACACACACACACA	GACACACACACACACACACACACACACACACACACA,GACACACACACACACACACACACACACACACACACACA	521.652		0.50,0.50	2	1M2I33M,1M4I33M	35	0.00,0.00	2,4	1	2	ins,ins	.	.	.	.	.	.	CH17-437K3.1	ncRNA_exonic	.	.	None	0	0	0	0	0	1,2	35	4	28	0.125	0.875	None	0	0	0	0	0
chr1	121462934		C	T	1368.36		1.00	2	1X	43	0.00	1	1	1	snp	.	.	.	.	.	.	CH17-437K3.1	ncRNA_exonic	.	.	None	0	0	0	0	0	1,1	43	0	43	0	1	None	0	0	0	0	0
chr1	121580477		G	A	196.484		0.50	2	1X	54	0.00	1	1	1	snp	.	.	.	.	.	.	LINC01691	ncRNA_exonic	.	.	None	0	0	0	0	0	0,1	54	39	14	0.7358	0.2642	None	0	0	0	0	0
chr1	143500401		G	T	101.811		0.25	4	1X	48	0.00	1	2	1	snp	.	.	.	.	.	.	RP11-763B22.6	ncRNA_exonic	.	.	0,0	1	0	1	0	1	0,1	47	20	26	0.4348	0.5652	None	0	0	0	0	0
chr1	143500488		C	A	87.5819		0.25	4	1X	63	0.00	1	2	1	snp	.	.	.	.	.	.	RP11-763B22.6	ncRNA_exonic	.	.	0,0	7	6	1	0.8571	0.1429	0,1	56	29	27	0.5179	0.4821	None	0	0	0	0	0
chr1	143794934		A	T	0.297841		1.00	2	1X	93	0.00	1	1	1	snp	.	.	.	.	.	.	RP11-403I13.7	ncRNA_exonic	.	.	None	0	0	0	0	0	1,1	93	60	33	0.6452	0.3548	None	0	0	0	0	0
chr1	144245097		A	G	12.9172		1.00	2	1X	14	0.00	1	1	1	snp	.	.	.	.	.	.	RP11-14N7.2	ncRNA_exonic	.	.	None	0	0	0	0	0	1,1	14	9	3	0.75	0.25	None	0	0	0	0	0
chr1	144560793		A	C	657.981		1.00	2	1X	29	0.00	1	1	1	snp	.	.	.	.	.	.	U1	ncRNA_exonic	.	.	None	0	0	0	0	0	1,1	29	0	29	0	1	None	0	0	0	0	0
chr1	145241741		C	T	255.413		0.17	6	1X	242	0.00	1	3	1	snp	.	.	.	.	.	.	PPIAL4D	exonic	synonymous_SNV	PPIAL4D:ENST00000544708.2:exon1:c.G384A:p.A128A	0,0	13	12	1	0.9231	0.0769	0,1	149	102	46	0.6892	0.3108	0,0	80	69	11	0.8625	0.1375
chr1	145241780		G	A	337.177		0.17	6	1X	226	8.19	1	3	1	snp	.	.	.	.	.	.	PPIAL4D	exonic	synonymous_SNV	PPIAL4D:ENST00000544708.2:exon1:c.C345T:p.C115C	0,0	13	13	0	1	0	0,1	125	73	52	0.584	0.416	0,0	88	68	20	0.7727	0.2273
chr1	145393098		T	C	106.953		0.25	4	1X	36	17.00	1	2	1	snp	.	.	.	.	.	.	NBPF20	exonic	nonsynonymous_SNV	NBPF20:ENST00000369373.9:exon10:c.A1192G:p.I398V,NBPF20:ENST00000392971.6:exon11:c.A157G:p.I53V	None	0	0	0	0	0	0,1	34	23	10	0.697	0.303	0,0	2	2	0	1	0
chr1	146066541		T	G	802.2		0.33	6	1X	117	0.00	1	3	1	snp	.	.	.	.	.	.	NBPF10	exonic	nonsynonymous_SNV	NBPF10:ENST00000583866.8:exon90:c.A11165C:p.E3722A,NBPF10:ENST00000617010.2:exon91:c.A3497C:p.E1166A	0,0	3	1	2	0.3333	0.6667	1,1	107	29	78	0.271	0.729	0,0	7	2	5	0.2857	0.7143
chr1	146074670		C	A	45.4692		0.83	6	1X	74	36.50	1	3	1	snp	.	.	.	.	.	.	NBPF10	exonic	nonsynonymous_SNV	NBPF10:ENST00000617010.2:exon80:c.G2078T:p.R693M	1,1	3	2	1	0.6667	0.3333	0,1	70	45	25	0.6429	0.3571	1,1	1	1	0	1	0
chr1	146090900		GGTCTTCT	GGTCTTCGTCTTCT	98.9903		0.33	6	1M6I7M	54	0.00	6	3	1	ins	.	.	.	.	.	.	NBPF10	exonic	nonframeshift_insertion	NBPF10:ENST00000583866.8:exon59:c.7407_7408insGAAGAC:p.Q2470delinsEDQ	0,0	1	0	1	0	1	1,1	43	28	15	0.6512	0.3488	0,0	10	8	1	0.8889	0.1111
chr1	146121510		A	C	141.817		0.33	6	1X	30	0.00	1	3	1	snp	.	.	.	.	.	.	NBPF10	exonic	nonsynonymous_SNV	NBPF10:ENST00000583866.8:exon20:c.T2746G:p.F916V	0,0	1	0	1	0	1	1,1	26	1	25	0.0385	0.9615	0,0	3	0	3	0	1
chr1	146142670		C	G	4.40702e-05		0.17	6	1X	23	2.60	1	3	1	snp	.	.	.	.	.	.	NBPF10	exonic	synonymous_SNV	NBPF10:ENST00000583866.8:exon2:c.G258C:p.L86L	0,0	6	6	0	1	0	0,1	13	5	8	0.3846	0.6154	0,0	4	4	0	1	0
chr1	146235974		T	C	0.434846		0.50	2	1X	90	0.00	1	1	1	snp	.	.	.	.	.	.	CH17-353B19.1	ncRNA_exonic	.	.	None	0	0	0	0	0	0,1	90	68	22	0.7556	0.2444	None	0	0	0	0	0
chr1	146235980		G	T	6.76573e-11		0.25	4	1X	87	86.00	1	2	1	snp	.	.	.	.	.	.	CH17-353B19.1	ncRNA_exonic	.	.	0,0	1	1	0	1	0	0,1	86	64	20	0.7619	0.2381	None	0	0	0	0	0
chr1	146237358		ACA	AA,AAA	1.04213		1.00,0.00	2	1M1D1M,1M1X1M	15	0.00,0.00	1,1	1	2	del,snp	.	.	.	.	.	.	CH17-353B19.1	ncRNA_exonic	.	.	None	0	0	0	0	0	1,1	15	0	15	0	1	None	0	0	0	0	0
chr1	147003585		T	C	2.06879e-13		0.25	4	1X	144	0.00	1	2	1	snp	.	.	.	.	.	.	RP4-704D21.2	ncRNA_exonic	.	.	0,0	4	2	2	0.5	0.5	0,1	140	118	22	0.8429	0.1571	None	0	0	0	0	0
chr1	147079826		G	T	442.987		0.17	6	1X	91	43.50	1	3	1	snp	.	.	.	.	.	.	RNVU1-8	ncRNA_exonic	.	.	0,0	2	2	0	1	0	0,1	87	63	24	0.7241	0.2759	0,0	2	2	0	1	0
chr1	147186913		A	G	229.549		0.17	6	1X	352	1.23	1	3	1	snp	B	0.081	B	0.038	T	0.095	FMO5	exonic	nonsynonymous_SNV	FMO5:ENST00000254090.8:exon9:c.T1589C:p.I530T	0,0	177	170	7	0.9605	0.0395	0,1	73	55	18	0.7534	0.2466	0,0	102	102	0	1	0
chr1	147209857		C	A	492.85		0.50	2	1X	71	0.00	1	1	1	snp	.	.	.	.	.	.	RP11-337C18.8	ncRNA_exonic	.	.	None	0	0	0	0	0	0,1	71	47	24	0.662	0.338	None	0	0	0	0	0
chr1	147210269		G	A	660.67		0.25	4	1X	78	25.00	1	2	1	snp	.	.	.	.	.	.	RP11-337C18.8	ncRNA_exonic	.	.	0,0	3	3	0	1	0	0,1	75	46	29	0.6133	0.3867	None	0	0	0	0	0
chr1	147210383		C	T	398.539		0.50	2	1X	87	0.00	1	1	1	snp	.	.	.	.	.	.	RP11-337C18.8	ncRNA_exonic	.	.	None	0	0	0	0	0	0,1	87	63	24	0.7241	0.2759	None	0	0	0	0	0
chr1	147210415		T	G	402.038		0.50	2	1X	88	0.00	1	1	1	snp	.	.	.	.	.	.	RP11-337C18.8	ncRNA_exonic	.	.	None	0	0	0	0	0	0,1	88	65	23	0.7386	0.2614	None	0	0	0	0	0
chr1	147210427		C	A	315.277		0.50	2	1X	83	0.00	1	1	1	snp	.	.	.	.	.	.	RP11-337C18.8	ncRNA_exonic	.	.	None	0	0	0	0	0	0,1	83	63	20	0.759	0.241	None	0	0	0	0	0
chr1	147210457		A	G	396.479		0.50	2	1X	89	0.00	1	1	1	snp	.	.	.	.	.	.	RP11-337C18.8	ncRNA_exonic	.	.	None	0	0	0	0	0	0,1	89	65	24	0.7303	0.2697	None	0	0	0	0	0
chr1	147210655		A	G	701.392		0.83	6	1X	94	0.00	1	3	1	snp	.	.	.	.	.	.	RP11-337C18.8	ncRNA_exonic	.	.	1,1	2	0	2	0	1	0,1	91	62	29	0.6813	0.3187	1,1	1	0	1	0	1
chr1	147260577		A	G	2271.7		1.00	2	1X	72	0.00	1	1	1	snp	.	.	.	.	.	.	LINC00624	ncRNA_exonic	.	.	None	0	0	0	0	0	1,1	72	0	72	0	1	None	0	0	0	0	0
chr1	147757495		GGGGCATTTGCCAGAGGTACATACCAG	GG,GGGGCATTTGCCAGAGGTACATACCAA	1242.53		0.25,0.75	4	1M25D1M,26M1X	59	58.00,0.00	25,1	2	2	del,snp	.	.	.	.	.	.	RP11-433J22.2	ncRNA_exonic	.	.	2,2	1	0	1	0	1	1,2	58	0	58	0	1	None	0	0	0	0	0
chr1	148012123		G	A	539.092		0.25	4	1X	86	42.00	1	2	1	snp	.	.	.	.	.	.	XXyac-YX155B6.7	ncRNA_exonic	.	.	None	0	0	0	0	0	0,1	84	58	26	0.6905	0.3095	0,0	2	2	0	1	0
chr1	148163543		ATTTTTTTTTTTTTTA	ATTTTTTTTTTTTTA	457.355		0.75	4	1M1D14M	76	0.00	1	2	1	del	.	.	.	.	.	.	XXyac-YX155B6.5	ncRNA_exonic	.	.	1,1	1	0	1	0	1	0,1	75	40	26	0.6061	0.3939	None	0	0	0	0	0
chr1	148433037		T	G	848.189		0.50	6	1X	94	46.50	1	3	1	snp	.	.	.	.	.	.	LINC01138	ncRNA_exonic	.	.	1,1	1	0	1	0	1	0,1	92	55	37	0.5978	0.4022	0,0	1	1	0	1	0
chr1	148433432		G	A	1578.39		0.75	4	1X	89	0.00	1	2	1	snp	.	.	.	.	.	.	LINC01138	ncRNA_exonic	.	.	1,1	1	0	1	0	1	0,1	88	28	58	0.3256	0.6744	None	0	0	0	0	0
chr1	148522641		C	T	521.188		0.50	6	1X	94	15.17	1	3	1	snp	.	.	.	.	.	.	U1	ncRNA_exonic	.	.	1,1	3	1	2	0.3333	0.6667	0,1	88	62	26	0.7045	0.2955	0,0	3	3	0	1	0
chr1	149051065		G	C	587.342		1.00	2	1X	57	0.00	1	1	1	snp	.	.	.	.	.	.	RP4-791M13.3	ncRNA_exonic	.	.	None	0	0	0	0	0	1,1	57	7	50	0.1228	0.8772	None	0	0	0	0	0
chr1	149075700		G	C	25.7133		0.17	6	1X	167	0.00	1	3	1	snp	.	.	.	.	.	.	NBPF9	exonic	nonsynonymous_SNV	NBPF9:ENST00000483630.5:exon1:c.C130G:p.L44V,NBPF9:ENST00000613969.4:exon6:c.C943G:p.L315V,NBPF9:ENST00000584027.8:exon7:c.C943G:p.L315V,NBPF9:ENST00000610300.4:exon7:c.C943G:p.L315V,NBPF9:ENST00000613595.4:exon7:c.C943G:p.L315V,NBPF9:ENST00000621074.4:exon7:c.C943G:p.L315V,NBPF9:ENST00000615421.4:exon11:c.C943G:p.L315V,NBPF9:ENST00000621645.4:exon12:c.C943G:p.L315V	0,0	9	6	3	0.6667	0.3333	0,1	135	108	27	0.8	0.2	0,0	23	21	1	0.9545	0.0455
chr1	149075708		T	C	6.46327		0.17	6	1X	166	0.00	1	3	1	snp	.	.	.	.	.	.	NBPF9	exonic	nonsynonymous_SNV	NBPF9:ENST00000483630.5:exon1:c.A122G:p.K41R,NBPF9:ENST00000613969.4:exon6:c.A935G:p.K312R,NBPF9:ENST00000584027.8:exon7:c.A935G:p.K312R,NBPF9:ENST00000610300.4:exon7:c.A935G:p.K312R,NBPF9:ENST00000613595.4:exon7:c.A935G:p.K312R,NBPF9:ENST00000621074.4:exon7:c.A935G:p.K312R,NBPF9:ENST00000615421.4:exon11:c.A935G:p.K312R,NBPF9:ENST00000621645.4:exon12:c.A935G:p.K312R	0,0	10	7	3	0.7	0.3	0,1	133	110	23	0.8271	0.1729	0,0	23	21	2	0.913	0.087
chr1	149075756		C	T	104.004		0.17	6	1X	170	0.00	1	3	1	snp	.	.	.	.	.	.	NBPF9	exonic	nonsynonymous_SNV	NBPF9:ENST00000483630.5:exon1:c.G74A:p.R25H,NBPF9:ENST00000613969.4:exon6:c.G887A:p.R296H,NBPF9:ENST00000584027.8:exon7:c.G887A:p.R296H,NBPF9:ENST00000610300.4:exon7:c.G887A:p.R296H,NBPF9:ENST00000613595.4:exon7:c.G887A:p.R296H,NBPF9:ENST00000621074.4:exon7:c.G887A:p.R296H,NBPF9:ENST00000615421.4:exon11:c.G887A:p.R296H,NBPF9:ENST00000621645.4:exon12:c.G887A:p.R296H	0,0	6	5	1	0.8333	0.1667	0,1	145	111	33	0.7708	0.2292	0,0	19	16	3	0.8421	0.1579
chr1	149080073		C	G	0.0259543		0.17	6	1X	182	0.00	1	3	1	snp	.	.	.	.	.	.	NBPF9	exonic	synonymous_SNV	NBPF9:ENST00000613969.4:exon2:c.G258C:p.L86L,NBPF9:ENST00000584027.8:exon3:c.G258C:p.L86L,NBPF9:ENST00000610300.4:exon3:c.G258C:p.L86L,NBPF9:ENST00000613595.4:exon3:c.G258C:p.L86L,NBPF9:ENST00000621074.4:exon3:c.G258C:p.L86L,NBPF9:ENST00000615421.4:exon7:c.G258C:p.L86L,NBPF9:ENST00000621645.4:exon8:c.G258C:p.L86L	0,0	46	39	7	0.8478	0.1522	0,1	126	96	30	0.7619	0.2381	0,0	10	8	2	0.8	0.2
chr1	149913474		T	G	4.76137e-15		0.17	6	1X	496	0.51	1	3	1	snp	.	.	.	.	.	.	SV2A	exonic	synonymous_SNV	SV2A:ENST00000369145.1:exon2:c.A367C:p.R123R,SV2A:ENST00000369146.7:exon2:c.A367C:p.R123R	0,0	250	241	0	1	0	0,1	101	72	29	0.7129	0.2871	0,0	145	144	0	1	0
chr1	150574314		ATTTT	ATTTTTTT	274.416		0.50	2	1M3I4M	102	0.00	3	1	1	ins	.	.	.	.	.	.	ADAMTSL4-AS1	ncRNA_exonic	.	.	None	0	0	0	0	0	0,1	102	77	25	0.7549	0.2451	None	0	0	0	0	0
chr1	150574389		A	T	287.791		0.50	2	1X	97	0.00	1	1	1	snp	.	.	.	.	.	.	ADAMTSL4-AS1	ncRNA_exonic	.	.	None	0	0	0	0	0	0,1	97	75	22	0.7732	0.2268	None	0	0	0	0	0
chr1	150600628		C	T	694.787		0.17	6	1X	120	24.67	1	3	1	snp	.	.	.	.	.	.	SNORA40	ncRNA_exonic	.	.	0,0	4	4	0	1	0	0,1	111	77	34	0.6937	0.3063	0,0	5	5	0	1	0
chr1	151131061		C	T	3121.35		1.00	2	1X	96	0.00	1	1	1	snp	.	.	.	.	.	.	RP11-68I18.10	ncRNA_exonic	.	.	None	0	0	0	0	0	1,1	96	0	96	0	1	None	0	0	0	0	0
chr1	151131516		G	C	2160.24		0.75	4	1X	122	0.00	1	2	1	snp	.	.	.	.	.	.	RP11-68I18.10	ncRNA_exonic	.	.	1,1	1	0	1	0	1	0,1	121	42	79	0.3471	0.6529	None	0	0	0	0	0
chr1	151759584		A	G	274.473		0.50	2	1X	91	0.00	1	1	1	snp	.	.	.	.	.	.	RP11-98D18.15	ncRNA_exonic	.	.	None	0	0	0	0	0	0,1	91	71	20	0.7802	0.2198	None	0	0	0	0	0
chr1	151765708		ATTTTTTTTTTTTTTTG	ATTTTTTTTTTTTTTG	1460.29		1.00	2	1M1D15M	57	0.00	1	1	1	del	.	.	.	.	.	.	RP11-98D18.2	ncRNA_exonic	.	.	None	0	0	0	0	0	1,1	57	1	50	0.0196	0.9804	None	0	0	0	0	0
chr1	151769395		G	A	2050.82		0.25	4	1X	131	130.00	1	2	1	snp	.	.	.	.	.	.	RP11-98D18.3	ncRNA_exonic	.	.	0,0	1	1	0	1	0	0,1	130	40	89	0.3101	0.6899	None	0	0	0	0	0
chr1	151794122		GTTTTTTTTTTTA	GTTTTTTTTTTTTA	1214.96		0.25	4	1M1I12M	75	74.00	1	2	1	ins	.	.	.	.	.	.	TDRKH-AS1	ncRNA_exonic	.	.	None	0	0	0	0	0	0,1	74	15	51	0.2273	0.7727	0,0	1	1	0	1	0
chr1	151794375		T	A	2727.35		1.00	2	1X	84	0.00	1	1	1	snp	.	.	.	.	.	.	TDRKH-AS1	ncRNA_exonic	.	.	None	0	0	0	0	0	1,1	84	0	84	0	1	None	0	0	0	0	0
chr1	151798127		G	A	1847.8		0.50	2	1X	108	0.00	1	1	1	snp	.	.	.	.	.	.	RP11-98D18.17	ncRNA_exonic	.	.	None	0	0	0	0	0	0,1	108	38	70	0.3519	0.6481	None	0	0	0	0	0
chr1	152213286		C	G	10157.2		0.83	6	1X	378	0.00	1	3	1	snp	D	0.968	P	0.554	D	0.002	HRNR	exonic	nonsynonymous_SNV	HRNR:ENST00000368801.2:exon3:c.G8343C:p.Q2781H	1,1	136	0	136	0	1	0,1	60	8	52	0.1333	0.8667	1,1	182	0	182	0	1
chr1	152213292		T	G	8769.61		0.83	6	1X	331	0.00	1	3	1	snp	.	.	.	.	.	.	HRNR	exonic	synonymous_SNV	HRNR:ENST00000368801.2:exon3:c.A8337C:p.S2779S	1,1	120	0	120	0	1	0,1	52	6	44	0.12	0.88	1,1	159	0	159	0	1
chr1	152213566		A	G	213.135		0.17	6	1X	77	0.00	1	3	1	snp	B	0.0	B	0.0	T	0.746	HRNR	exonic	nonsynonymous_SNV	HRNR:ENST00000368801.2:exon3:c.T8063C:p.L2688S	0,0	28	27	1	0.9643	0.0357	0,1	31	17	13	0.5667	0.4333	0,0	18	16	2	0.8889	0.1111
chr1	152215078		C	T	224.238		0.17	6	1X	662	0.00	1	3	1	snp	P	0.895	B	0.264	T	0.06	HRNR	exonic	nonsynonymous_SNV	HRNR:ENST00000368801.2:exon3:c.G6551A:p.S2184N	0,0	209	164	45	0.7847	0.2153	0,1	238	166	72	0.6975	0.3025	0,0	215	156	58	0.729	0.271
chr1	152215459		C	T	28.2777		0.17	6	1X	519	0.00	1	3	1	snp	B	0.006	B	0.001	T	0.972	HRNR	exonic	nonsynonymous_SNV	HRNR:ENST00000368801.2:exon3:c.G6170A:p.R2057Q	0,0	169	151	18	0.8935	0.1065	0,1	182	139	37	0.7898	0.2102	0,0	168	147	21	0.875	0.125
chr1	152215469		C	T	338.072		0.17	6	1X	553	0.00	1	3	1	snp	B	0.011	B	0.005	T	0.255	HRNR	exonic	nonsynonymous_SNV	HRNR:ENST00000368801.2:exon3:c.G6160A:p.G2054S	0,0	173	147	26	0.8497	0.1503	0,1	198	138	57	0.7077	0.2923	0,0	182	155	26	0.8564	0.1436
chr1	152217976		T	C	4.21163e-15		0.33	6	1X	136	0.00	1	3	1	snp	B	0.0	B	0.0	T	0.573	HRNR	exonic	nonsynonymous_SNV	HRNR:ENST00000368801.2:exon3:c.A3653G:p.H1218R	0,0	42	0	42	0	1	1,1	26	0	26	0	1	0,0	68	0	67	0	1
chr1	152219638		C	T	11882.1		0.83	6	1X	426	0.00	1	3	1	snp	B	0.016	B	0.001	T	1.0	HRNR	exonic	nonsynonymous_SNV	HRNR:ENST00000368801.2:exon3:c.G1991A:p.R664Q	1,1	122	3	119	0.0246	0.9754	0,1	124	23	98	0.1901	0.8099	1,1	180	6	174	0.0333	0.9667
chr1	152219743		G	C	229.114		0.17	6	1X	264	0.00	1	3	1	snp	B	0.0	B	0.0	T	1.0	HRNR	exonic	nonsynonymous_SNV	HRNR:ENST00000368801.2:exon3:c.C1886G:p.T629S	0,0	65	60	5	0.9231	0.0769	0,1	119	93	26	0.7815	0.2185	0,0	80	73	7	0.9125	0.0875
chr1	152306930		T	G	804.726		0.83	6	1X	344	0.00	1	3	1	snp	B	0.026	B	0.01	T	0.399	FLG	exonic	nonsynonymous_SNV	FLG:ENST00000368799.1:exon3:c.A7956C:p.E2652D	1,1	102	58	44	0.5686	0.4314	0,1	109	49	59	0.4537	0.5463	1,1	133	73	60	0.5489	0.4511
chr1	152366588		A	G	1325.69		0.75	4	1X	70	0.00	1	2	1	snp	.	.	.	.	.	.	FLG-AS1	ncRNA_exonic	.	.	1,1	1	0	1	0	1	0,1	69	21	48	0.3043	0.6957	None	0	0	0	0	0
chr1	152910503		CCAC	CCAG,TCTG	444.926		0.33,0.33	6	3M1X,1X1M2X	98	0.00,0.00	1,4	3	2	snp,complex	.	.	.	.	.	.	IVL	exonic	frameshift_deletion	IVL:ENST00000368764.3:exon2:c.709delC:p.Q237fs	0,2	30	12	17	0.4138	0.5862	1,2	37	8	24	0.25	0.75	0,1	31	14	17	0.4516	0.5484
chr1	152931127		G	C	650.551		0.50	2	1X	40	0.00	1	1	1	snp	.	.	.	.	.	.	LINC01527	ncRNA_exonic	.	.	None	0	0	0	0	0	0,1	40	14	26	0.35	0.65	None	0	0	0	0	0
chr1	152931686		T	C	1137.54		1.00	2	1X	37	0.00	1	1	1	snp	.	.	.	.	.	.	LINC01527	ncRNA_exonic	.	.	None	0	0	0	0	0	1,1	37	0	37	0	1	None	0	0	0	0	0
chr1	152948597		TGCTGCCCCCCACCCCAGCAGCG	TG	239.772		1.00	2	1M21D1M	19	0.00	21	1	1	del	.	.	.	.	.	.	RP1-20N18.10	exonic	nonframeshift_deletion	RP1-20N18.10:ENST00000636302.1:exon2:c.45_65del:p.15_22del	None	0	0	0	0	0	1,1	19	0	13	0	1	None	0	0	0	0	0
chr1	152948689		G	C	541.285		1.00	2	1X	19	0.00	1	1	1	snp	.	.	.	.	.	.	RP1-20N18.10	exonic	synonymous_SNV	RP1-20N18.10:ENST00000636302.1:exon2:c.G135C:p.P45P	None	0	0	0	0	0	1,1	19	0	19	0	1	None	0	0	0	0	0
chr1	153930956		T	A	2.46776e-11		0.17	6	1X	270	0.66	1	3	1	snp	D	0.999	D	0.97	D	0.001	DENND4B	exonic	nonsynonymous_SNV	DENND4B:ENST00000361217.8:exon25:c.A4105T:p.R1369W	0,0	52	51	0	1	0	0,1	67	51	16	0.7612	0.2388	0,0	151	151	0	1	0
chr1	154937536		A	G	268.733		0.50	2	1X	37	0.00	1	1	1	snp	.	.	.	.	.	.	RP11-307C12.13	ncRNA_exonic	.	.	None	0	0	0	0	0	0,1	37	24	13	0.6486	0.3514	None	0	0	0	0	0
chr1	155191183		G	C	0.338647		0.33	6	1X	27	11.50	1	3	1	snp	.	.	.	.	.	.	MUC1	exonic	synonymous_SNV	MUC1:ENST00000611571.4:exon3:c.C1038G:p.P346P	0,0	1	1	0	1	0	1,1	23	16	6	0.7273	0.2727	0,0	3	3	0	1	0
chr1	155195268		G	C	3.42151e-06		0.25	4	1X	58	0.00	1	2	1	snp	.	.	.	.	.	.	MIR92B,RP11-263K19.4	ncRNA_exonic	.	.	None	0	0	0	0	0	0,1	46	26	20	0.5652	0.4348	0,0	12	11	1	0.9167	0.0833
chr1	155322972		G	C	4.04356e-10		0.17	6	1X	77	2.97	1	3	1	snp	D	0.999	D	0.978	D	0.0	RUSC1	exonic	nonsynonymous_SNV	RUSC1:ENST00000368352.9:exon2:c.G1199C:p.R400P,RUSC1:ENST00000368354.7:exon2:c.G1199C:p.R400P	0,0	7	7	0	1	0	0,1	46	35	11	0.7609	0.2391	0,0	24	24	0	1	0
chr1	155322979		A	C	117.289		0.17	6	1X	74	5.67	1	3	1	snp	.	.	.	.	.	.	RUSC1	exonic	synonymous_SNV	RUSC1:ENST00000368352.9:exon2:c.A1206C:p.P402P,RUSC1:ENST00000368354.7:exon2:c.A1206C:p.P402P	0,0	6	6	0	1	0	0,1	47	29	18	0.617	0.383	0,0	21	19	1	0.95	0.05
chr1	155610264		C	T	114.718		0.17	6	1X	104	3.62	1	3	1	snp	D	1.0	D	1.0	D	0.008	MSTO1	exonic	nonsynonymous_SNV	MSTO1:ENST00000245564.6:exon1:c.C16T:p.R6W,MSTO1:ENST00000368341.8:exon1:c.C16T:p.R6W	0,0	6	6	0	1	0	0,1	67	51	16	0.7612	0.2388	0,0	31	31	0	1	0
chr1	155614146		A	G	26.6521		0.50	6	1X	131	0.00	1	3	1	snp	B	0.146	B	0.072	T	0.281	MSTO1	exonic	nonsynonymous_SNV	MSTO1:ENST00000368341.8:exon13:c.A1448G:p.K483R,MSTO1:ENST00000245564.6:exon14:c.A1586G:p.K529R	1,1	3	2	1	0.6667	0.3333	0,1	49	30	19	0.6122	0.3878	0,0	79	60	19	0.7595	0.2405
chr1	155917581		A	T	3.38585e-07		0.17	6	1X	45	2.09	1	3	1	snp	P	0.589	B	0.22	D	0.002	KIAA0907	exonic	nonsynonymous_SNV	KIAA0907:ENST00000368320.7:exon11:c.T1358A:p.L453H,KIAA0907:ENST00000368321.7:exon11:c.T1358A:p.L453H	0,0	12	12	0	1	0	0,1	23	16	7	0.6957	0.3043	0,0	10	9	0	1	0
chr1	155981711		A	G	743.298		0.75	4	1X	48	0.00	1	2	1	snp	.	.	.	.	.	.	RP11-336K24.12	ncRNA_exonic	.	.	1,1	1	0	1	0	1	0,1	47	17	28	0.3778	0.6222	None	0	0	0	0	0
chr1	156511414		G	A	724.711		0.25	4	1X	40	39.00	1	2	1	snp	.	.	.	.	.	.	RP11-284F21.8	ncRNA_exonic	.	.	0,0	1	1	0	1	0	0,1	39	11	28	0.2821	0.7179	None	0	0	0	0	0
chr1	156639134		T	C	189.682		0.17	6	1X	32	19.33	1	3	1	snp	.	.	.	.	.	.	RP11-284F21.9	ncRNA_exonic	.	.	0,0	2	2	0	1	0	0,1	29	18	11	0.6207	0.3793	0,0	1	1	0	1	0
chr1	156643140		T	C	336.908		0.75	4	1X	43	0.00	1	2	1	snp	.	.	.	.	.	.	RP11-284F21.10	ncRNA_exonic	.	.	None	0	0	0	0	0	0,1	42	27	15	0.6429	0.3571	1,1	1	0	1	0	1
chr1	156643633		CAC	CAGAGAGAGAG,CAG	617.742		0.50,0.50	2	1M8I1M1X,2M1X	40	0.00,0.00	9,1	1	2	complex,snp	.	.	.	.	.	.	RP11-284F21.10	ncRNA_exonic	.	.	None	0	0	0	0	0	1,2	40	2	31	0.0606	0.9394	None	0	0	0	0	0
chr1	156644500		C	T	1718.64		1.00	2	1X	53	0.00	1	1	1	snp	.	.	.	.	.	.	RP11-284F21.10	ncRNA_exonic	.	.	None	0	0	0	0	0	1,1	53	0	53	0	1	None	0	0	0	0	0
chr1	156687731		T	A	1132.82		1.00	2	1X	37	0.00	1	1	1	snp	.	.	.	.	.	.	RP11-66D17.3	ncRNA_exonic	.	.	None	0	0	0	0	0	1,1	37	1	36	0.027	0.973	None	0	0	0	0	0
chr1	156688660		A	G	1107.48		1.00	2	1X	35	0.00	1	1	1	snp	.	.	.	.	.	.	RP11-66D17.3	ncRNA_exonic	.	.	None	0	0	0	0	0	1,1	35	0	35	0	1	None	0	0	0	0	0
chr1	156689134		C	T	305.405		0.75	4	1X	33	0.00	1	2	1	snp	.	.	.	.	.	.	RP11-66D17.3	ncRNA_exonic	.	.	1,1	1	0	1	0	1	0,1	32	19	13	0.5938	0.4062	None	0	0	0	0	0
chr1	156689976		C	T	1030.9		0.50	6	1X	57	6.62	1	3	1	snp	.	.	.	.	.	.	RP11-66D17.3	ncRNA_exonic	.	.	0,0	4	4	0	1	0	0,1	52	14	38	0.2692	0.7308	1,1	1	0	1	0	1
chr1	156691821		G	A	337.277		0.75	4	1X	51	0.00	1	2	1	snp	.	.	.	.	.	.	RP11-66D17.3	ncRNA_exonic	.	.	1,1	1	0	1	0	1	0,1	50	34	16	0.68	0.32	None	0	0	0	0	0
chr1	156807287		A	T	0.0228919		0.17	6	1X	125	1.01	1	3	1	snp	P	0.924	P	0.466	D	0.002	SH2D2A	exonic	nonsynonymous_SNV	SH2D2A:ENST00000368198.7:exon8:c.T1007A:p.L336Q,SH2D2A:ENST00000368199.7:exon8:c.T1061A:p.L354Q,SH2D2A:ENST00000392306.2:exon8:c.T1091A:p.L364Q	0,0	15	14	0	1	0	0,1	42	22	15	0.5946	0.4054	0,0	68	63	0	1	0
chr1	156924068		T	A	1.81214e-06		0.17	6	1X	119	1.22	1	3	1	snp	P	0.596	B	0.073	T	0.364	LRRC71	exonic	nonsynonymous_SNV	LRRC71:ENST00000337428.7:exon2:c.T280A:p.S94T	0,0	30	27	0	1	0	0,1	45	31	13	0.7045	0.2955	0,0	44	44	0	1	0
chr1	157232532		CA	GG	567.271		0.50	2	2X	34	0.00	2	1	1	mnp	.	.	.	.	.	.	RP11-85G21.1	ncRNA_exonic	.	.	None	0	0	0	0	0	0,1	34	12	22	0.3529	0.6471	None	0	0	0	0	0
chr1	157282958		T	C	673.946		0.25	4	1X	39	38.00	1	2	1	snp	.	.	.	.	.	.	RP11-85G21.3	ncRNA_exonic	.	.	0,0	1	1	0	1	0	0,1	38	12	26	0.3158	0.6842	None	0	0	0	0	0
chr1	158132224		G	C	612.257		0.25	4	1X	61	60.00	1	2	1	snp	.	.	.	.	.	.	LINC01704	ncRNA_exonic	.	.	0,0	1	1	0	1	0	0,1	60	33	27	0.55	0.45	None	0	0	0	0	0
chr1	158199203		CAAAAAAAAAAAAAAAAAAAAAAAAAAT	CAAAAAAAAAAAAAAAAAAAAAAAAT	435.528		1.00	2	1M2D25M	26	0.00	2	1	1	del	.	.	.	.	.	.	RP11-404O13.5	ncRNA_exonic	.	.	None	0	0	0	0	0	1,1	26	1	18	0.0526	0.9474	None	0	0	0	0	0
chr1	158199392		A	G	73.3184		0.50	2	1X	29	0.00	1	1	1	snp	.	.	.	.	.	.	RP11-404O13.5	ncRNA_exonic	.	.	None	0	0	0	0	0	0,1	29	13	13	0.5	0.5	None	0	0	0	0	0
chr1	158199403		G	A	1112.47		1.00	2	1X	44	0.00	1	1	1	snp	.	.	.	.	.	.	RP11-404O13.5	ncRNA_exonic	.	.	None	0	0	0	0	0	1,1	44	3	40	0.0698	0.9302	None	0	0	0	0	0
chr1	158199695		G	A	1452.12		1.00	2	1X	46	0.00	1	1	1	snp	.	.	.	.	.	.	RP11-404O13.5	ncRNA_exonic	.	.	None	0	0	0	0	0	1,1	46	0	46	0	1	None	0	0	0	0	0
chr1	158293467		C	T	127.175		0.17	6	1X	656	0.24	1	3	1	snp	.	.	.	.	.	.	CD1C	exonic	synonymous_SNV	CD1C:ENST00000368170.7:exon6:c.C993T:p.D331D	0,0	292	292	0	1	0	0,1	70	50	20	0.7143	0.2857	0,0	294	294	0	1	0
chr1	158480448		G	A	7571.55		0.67	6	1X	411	0.00	1	3	1	snp	B	0.386	B	0.064	T	0.161	OR10R2	exonic	nonsynonymous_SNV	OR10R2:ENST00000368152.1:exon1:c.G571A:p.A191T	0,1	117	50	67	0.4274	0.5726	1,1	30	0	30	0	1	0,1	264	94	170	0.3561	0.6439
chr1	158481467		C	T	841.136		1.00	2	1X	26	0.00	1	1	1	snp	.	.	.	.	.	.	RP11-144L1.4	ncRNA_exonic	.	.	None	0	0	0	0	0	1,1	26	0	26	0	1	None	0	0	0	0	0
chr1	158481482		G	T	675.389		1.00	2	1X	21	0.00	1	1	1	snp	.	.	.	.	.	.	RP11-144L1.4	ncRNA_exonic	.	.	None	0	0	0	0	0	1,1	21	0	21	0	1	None	0	0	0	0	0
chr1	158494640		C	A	468.838		1.00	2	1X	15	0.00	1	1	1	snp	.	.	.	.	.	.	RP11-144L1.4	ncRNA_exonic	.	.	None	0	0	0	0	0	1,1	15	0	15	0	1	None	0	0	0	0	0
chr1	158494709		T	C	577.26		1.00	2	1X	19	0.00	1	1	1	snp	.	.	.	.	.	.	RP11-144L1.4	ncRNA_exonic	.	.	None	0	0	0	0	0	1,1	19	0	18	0	1	None	0	0	0	0	0
chr1	158494758		C	A	609.903		1.00	2	1X	19	0.00	1	1	1	snp	.	.	.	.	.	.	RP11-144L1.4	ncRNA_exonic	.	.	None	0	0	0	0	0	1,1	19	0	19	0	1	None	0	0	0	0	0
chr1	158494821		T	G	488.352		1.00	2	1X	16	0.00	1	1	1	snp	.	.	.	.	.	.	RP11-144L1.4	ncRNA_exonic	.	.	None	0	0	0	0	0	1,1	16	0	16	0	1	None	0	0	0	0	0
chr1	158494844		G	A	491.573		1.00	2	1X	17	0.00	1	1	1	snp	.	.	.	.	.	.	RP11-144L1.4	ncRNA_exonic	.	.	None	0	0	0	0	0	1,1	17	0	17	0	1	None	0	0	0	0	0
chr1	158623145		G	A	2869.19		0.67	6	1X	136	0.00	1	3	1	snp	.	.	.	.	.	.	SPTA1	exonic	synonymous_SNV	SPTA1:ENST00000368147.8:exon43:c.C5958T:p.P1986P	0,1	36	14	22	0.3889	0.6111	1,1	23	0	23	0	1	0,1	77	23	54	0.2987	0.7013
chr1	158627717		G	C	3804.66		0.67	6	1X	219	0.00	1	3	1	snp	P	0.601	B	0.395	D	0.009	SPTA1	exonic	nonsynonymous_SNV	SPTA1:ENST00000368147.8:exon40:c.C5572G:p.L1858V	0,1	36	13	23	0.3611	0.6389	1,1	15	0	15	0	1	0,1	168	70	98	0.4167	0.5833
chr1	158636659		G	T	2341.14		0.67	6	1X	114	0.00	1	3	1	snp	.	.	.	.	.	.	SPTA1	exonic	synonymous_SNV	SPTA1:ENST00000368147.8:exon37:c.C5292A:p.A1764A	0,1	29	7	22	0.2414	0.7586	1,1	18	0	18	0	1	0,1	67	24	43	0.3582	0.6418
chr1	158642966		G	A	2413.28		0.67	6	1X	145	0.00	1	3	1	snp	D	1.0	D	0.999	D	0.0	SPTA1	exonic	nonsynonymous_SNV	SPTA1:ENST00000368147.8:exon32:c.C4453T:p.L1485F	0,1	27	12	15	0.4444	0.5556	1,1	15	0	15	0	1	0,1	103	43	60	0.4175	0.5825
chr1	158718106		C	T	2573.91		0.67	6	1X	131	0.00	1	3	1	snp	B	0.004	B	0.002	T	0.495	OR6K3	exonic	nonsynonymous_SNV	OR6K3:ENST00000368145.1:exon1:c.G10A:p.G4R,OR6K3:ENST00000368146.1:exon1:c.G58A:p.G20R	0,1	20	9	11	0.45	0.55	1,1	15	0	15	0	1	0,1	96	31	65	0.3229	0.6771
chr1	158765805		C	T	2681.67		0.67	6	1X	145	0.00	1	3	1	snp	B	0.217	B	0.041	D	0.016	OR6N1	exonic	nonsynonymous_SNV	OR6N1:ENST00000335094.3:exon1:c.G878A:p.R293H	0,1	54	23	31	0.4259	0.5741	1,1	20	0	20	0	1	0,1	71	27	44	0.3803	0.6197
chr1	158765901		T	C	2927.98		0.67	6	1X	167	0.00	1	3	1	snp	B	0.0	B	0.0	T	1.0	OR6N1	exonic	nonsynonymous_SNV	OR6N1:ENST00000335094.3:exon1:c.A782G:p.Q261R	0,1	66	24	42	0.3636	0.6364	1,1	23	0	23	0	1	0,1	78	40	38	0.5128	0.4872
chr1	158765950		A	G	2805.72		0.67	6	1X	165	0.00	1	3	1	snp	B	0.0	B	0.0	T	1.0	OR6N1	exonic	nonsynonymous_SNV	OR6N1:ENST00000335094.3:exon1:c.T733C:p.F245L	0,1	67	30	37	0.4478	0.5522	1,1	30	0	30	0	1	0,1	68	35	33	0.5147	0.4853
chr1	158766102		A	G	2647.42		0.67	6	1X	153	0.00	1	3	1	snp	B	0.001	B	0.002	T	0.623	OR6N1	exonic	nonsynonymous_SNV	OR6N1:ENST00000335094.3:exon1:c.T581C:p.I194T	0,1	44	23	21	0.5227	0.4773	1,1	27	0	27	0	1	0,1	82	38	44	0.4634	0.5366
chr1	158766655		C	T	3105.29		0.67	6	1X	170	0.00	1	3	1	snp	B	0.0	B	0.0	T	1.0	OR6N1	exonic	nonsynonymous_SNV	OR6N1:ENST00000335094.3:exon1:c.G28A:p.A10T	0,1	91	39	52	0.4286	0.5714	1,1	36	0	36	0	1	0,1	43	21	22	0.4884	0.5116
chr1	159018480		T	C	3303.56		0.67	6	1X	153	0.00	1	3	1	snp	.	.	.	.	.	.	IFI16	exonic	synonymous_SNV	IFI16:ENST00000359709.7:exon4:c.T633C:p.Y211Y,IFI16:ENST00000448393.6:exon4:c.T801C:p.Y267Y,IFI16:ENST00000295809.11:exon5:c.T801C:p.Y267Y,IFI16:ENST00000368131.8:exon5:c.T801C:p.Y267Y,IFI16:ENST00000368132.7:exon5:c.T801C:p.Y267Y	0,1	58	20	38	0.3448	0.6552	1,1	31	0	31	0	1	0,1	64	23	41	0.3594	0.6406
chr1	159051716		C	T	4970.54		0.67	6	1X	269	0.00	1	3	1	snp	D	0.995	P	0.898	T	0.16	IFI16	exonic	nonsynonymous_SNV	IFI16:ENST00000448393.6:exon7:c.C1367T:p.S456F,IFI16:ENST00000340979.10:exon9:c.C77T:p.S26F,IFI16:ENST00000359709.7:exon9:c.C1535T:p.S512F,IFI16:ENST00000368131.8:exon9:c.C1535T:p.S512F,IFI16:ENST00000368132.7:exon9:c.C1535T:p.S512F,IFI16:ENST00000295809.11:exon10:c.C1703T:p.S568F	0,1	56	22	34	0.3929	0.6071	1,1	25	0	24	0	1	0,1	188	73	115	0.3883	0.6117
chr1	159201121		A	T	0.00389642		0.25	4	1X	19	8.50	1	2	1	snp	.	.	.	.	.	.	CADM3-AS1	ncRNA_exonic	.	.	None	0	0	0	0	0	0,1	17	10	4	0.7143	0.2857	0,0	2	2	0	1	0
chr1	159858823		C	T	3609.08		0.67	6	1X	188	0.00	1	3	1	snp	B	0.0	B	0.001	T	0.689	VSIG8	exonic	nonsynonymous_SNV	VSIG8:ENST00000368100.1:exon2:c.G139A:p.V47I	0,1	66	20	46	0.303	0.697	1,1	25	0	25	0	1	0,1	97	39	58	0.4021	0.5979
chr1	159866963		G	A	853.982		1.00	2	1X	27	0.00	1	1	1	snp	.	.	.	.	.	.	RP11-190A12.8	ncRNA_exonic	.	.	None	0	0	0	0	0	1,1	27	0	27	0	1	None	0	0	0	0	0
chr1	159928310		A	G	2432.32		0.67	6	1X	114	0.00	1	3	1	snp	.	.	.	.	.	.	IGSF9	exonic	synonymous_SNV	IGSF9:ENST00000611023.1:exon12:c.T1692C:p.S564S,IGSF9:ENST00000361509.7:exon19:c.T3030C:p.S1010S,IGSF9:ENST00000368094.5:exon19:c.T3078C:p.S1026S	0,1	10	1	9	0.1	0.9	1,1	36	0	36	0	1	0,1	68	26	42	0.3824	0.6176
chr1	159934749		A	G	4145.33		0.67	6	1X	217	0.00	1	3	1	snp	.	.	.	.	.	.	IGSF9	exonic	synonymous_SNV	IGSF9:ENST00000361509.7:exon7:c.T747C:p.H249H,IGSF9:ENST00000368094.5:exon7:c.T747C:p.H249H,IGSF9:ENST00000611023.1:exon7:c.T747C:p.H249H	0,1	96	36	60	0.375	0.625	1,1	35	0	35	0	1	0,1	86	35	51	0.407	0.593
chr1	159953321		T	G	2789.81		0.67	6	1X	145	0.00	1	3	1	snp	B	0.0	B	0.0	T	1.0	SLAMF9	exonic	nonsynonymous_SNV	SLAMF9:ENST00000368092.7:exon2:c.A379C:p.I127L,SLAMF9:ENST00000368093.3:exon2:c.A379C:p.I127L	0,1	53	16	37	0.3019	0.6981	1,1	27	0	27	0	1	0,1	65	32	33	0.4923	0.5077
chr1	159976939		A	G	141.241		0.50	2	1X	20	0.00	1	1	1	snp	.	.	.	.	.	.	LINC01133	ncRNA_exonic	.	.	None	0	0	0	0	0	0,1	20	11	9	0.55	0.45	None	0	0	0	0	0
chr1	159976943		A	G	127.304		0.50	2	1X	21	0.00	1	1	1	snp	.	.	.	.	.	.	LINC01133	ncRNA_exonic	.	.	None	0	0	0	0	0	0,1	21	11	9	0.55	0.45	None	0	0	0	0	0
chr1	159976948		G	A	209.037		0.50	2	1X	20	0.00	1	1	1	snp	.	.	.	.	.	.	LINC01133	ncRNA_exonic	.	.	None	0	0	0	0	0	0,1	20	9	11	0.45	0.55	None	0	0	0	0	0
chr1	159976951		A	G	103.421		0.50	2	1X	19	0.00	1	1	1	snp	.	.	.	.	.	.	LINC01133	ncRNA_exonic	.	.	None	0	0	0	0	0	0,1	19	11	8	0.5789	0.4211	None	0	0	0	0	0
chr1	159976958		AAGA	AA	244.021		0.50	2	1M2D1M	16	0.00	2	1	1	del	.	.	.	.	.	.	LINC01133	ncRNA_exonic	.	.	None	0	0	0	0	0	0,1	16	4	12	0.25	0.75	None	0	0	0	0	0
chr1	159976973		G	A	381.134		1.00	2	1X	13	0.00	1	1	1	snp	.	.	.	.	.	.	LINC01133	ncRNA_exonic	.	.	None	0	0	0	0	0	1,1	13	0	13	0	1	None	0	0	0	0	0
chr1	159976992		AAGAAAGAAAGAAAGA	AA	273.615		1.00	2	1M14D1M	18	0.00	14	1	1	del	.	.	.	.	.	.	LINC01133	ncRNA_exonic	.	.	None	0	0	0	0	0	1,1	18	0	15	0	1	None	0	0	0	0	0
chr1	159984668		A	C	697.489		1.00	2	1X	22	0.00	1	1	1	snp	.	.	.	.	.	.	LINC01133	ncRNA_exonic	.	.	None	0	0	0	0	0	1,1	22	0	22	0	1	None	0	0	0	0	0
chr1	160026276		C	T	698.393		1.00	2	1X	22	0.00	1	1	1	snp	.	.	.	.	.	.	RP11-226L15.5	ncRNA_exonic	.	.	None	0	0	0	0	0	1,1	22	0	22	0	1	None	0	0	0	0	0
chr1	160205420		AGCGGCGGCGGCGGCGGCGG	AGCGGCGGCGGCGGCGGCGGCGG	1253.31		0.50	6	1M3I19M	57	0.00	3	3	1	ins	.	.	.	.	.	.	RP11-536C5.7	ncRNA_exonic	.	.	0,0	7	6	1	0.8571	0.1429	1,1	43	1	40	0.0244	0.9756	0,1	7	2	5	0.2857	0.7143
chr1	160262716		T	A	1270.22		1.00	2	1X	39	0.00	1	1	1	snp	.	.	.	.	.	.	RP11-574F21.2	ncRNA_exonic	.	.	None	0	0	0	0	0	1,1	39	0	39	0	1	None	0	0	0	0	0
chr1	160673412		A	T	0.000107089		0.25	4	1X	22	21.00	1	2	1	snp	.	.	.	.	.	.	RP11-404F10.2	ncRNA_exonic	.	.	0,0	1	1	0	1	0	0,1	21	15	5	0.75	0.25	None	0	0	0	0	0
chr1	160673428		A	T	2.81855e-05		0.25	4	1X	25	11.50	1	2	1	snp	.	.	.	.	.	.	RP11-404F10.2	ncRNA_exonic	.	.	0,0	2	2	0	1	0	0,1	23	15	7	0.6818	0.3182	None	0	0	0	0	0
chr1	160882036		A	T	2438.21		0.67	6	1X	126	0.00	1	3	1	snp	B	0.0	B	0.0	T	1.0	ITLN1	exonic	nonsynonymous_SNV	ITLN1:ENST00000326245.3:exon4:c.T326A:p.V109D	0,1	57	19	38	0.3333	0.6667	1,1	24	0	24	0	1	0,1	45	19	26	0.4222	0.5778
chr1	160882104		G	A	2326.32		0.67	6	1X	131	0.00	1	3	1	snp	.	.	.	.	.	.	ITLN1	exonic	synonymous_SNV	ITLN1:ENST00000326245.3:exon4:c.C258T:p.H86H	0,1	47	17	30	0.3617	0.6383	1,1	30	0	30	0	1	0,1	54	29	25	0.537	0.463
chr1	160948757		G	A	667.125		1.00	2	1X	23	0.00	1	1	1	snp	.	.	.	.	.	.	RP11-544M22.1	ncRNA_exonic	.	.	None	0	0	0	0	0	1,1	23	0	23	0	1	None	0	0	0	0	0
chr1	160949555		C	T	1155.69		1.00	2	1X	38	0.00	1	1	1	snp	.	.	.	.	.	.	RP11-544M22.1	ncRNA_exonic	.	.	None	0	0	0	0	0	1,1	38	0	37	0	1	None	0	0	0	0	0
chr1	160950651		A	G	4264.09		0.67	6	1X	239	0.00	1	3	1	snp	P	0.92	P	0.623	D	0.01	ITLN2	exonic	nonsynonymous_SNV	ITLN2:ENST00000368029.3:exon5:c.T502C:p.S168P	0,1	83	30	53	0.3614	0.6386	1,1	31	0	31	0	1	0,1	125	53	72	0.424	0.576
chr1	160951176		C	T	3267.32		0.67	6	1X	157	0.00	1	3	1	snp	B	0.003	B	0.004	T	0.5	ITLN2	exonic	nonsynonymous_SNV	ITLN2:ENST00000368029.3:exon4:c.G308A:p.R103H	0,1	50	12	38	0.24	0.76	1,1	30	0	30	0	1	0,1	77	29	48	0.3766	0.6234
chr1	161047766		C	T	3740.21		0.67	6	1X	198	0.00	1	3	1	snp	.	.	.	.	.	.	ARHGAP30	exonic	synonymous_SNV	ARHGAP30:ENST00000368015.1:exon8:c.G2724A:p.R908R,ARHGAP30:ENST00000368013.7:exon12:c.G3255A:p.R1085R,ARHGAP30:ENST00000368016.7:exon13:c.G2622A:p.R874R	0,1	66	28	38	0.4242	0.5758	1,1	33	0	33	0	1	0,1	99	38	60	0.3878	0.6122
chr1	161049250		G	C	4228.7		0.67	6	1X	219	0.00	1	3	1	snp	B	0.361	B	0.081	T	0.194	ARHGAP30	exonic	nonsynonymous_SNV	ARHGAP30:ENST00000368015.1:exon8:c.C1240G:p.L414V,ARHGAP30:ENST00000368013.7:exon12:c.C1771G:p.L591V,ARHGAP30:ENST00000368016.7:exon12:c.C1771G:p.L591V	0,1	60	25	35	0.4167	0.5833	1,1	33	0	33	0	1	0,1	126	47	79	0.373	0.627
chr1	161163031		C	A	3223.7		0.67	6	1X	179	0.00	1	3	1	snp	B	0.059	B	0.114	T	0.183	USP21	exonic	nonsynonymous_SNV	USP21:ENST00000289865.12:exon6:c.C1006A:p.P336T,USP21:ENST00000368001.1:exon6:c.C1006A:p.P336T,USP21:ENST00000368002.7:exon7:c.C1006A:p.P336T	0,1	66	21	45	0.3182	0.6818	1,1	42	0	42	0	1	0,1	71	26	45	0.3662	0.6338
chr1	161193247		T	C	1902.11		0.67	6	1X	82	0.00	1	3	1	snp	B	0.0	B	0.0	T	1.0	ADAMTS4	exonic	nonsynonymous_SNV	ADAMTS4:ENST00000367996.5:exon7:c.A1877G:p.Q626R	0,1	20	7	13	0.35	0.65	1,1	27	0	27	0	1	0,1	35	10	25	0.2857	0.7143
chr1	161220460		T	C	844.634		1.00	2	1X	27	0.00	1	1	1	snp	.	.	.	.	T	0.334	FCER1G	exonic	nonsynonymous_SNV	FCER1G:ENST00000367992.7:exon5:c.T269C:p.L90P	None	0	0	0	0	0	1,1	27	0	27	0	1	None	0	0	0	0	0
chr1	161220486		C	G	886.111		1.00	2	1X	28	0.00	1	1	1	snp	.	.	.	.	T	1.0	FCER1G	exonic	nonsynonymous_SNV	FCER1G:ENST00000367992.7:exon5:c.C295G:p.P99A	None	0	0	0	0	0	1,1	28	0	28	0	1	None	0	0	0	0	0
chr1	161220494		A	C	940.134		1.00	2	1X	29	0.00	1	1	1	snp	.	.	.	.	.	.	FCER1G	exonic	synonymous_SNV	FCER1G:ENST00000367992.7:exon5:c.A303C:p.R101R	None	0	0	0	0	0	1,1	29	0	29	0	1	None	0	0	0	0	0
chr1	161422080		GAAAAAAG	GAAAAAAAG	526.062		0.50	4	1M1I7M	21	20.00	1	2	1	ins	.	.	.	.	.	.	RP11-122G18.12	ncRNA_exonic	.	.	0,0	1	1	0	1	0	1,1	20	0	20	0	1	None	0	0	0	0	0
chr1	161422274		C	T	1178.32		0.50	4	1X	42	41.00	1	2	1	snp	.	.	.	.	.	.	RP11-122G18.12	ncRNA_exonic	.	.	0,0	1	1	0	1	0	1,1	41	0	41	0	1	None	0	0	0	0	0
chr1	161604956		G	A	776.558		1.00	2	1X	24	0.00	1	1	1	snp	.	.	.	.	.	.	RP11-25K21.6	ncRNA_exonic	.	.	None	0	0	0	0	0	1,1	24	0	24	0	1	None	0	0	0	0	0
chr1	161711990		A	G	2598.5		0.67	6	1X	130	0.00	1	3	1	snp	B	0.0	B	0.001	T	0.864	FCRLA	exonic	nonsynonymous_SNV	FCRLA:ENST00000367957.6:exon2:c.A187G:p.S63G,FCRLA:ENST00000294796.8:exon3:c.A154G:p.S52G,FCRLA:ENST00000309691.10:exon3:c.A289G:p.S97G,FCRLA:ENST00000540521.5:exon3:c.A205G:p.S69G,FCRLA:ENST00000546024.5:exon3:c.A340G:p.S114G,FCRLA:ENST00000236938.10:exon4:c.A607G:p.S203G,FCRLA:ENST00000367953.7:exon5:c.A574G:p.S192G,FCRLA:ENST00000367959.6:exon5:c.A625G:p.S209G	0,1	24	10	14	0.4167	0.5833	1,1	24	0	24	0	1	0,1	82	24	58	0.2927	0.7073
chr1	161765328		G	C	844.376		1.00	2	1X	26	0.00	1	1	1	snp	.	.	.	.	.	.	RP11-474I16.8	ncRNA_exonic	.	.	None	0	0	0	0	0	1,1	26	0	26	0	1	None	0	0	0	0	0
chr1	161778266		C	T	2053.7		0.67	6	1X	94	0.00	1	3	1	snp	.	.	.	.	.	.	ATF6	exonic	synonymous_SNV	ATF6:ENST00000367942.3:exon2:c.C105T:p.L35L	0,1	10	3	7	0.3	0.7	1,1	20	0	20	0	1	0,1	64	23	41	0.3594	0.6406
chr1	161784012		T	C	3151.65		0.67	6	1X	161	0.00	1	3	1	snp	.	.	.	.	.	.	ATF6	exonic	synonymous_SNV	ATF6:ENST00000367942.3:exon4:c.T270C:p.P90P	0,1	42	18	24	0.4286	0.5714	1,1	32	0	32	0	1	0,1	87	32	55	0.3678	0.6322
chr1	161784051		G	A	3070.55		0.67	6	1X	170	0.00	1	3	1	snp	.	.	.	.	.	.	ATF6	exonic	synonymous_SNV	ATF6:ENST00000367942.3:exon4:c.G309A:p.S103S	0,1	45	22	23	0.4889	0.5111	1,1	31	0	31	0	1	0,1	94	39	55	0.4149	0.5851
chr1	161791486		G	C	4381		0.67	6	1X	211	0.00	1	3	1	snp	B	0.0	B	0.0	T	0.364	ATF6	exonic	nonsynonymous_SNV	ATF6:ENST00000367942.3:exon5:c.G433C:p.A145P	0,1	33	14	19	0.4242	0.5758	1,1	40	0	40	0	1	0,1	138	49	89	0.3551	0.6449
chr1	161791522		C	T	4114.29		0.67	6	1X	193	0.00	1	3	1	snp	B	0.031	B	0.006	T	0.206	ATF6	exonic	nonsynonymous_SNV	ATF6:ENST00000367942.3:exon5:c.C469T:p.P157S	0,1	29	9	20	0.3103	0.6897	1,1	40	0	40	0	1	0,1	124	41	83	0.3306	0.6694
chr1	162000196		G	A	2139.03		0.67	6	1X	108	0.00	1	3	1	snp	B	0.002	B	0.001	T	0.221	OLFML2B	exonic	nonsynonymous_SNV	OLFML2B:ENST00000294794.7:exon5:c.C866T:p.P289L,OLFML2B:ENST00000367940.2:exon5:c.C869T:p.P290L	0,1	16	6	10	0.375	0.625	1,1	35	0	35	0	1	0,1	57	17	40	0.2982	0.7018
chr1	162497287		A	C	2736.42		0.67	6	1X	136	0.00	1	3	1	snp	D	0.966	P	0.844	T	0.107	UHMK1	exonic	nonsynonymous_SNV	UHMK1:ENST00000545294.5:exon1:c.A37C:p.N13H	0,1	26	7	19	0.2692	0.7308	1,1	22	0	22	0	1	0,1	88	29	59	0.3295	0.6705
chr1	162777856		C	T	418.585		0.75	4	1X	20	0.00	1	2	1	snp	.	.	.	.	.	.	RN7SL861P	ncRNA_exonic	.	.	0,1	5	4	1	0.8	0.2	1,1	15	0	15	0	1	None	0	0	0	0	0
chr1	163074385		GCT	GT	280.849		0.17	6	1M1D1M	197	0.36	1	3	1	del	.	.	.	.	.	.	RGS4	exonic	frameshift_deletion	RGS4:ENST00000367908.8:exon4:c.277delC:p.L93fs,RGS4:ENST00000367906.7:exon5:c.390delC:p.C130fs,RGS4:ENST00000367909.10:exon5:c.444delC:p.C148fs,RGS4:ENST00000527809.5:exon5:c.390delC:p.C130fs,RGS4:ENST00000421743.6:exon6:c.735delC:p.C245fs	0,0	108	108	0	1	0	0,1	30	14	14	0.5	0.5	0,0	59	59	0	1	0
chr1	163210798		T	C	887.919		1.00	2	1X	28	0.00	1	1	1	snp	.	.	.	.	.	.	RP11-267N12.1	ncRNA_exonic	.	.	None	0	0	0	0	0	1,1	28	0	28	0	1	None	0	0	0	0	0
chr1	163211876		C	T	618.334		1.00	2	1X	21	0.00	1	1	1	snp	.	.	.	.	.	.	RP11-267N12.1	ncRNA_exonic	.	.	None	0	0	0	0	0	1,1	21	0	21	0	1	None	0	0	0	0	0
chr1	163211894		C	T	687.557		1.00	2	1X	22	0.00	1	1	1	snp	.	.	.	.	.	.	RP11-267N12.1	ncRNA_exonic	.	.	None	0	0	0	0	0	1,1	22	0	22	0	1	None	0	0	0	0	0
chr1	163212144		C	A	529.606		1.00	2	1X	18	0.00	1	1	1	snp	.	.	.	.	.	.	RP11-267N12.1	ncRNA_exonic	.	.	None	0	0	0	0	0	1,1	18	0	18	0	1	None	0	0	0	0	0
chr1	164639588		G	A	1014.47		1.00	2	1X	32	0.00	1	1	1	snp	.	.	.	.	.	.	RNU6-171P	ncRNA_exonic	.	.	None	0	0	0	0	0	1,1	32	0	32	0	1	None	0	0	0	0	0
chr1	164680280		T	A	598.167		1.00	2	1X	20	0.00	1	1	1	snp	.	.	.	.	.	.	RP11-477H21.2	ncRNA_exonic	.	.	None	0	0	0	0	0	1,1	20	0	20	0	1	None	0	0	0	0	0
chr1	164828563		G	A	684.559		0.75	4	1X	23	0.00	1	2	1	snp	.	.	.	.	.	.	RP11-506O24.2	ncRNA_exonic	.	.	0,1	2	1	1	0.5	0.5	1,1	21	0	21	0	1	None	0	0	0	0	0
chr1	165249555		G	A	4754.74		0.67	6	1X	268	0.00	1	3	1	snp	.	.	.	.	.	.	LMX1A	exonic	synonymous_SNV	LMX1A:ENST00000367893.4:exon3:c.C349T:p.L117L,LMX1A:ENST00000294816.6:exon4:c.C349T:p.L117L,LMX1A:ENST00000342310.7:exon4:c.C349T:p.L117L	0,1	51	19	31	0.38	0.62	1,1	34	0	34	0	1	0,1	183	70	113	0.3825	0.6175
chr1	165501577		T	C	945.866		0.75	4	1X	31	0.00	1	2	1	snp	.	.	.	.	.	.	RP11-280O1.2	ncRNA_exonic	.	.	0,1	2	1	1	0.5	0.5	1,1	29	0	29	0	1	None	0	0	0	0	0
chr1	165508592		A	C	769.372		1.00	2	1X	24	0.00	1	1	1	snp	.	.	.	.	.	.	RP11-280O1.2	ncRNA_exonic	.	.	None	0	0	0	0	0	1,1	24	0	24	0	1	None	0	0	0	0	0
chr1	165539448		A	G	803.555		1.00	2	1X	26	0.00	1	1	1	snp	.	.	.	.	.	.	RP11-280O1.2	ncRNA_exonic	.	.	None	0	0	0	0	0	1,1	26	0	26	0	1	None	0	0	0	0	0
chr1	165563768		C	A	4625.15		0.67	6	1X	250	0.00	1	3	1	snp	.	.	.	.	.	.	LRRC52	exonic	synonymous_SNV	LRRC52:ENST00000294818.1:exon2:c.C886A:p.R296R	0,1	83	30	53	0.3614	0.6386	1,1	33	1	32	0.0303	0.9697	0,1	134	51	83	0.3806	0.6194
chr1	165574070		G	T	674.08		1.00	2	1X	22	0.00	1	1	1	snp	.	.	.	.	.	.	RP11-280O1.2	ncRNA_exonic	.	.	None	0	0	0	0	0	1,1	22	0	21	0	1	None	0	0	0	0	0
chr1	165581397		A	G	895.524		1.00	2	1X	29	0.00	1	1	1	snp	.	.	.	.	.	.	RP11-280O1.2	ncRNA_exonic	.	.	None	0	0	0	0	0	1,1	29	0	29	0	1	None	0	0	0	0	0
chr1	165769074		A	T	513.913		0.50	4	1X	18	17.00	1	2	1	snp	.	.	.	.	.	.	RP11-466F5.8	ncRNA_exonic	.	.	0,0	1	1	0	1	0	1,1	17	0	17	0	1	None	0	0	0	0	0
chr1	165769226		G	C	699.796		0.50	4	1X	24	23.00	1	2	1	snp	.	.	.	.	.	.	RP11-466F5.8	ncRNA_exonic	.	.	0,0	1	1	0	1	0	1,1	23	0	23	0	1	None	0	0	0	0	0
chr1	165774286		A	G	850.914		1.00	2	1X	27	0.00	1	1	1	snp	.	.	.	.	.	.	RP11-466F5.8	ncRNA_exonic	.	.	None	0	0	0	0	0	1,1	27	0	27	0	1	None	0	0	0	0	0
chr1	165900463		T	C	1002.66		1.00	2	1X	31	0.00	1	1	1	snp	.	.	.	.	.	.	RP11-525G13.2	ncRNA_exonic	.	.	None	0	0	0	0	0	1,1	31	0	31	0	1	None	0	0	0	0	0
chr1	166475879		A	G	715.363		1.00	2	1X	23	0.00	1	1	1	snp	.	.	.	.	.	.	LINC01675	ncRNA_exonic	.	.	None	0	0	0	0	0	1,1	23	0	23	0	1	None	0	0	0	0	0
chr1	167182043		C	A	796.53		1.00	2	1X	25	0.00	1	1	1	snp	.	.	.	.	.	.	LINC01363	ncRNA_exonic	.	.	None	0	0	0	0	0	1,1	25	0	25	0	1	None	0	0	0	0	0
chr1	167820797		T	A	1060.51		1.00	2	1X	33	0.00	1	1	1	snp	.	.	.	.	.	.	RP1-313L4.3	ncRNA_exonic	.	.	None	0	0	0	0	0	1,1	33	0	33	0	1	None	0	0	0	0	0
chr1	167856294		G	A	4603.94		0.67	6	1X	246	0.00	1	3	1	snp	B	0.11	B	0.052	T	0.146	ADCY10	exonic	nonsynonymous_SNV	ADCY10:ENST00000545172.5:exon14:c.C1583T:p.A528V,ADCY10:ENST00000367848.1:exon17:c.C1766T:p.A589V,ADCY10:ENST00000367851.8:exon17:c.C2042T:p.A681V	0,1	50	21	29	0.42	0.58	1,1	20	0	19	0	1	0,1	176	58	118	0.3295	0.6705
chr1	168485685		C	T	771.177		0.50	2	1X	55	0.00	1	1	1	snp	.	.	.	.	.	.	RP5-968D22.3	ncRNA_exonic	.	.	None	0	0	0	0	0	0,1	55	24	31	0.4364	0.5636	None	0	0	0	0	0
chr1	168788883		A	G	770.739		0.50	2	1X	60	0.00	1	1	1	snp	.	.	.	.	.	.	LINC00626	ncRNA_exonic	.	.	None	0	0	0	0	0	0,1	60	29	31	0.4833	0.5167	None	0	0	0	0	0
chr1	168904146		G	A	982.904		0.50	2	1X	68	0.00	1	1	1	snp	.	.	.	.	.	.	LINC00970	ncRNA_exonic	.	.	None	0	0	0	0	0	0,1	68	30	38	0.4412	0.5588	None	0	0	0	0	0
chr1	168904212		A	G	1124.5		0.83	6	1X	68	0.00	1	3	1	snp	.	.	.	.	.	.	LINC00970	ncRNA_exonic	.	.	1,1	1	0	1	0	1	0,1	65	25	40	0.3846	0.6154	1,1	2	0	2	0	1
chr1	169541403		C	T	132.934		0.17	6	1X	417	1.50	1	3	1	snp	B	0.0	B	0.0	T	0.428	F5	exonic	nonsynonymous_SNV	F5:ENST00000367796.3:exon13:c.G3702A:p.M1234I,F5:ENST00000367797.7:exon13:c.G3687A:p.M1229I	0,0	104	104	0	1	0	0,1	66	45	17	0.7258	0.2742	0,0	247	246	1	0.996	0.004
chr1	169763070		C	A	545.511		0.50	2	1X	61	0.00	1	1	1	snp	.	.	.	.	.	.	RP1-117P20.3	ncRNA_exonic	.	.	None	0	0	0	0	0	0,1	61	37	24	0.6066	0.3934	None	0	0	0	0	0
chr1	169763302		G	C	943.862		0.75	4	1X	66	0.00	1	2	1	snp	.	.	.	.	.	.	RP1-117P20.3	ncRNA_exonic	.	.	1,1	2	0	2	0	1	0,1	64	29	35	0.4531	0.5469	None	0	0	0	0	0
chr1	169851908		TAGAAGAA	TAGAA	31.209		0.17	6	1M3D4M	529	0.22	3	3	1	del	.	.	.	.	.	.	C1orf112	exonic	nonframeshift_deletion	C1orf112:ENST00000413811.3:exon22:c.1372_1374del:p.458_458del,C1orf112:ENST00000286031.10:exon23:c.2341_2343del:p.781_781del,C1orf112:ENST00000359326.8:exon24:c.2341_2343del:p.781_781del	0,0	145	144	0	1	0	0,1	52	37	15	0.7115	0.2885	0,0	332	332	0	1	0
chr1	170226988		A	C	1004.13		0.50	2	1X	59	0.00	1	1	1	snp	.	.	.	.	.	.	LINC01681	ncRNA_exonic	.	.	None	0	0	0	0	0	0,1	59	19	39	0.3276	0.6724	None	0	0	0	0	0
chr1	170273534		C	T	492.181		0.25	4	1X	57	56.00	1	2	1	snp	.	.	.	.	.	.	LINC01142	ncRNA_exonic	.	.	0,0	1	1	0	1	0	0,1	56	34	22	0.6071	0.3929	None	0	0	0	0	0
chr1	170460650		CT	TG,CG	1004.79		0.50,0.50	2	2X,1M1X	38	0.00,0.00	2,1	1	2	mnp,snp	.	.	.	.	.	.	RP11-576I22.2	ncRNA_exonic	.	.	None	0	0	0	0	0	1,2	38	0	38	0	1	None	0	0	0	0	0
chr1	170461814		A	G	1773.93		1.00	2	1X	55	0.00	1	1	1	snp	.	.	.	.	.	.	RP11-576I22.2	ncRNA_exonic	.	.	None	0	0	0	0	0	1,1	55	0	55	0	1	None	0	0	0	0	0
chr1	170510313		A	G	158.305		0.25	4	1X	60	59.00	1	2	1	snp	.	.	.	.	.	.	RP11-576I22.2	ncRNA_exonic	.	.	0,0	1	1	0	1	0	0,1	59	47	12	0.7966	0.2034	None	0	0	0	0	0
chr1	170542580		C	G	140.164		0.17	6	1X	344	0.34	1	3	1	snp	D	0.999	D	0.91	D	0.001	GORAB	exonic	nonsynonymous_SNV	GORAB:ENST00000367762.1:exon3:c.C584G:p.A195G,GORAB:ENST00000367763.7:exon3:c.C584G:p.A195G	0,0	46	46	0	1	0	0,1	50	36	14	0.72	0.28	0,0	248	247	0	1	0
chr1	170598861		G	A	516.87		0.25	4	1X	44	43.00	1	2	1	snp	.	.	.	.	.	.	RP1-79C4.1	ncRNA_exonic	.	.	0,0	1	1	0	1	0	0,1	43	21	22	0.4884	0.5116	None	0	0	0	0	0
chr1	170639345		C	G	2064.24		1.00	2	1X	64	0.00	1	1	1	snp	.	.	.	.	.	.	RP1-79C4.1	ncRNA_exonic	.	.	None	0	0	0	0	0	1,1	64	0	64	0	1	None	0	0	0	0	0
chr1	170639527		A	G	1885.56		1.00	2	1X	58	0.00	1	1	1	snp	.	.	.	.	.	.	RP1-79C4.1	ncRNA_exonic	.	.	None	0	0	0	0	0	1,1	58	0	58	0	1	None	0	0	0	0	0
chr1	170646776		G	A	1494.57		1.00	2	1X	50	0.00	1	1	1	snp	.	.	.	.	.	.	RP1-79C4.1	ncRNA_exonic	.	.	None	0	0	0	0	0	1,1	50	0	50	0	1	None	0	0	0	0	0
chr1	171540017		G	A	814.771		0.17	6	1X	268	0.69	1	3	1	snp	B	0.002	B	0.006	D	0.007	PRRC2C	exonic	nonsynonymous_SNV	PRRC2C:ENST00000426496.6:exon15:c.G2545A:p.V849I,PRRC2C:ENST00000338920.8:exon16:c.G2545A:p.V849I,PRRC2C:ENST00000367742.7:exon16:c.G2551A:p.V851I	0,0	75	75	0	1	0	0,1	69	34	35	0.4928	0.5072	0,0	124	124	0	1	0
chr1	172532776		A	C	248.684		0.17	6	1X	264	1.47	1	3	1	snp	.	.	.	.	D	0.0	SUCO	exonic	nonsynonymous_SNV	SUCO:ENST00000367723.8:exon1:c.A304C:p.T102P,SUCO:ENST00000608151.5:exon1:c.A304C:p.T102P	0,0	67	67	0	1	0	0,1	87	67	20	0.7701	0.2299	0,0	110	109	1	0.9909	0.0091
chr1	173418247		G	T	607.732		0.25	4	1X	67	32.50	1	2	1	snp	.	.	.	.	.	.	RP11-296O14.3	ncRNA_exonic	.	.	0,0	2	2	0	1	0	0,1	65	38	27	0.5846	0.4154	None	0	0	0	0	0
chr1	173863634		CAA	CAAA	465.564		0.25	4	1M1I2M	61	29.50	1	2	1	ins	.	.	.	.	.	.	GAS5-AS1	ncRNA_exonic	.	.	0,0	2	2	0	1	0	0,1	59	33	25	0.569	0.431	None	0	0	0	0	0
chr1	174897978		CAAAAAAAAAAAAAAAAAAG	CAAAAAAAAAAAAAAAAAAAG	163.626		1.00	2	1M1I19M	28	0.00	1	1	1	ins	.	.	.	.	.	.	RABGAP1L-IT1	ncRNA_exonic	.	.	None	0	0	0	0	0	1,1	28	3	11	0.2143	0.7857	None	0	0	0	0	0
chr1	175203803		T	C	782.264		0.75	4	1X	74	0.00	1	2	1	snp	.	.	.	.	.	.	RP5-1114G22.2	ncRNA_exonic	.	.	1,1	1	0	1	0	1	0,1	73	41	32	0.5616	0.4384	None	0	0	0	0	0
chr1	175879250		C	T	830.982		0.25	4	1X	69	33.50	1	2	1	snp	.	.	.	.	.	.	LINC01657	ncRNA_exonic	.	.	0,0	2	2	0	1	0	0,1	67	31	36	0.4627	0.5373	None	0	0	0	0	0
chr1	175880006		C	G	866.265		0.75	4	1X	59	0.00	1	2	1	snp	.	.	.	.	.	.	LINC01657	ncRNA_exonic	.	.	1,1	1	0	1	0	1	0,1	58	23	34	0.4035	0.5965	None	0	0	0	0	0
chr1	175880072		C	T	979.991		0.83	6	1X	63	0.00	1	3	1	snp	.	.	.	.	.	.	LINC01657	ncRNA_exonic	.	.	1,1	1	0	1	0	1	0,1	61	24	37	0.3934	0.6066	1,1	1	0	1	0	1
chr1	175904764		T	C	154.783		0.50	2	1X	53	0.00	1	1	1	snp	.	.	.	.	.	.	RP11-318C24.2	ncRNA_exonic	.	.	None	0	0	0	0	0	0,1	53	41	12	0.7736	0.2264	None	0	0	0	0	0
chr1	177700765		C	A	1791.61		1.00	2	1X	55	0.00	1	1	1	snp	.	.	.	.	.	.	LINC01741	ncRNA_exonic	.	.	None	0	0	0	0	0	1,1	55	0	55	0	1	None	0	0	0	0	0
chr1	177928824		T	C	604.826		0.25	4	1X	53	52.00	1	2	1	snp	.	.	.	.	.	.	RP4-798P15.3	ncRNA_exonic	.	.	0,0	1	1	0	1	0	0,1	52	26	26	0.5	0.5	None	0	0	0	0	0
chr1	178677749		C	T	918.412		0.67	6	1X	48	0.00	1	3	1	snp	.	.	.	.	.	.	MIR4424	ncRNA_exonic	.	.	0,1	11	6	5	0.5455	0.4545	1,1	16	0	15	0	1	0,1	21	9	12	0.4286	0.5714
chr1	178725144		TGCGCGCGCGCGCGCG	TGCGCGCGCGCGCG	594.665		1.00	2	1M2D13M	22	0.00	2	1	1	del	.	.	.	.	.	.	RP11-428K3.1	ncRNA_exonic	.	.	None	0	0	0	0	0	1,1	22	0	21	0	1	None	0	0	0	0	0
chr1	179109038		A	C	2.99403e-12		0.17	6	1X	106	3.58	1	3	1	snp	.	.	.	.	.	.	ABL2	exonic	synonymous_SNV	ABL2:ENST00000367623.8:exon11:c.T2166G:p.G722G,ABL2:ENST00000502732.5:exon12:c.T2229G:p.G743G,ABL2:ENST00000512653.5:exon12:c.T2184G:p.G728G	0,0	13	13	0	1	0	0,1	50	39	11	0.78	0.22	0,0	43	38	3	0.9268	0.0732
chr1	179544544		G	A	711.668		0.75	4	1X	52	0.00	1	2	1	snp	.	.	.	.	.	.	RP11-545A16.1	ncRNA_exonic	.	.	None	0	0	0	0	0	0,1	51	24	27	0.4706	0.5294	1,1	1	0	1	0	1
chr1	179544673		CAAAAAAAAAAAAAAAAG	CAAAAAAAAAAAAAAAAAG	166.361		0.50	4	1M1I17M	46	45.00	1	2	1	ins	.	.	.	.	.	.	RP11-545A16.1	ncRNA_exonic	.	.	0,0	1	0	0	0	0	1,1	45	7	14	0.3333	0.6667	None	0	0	0	0	0
chr1	179544980		T	C	1031.22		0.25	4	1X	72	23.00	1	2	1	snp	.	.	.	.	.	.	RP11-545A16.1	ncRNA_exonic	.	.	0,0	3	3	0	1	0	0,1	69	28	41	0.4058	0.5942	None	0	0	0	0	0
chr1	179545642		G	T	760.948		0.50	2	1X	50	0.00	1	1	1	snp	.	.	.	.	.	.	RP11-545A16.1	ncRNA_exonic	.	.	None	0	0	0	0	0	0,1	50	20	30	0.4	0.6	None	0	0	0	0	0
chr1	179548725		C	T	659.251		0.50	2	1X	54	0.00	1	1	1	snp	.	.	.	.	.	.	RP11-545A16.1	ncRNA_exonic	.	.	None	0	0	0	0	0	0,1	54	27	27	0.5	0.5	None	0	0	0	0	0
chr1	179590497		T	C	1311.97		1.00	2	1X	41	0.00	1	1	1	snp	.	.	.	.	.	.	RP11-545A16.4	ncRNA_exonic	.	.	None	0	0	0	0	0	1,1	41	0	41	0	1	None	0	0	0	0	0
chr1	179590831		TAGTCA	TA	236.712		0.17	6	1M4D1M	36	34.00	4	3	1	del	.	.	.	.	.	.	RP11-545A16.4	ncRNA_exonic	.	.	0,0	1	1	0	1	0	0,1	34	20	14	0.5882	0.4118	0,0	1	1	0	1	0
chr1	179882024		TGG	TG	1609.49		1.00	2	1M1D1M	54	0.00	1	1	1	del	.	.	.	.	.	.	RP11-533E19.7	ncRNA_exonic	.	.	None	0	0	0	0	0	1,1	54	1	53	0.0185	0.9815	None	0	0	0	0	0
chr1	180565767		G	C	318.711		0.25	4	1X	42	41.00	1	2	1	snp	.	.	.	.	.	.	OVAAL	ncRNA_exonic	.	.	0,0	1	1	0	1	0	0,1	41	26	15	0.6341	0.3659	None	0	0	0	0	0
chr1	180758779		GA	GGCCCCTGCGCAA	275.776		0.50	2	1M11I1M	32	0.00	11	1	1	ins	.	.	.	.	.	.	U6	ncRNA_exonic	.	.	None	0	0	0	0	0	0,1	32	18	14	0.5625	0.4375	None	0	0	0	0	0
chr1	180950015		T	C	955.727		0.75	4	1X	65	0.00	1	2	1	snp	.	.	.	.	.	.	KIAA1614-AS1	ncRNA_exonic	.	.	1,1	1	0	1	0	1	0,1	64	28	36	0.4375	0.5625	None	0	0	0	0	0
chr1	181191110		A	G	867.913		0.17	6	1X	75	19.43	1	3	1	snp	.	.	.	.	.	.	RP11-540K16.2	ncRNA_exonic	.	.	0,0	6	6	0	1	0	0,1	68	31	36	0.4627	0.5373	0,0	1	1	0	1	0
chr1	181191135		T	C	804.095		0.17	6	1X	76	23.33	1	3	1	snp	.	.	.	.	.	.	RP11-540K16.2	ncRNA_exonic	.	.	0,0	5	5	0	1	0	0,1	70	36	34	0.5143	0.4857	0,0	1	1	0	1	0
chr1	181798612		C	T	228.374		0.17	6	1X	260	0.34	1	3	1	snp	.	.	.	.	.	.	CACNA1E	exonic	synonymous_SNV	CACNA1E:ENST00000358338.7:exon46:c.C6534T:p.H2178H,CACNA1E:ENST00000621791.4:exon46:c.C6534T:p.H2178H,CACNA1E:ENST00000360108.7:exon47:c.C6663T:p.H2221H,CACNA1E:ENST00000367567.8:exon47:c.C6591T:p.H2197H,CACNA1E:ENST00000367570.5:exon47:c.C6591T:p.H2197H,CACNA1E:ENST00000367573.6:exon48:c.C6720T:p.H2240H,CACNA1E:ENST00000621551.3:exon48:c.C6720T:p.H2240H,CACNA1E:ENST00000357570.9:exon50:c.C6717T:…	0,0	105	105	0	1	0	0,1	38	24	14	0.6316	0.3684	0,0	117	117	0	1	0
chr1	181812882		C	A	700.672		1.00	2	1X	22	0.00	1	1	1	snp	.	.	.	.	.	.	RP11-33M22.2	ncRNA_exonic	.	.	None	0	0	0	0	0	1,1	22	0	22	0	1	None	0	0	0	0	0
chr1	182063467		C	T	555.894		1.00	2	1X	18	0.00	1	1	1	snp	.	.	.	.	.	.	RP11-538D16.2	ncRNA_exonic	.	.	None	0	0	0	0	0	1,1	18	0	18	0	1	None	0	0	0	0	0
chr1	182089421		A	G	1010.53		1.00	2	1X	32	0.00	1	1	1	snp	.	.	.	.	.	.	RP11-538D16.3	ncRNA_exonic	.	.	None	0	0	0	0	0	1,1	32	0	32	0	1	None	0	0	0	0	0
chr1	182089426		T	C	1037.09		1.00	2	1X	33	0.00	1	1	1	snp	.	.	.	.	.	.	RP11-538D16.3	ncRNA_exonic	.	.	None	0	0	0	0	0	1,1	33	0	32	0	1	None	0	0	0	0	0
chr1	182127404		T	C	1107.28		0.75	4	1X	36	0.00	1	2	1	snp	.	.	.	.	.	.	GS1-122H1.1	ncRNA_exonic	.	.	0,1	3	1	2	0.3333	0.6667	1,1	33	0	33	0	1	None	0	0	0	0	0
chr1	182128608		T	C	749.98		0.75	4	1X	27	0.00	1	2	1	snp	.	.	.	.	.	.	GS1-122H1.1	ncRNA_exonic	.	.	0,1	5	2	3	0.4	0.6	1,1	22	0	22	0	1	None	0	0	0	0	0
chr1	182576815		A	T	1002.52		1.00	2	1X	36	0.00	1	1	1	snp	.	.	.	.	.	.	Metazoa_SRP	ncRNA_exonic	.	.	None	0	0	0	0	0	1,1	36	0	36	0	1	None	0	0	0	0	0
chr1	182714350		G	A	625.355		0.50	2	1X	58	0.00	1	1	1	snp	.	.	.	.	.	.	LINC01688	ncRNA_exonic	.	.	None	0	0	0	0	0	0,1	58	32	26	0.5517	0.4483	None	0	0	0	0	0
chr1	183545116		G	A	3.19846e-05		0.17	6	1X	654	0.15	1	3	1	snp	D	1.0	D	0.999	D	0.0	SMG7	exonic	nonsynonymous_SNV	SMG7:ENST00000508461.5:exon15:c.G2048A:p.G683E,SMG7:ENST00000347615.6:exon16:c.G2174A:p.G725E,SMG7:ENST00000507469.5:exon16:c.G2036A:p.G679E,SMG7:ENST00000515829.6:exon16:c.G2036A:p.G679E,SMG7:ENST00000367537.7:exon17:c.G2123A:p.G708E	0,0	264	264	0	1	0	0,1	47	33	14	0.7021	0.2979	0,0	343	343	0	1	0
chr1	183754454		TAA	TAAA	628.324		0.50	2	1M1I2M	62	0.00	1	1	1	ins	.	.	.	.	.	.	RP11-444D13.1	ncRNA_exonic	.	.	None	0	0	0	0	0	0,1	62	35	27	0.5645	0.4355	None	0	0	0	0	0
chr1	185292636		ATTTTTTTTTTG	ATTTTTTTTTG	222.355		0.50	2	1M1D10M	38	0.00	1	1	1	del	.	.	.	.	.	.	RP4-635A23.6	ncRNA_exonic	.	.	None	0	0	0	0	0	0,1	38	21	13	0.6176	0.3824	None	0	0	0	0	0
chr1	185293049		C	G	584.97		0.50	2	1X	53	0.00	1	1	1	snp	.	.	.	.	.	.	RP4-635A23.6	ncRNA_exonic	.	.	None	0	0	0	0	0	0,1	53	29	24	0.5472	0.4528	None	0	0	0	0	0
chr1	185294178		G	C	1821.38		1.00	2	1X	57	0.00	1	1	1	snp	.	.	.	.	.	.	RP4-635A23.6	ncRNA_exonic	.	.	None	0	0	0	0	0	1,1	57	0	57	0	1	None	0	0	0	0	0
chr1	185323909		CATA	CA	634.374		0.75	4	1M2D1M	54	0.00	2	2	1	del	.	.	.	.	.	.	GS1-279B7.1	ncRNA_exonic	.	.	1,1	1	0	1	0	1	0,1	53	27	26	0.5094	0.4906	None	0	0	0	0	0
chr1	186307262		T	G	7.55062e-07		0.17	6	1X	158	0.48	1	3	1	snp	B	0.0	B	0.0	T	0.96	PRG4	exonic	nonsynonymous_SNV	PRG4:ENST00000367485.4:exon5:c.T1264G:p.S422A,PRG4:ENST00000367483.8:exon6:c.T1420G:p.S474A,PRG4:ENST00000635041.1:exon6:c.T1414G:p.S472A,PRG4:ENST00000445192.6:exon7:c.T1543G:p.S515A	0,0	81	72	0	1	0	0,1	43	34	9	0.7907	0.2093	0,0	34	27	3	0.9	0.1
chr1	186681077		A	G	159.058		0.25	4	1X	43	20.50	1	2	1	snp	.	.	.	.	.	.	PACERR	ncRNA_exonic	.	.	None	0	0	0	0	0	0,1	41	31	10	0.7561	0.2439	0,0	2	2	0	1	0
chr1	187359954		A	C	450.395		0.25	4	1X	51	24.50	1	2	1	snp	.	.	.	.	.	.	LINC01036	ncRNA_exonic	.	.	0,0	2	2	0	1	0	0,1	49	28	21	0.5714	0.4286	None	0	0	0	0	0
chr1	187359992		C	T	619.744		0.25	4	1X	59	58.00	1	2	1	snp	.	.	.	.	.	.	LINC01036	ncRNA_exonic	.	.	0,0	1	1	0	1	0	0,1	58	31	27	0.5345	0.4655	None	0	0	0	0	0
chr1	187359997		C	T	646.523		0.25	4	1X	61	60.00	1	2	1	snp	.	.	.	.	.	.	LINC01036	ncRNA_exonic	.	.	0,0	1	1	0	1	0	0,1	60	32	28	0.5333	0.4667	None	0	0	0	0	0
chr1	187642100		G	A	566.053		0.25	4	1X	54	12.50	1	2	1	snp	.	.	.	.	.	.	ERVMER61-1	ncRNA_exonic	.	.	None	0	0	0	0	0	0,1	50	26	24	0.52	0.48	0,0	4	4	0	1	0
chr1	187642114		G	A	424.421		0.25	4	1X	49	11.25	1	2	1	snp	.	.	.	.	.	.	ERVMER61-1	ncRNA_exonic	.	.	None	0	0	0	0	0	0,1	45	26	19	0.5778	0.4222	0,0	4	4	0	1	0
chr1	187642328		C	T	399.514		0.25	4	1X	54	53.00	1	2	1	snp	.	.	.	.	.	.	ERVMER61-1	ncRNA_exonic	.	.	None	0	0	0	0	0	0,1	53	34	19	0.6415	0.3585	0,0	1	1	0	1	0
chr1	187642617		A	G	313.526		0.50	2	1X	43	0.00	1	1	1	snp	.	.	.	.	.	.	ERVMER61-1	ncRNA_exonic	.	.	None	0	0	0	0	0	0,1	43	28	15	0.6512	0.3488	None	0	0	0	0	0
chr1	187643776		T	G	935.646		0.75	4	1X	67	0.00	1	2	1	snp	.	.	.	.	.	.	ERVMER61-1	ncRNA_exonic	.	.	1,1	1	0	1	0	1	0,1	66	30	36	0.4545	0.5455	None	0	0	0	0	0
chr1	188218674		A	G	499.991		0.50	2	1X	46	0.00	1	1	1	snp	.	.	.	.	.	.	RP11-201A3.1	ncRNA_exonic	.	.	None	0	0	0	0	0	0,1	46	25	21	0.5435	0.4565	None	0	0	0	0	0
chr1	188218816		T	G	923.056		0.75	4	1X	56	0.00	1	2	1	snp	.	.	.	.	.	.	RP11-201A3.1	ncRNA_exonic	.	.	1,1	2	0	2	0	1	0,1	54	21	33	0.3889	0.6111	None	0	0	0	0	0
chr1	188219761		T	G	515.308		0.75	4	1X	58	0.00	1	2	1	snp	.	.	.	.	.	.	RP11-201A3.1	ncRNA_exonic	.	.	1,1	2	0	2	0	1	0,1	56	34	22	0.6071	0.3929	None	0	0	0	0	0
chr1	188220400		A	T	1196.11		1.00	2	1X	38	0.00	1	1	1	snp	.	.	.	.	.	.	RP11-201A3.1	ncRNA_exonic	.	.	None	0	0	0	0	0	1,1	38	0	38	0	1	None	0	0	0	0	0
chr1	188705662		G	T	1609.86		1.00	2	1X	52	0.00	1	1	1	snp	.	.	.	.	.	.	RP11-316I3.1	ncRNA_exonic	.	.	None	0	0	0	0	0	1,1	52	0	52	0	1	None	0	0	0	0	0
chr1	188705874		G	A	1803.97		1.00	2	1X	55	0.00	1	1	1	snp	.	.	.	.	.	.	RP11-316I3.1	ncRNA_exonic	.	.	None	0	0	0	0	0	1,1	55	0	55	0	1	None	0	0	0	0	0
chr1	188706277		A	C	1615.09		1.00	2	1X	50	0.00	1	1	1	snp	.	.	.	.	.	.	RP11-316I3.1	ncRNA_exonic	.	.	None	0	0	0	0	0	1,1	50	0	50	0	1	None	0	0	0	0	0
chr1	189814896		TAAAAAAAAAAAAAAAG	TAAAAAAAAAAAAAG	1178.99		1.00	2	1M2D14M	52	0.00	2	1	1	del	.	.	.	.	.	.	LINC01701	ncRNA_exonic	.	.	None	0	0	0	0	0	1,1	52	0	41	0	1	None	0	0	0	0	0
chr1	190480726		GAAAAAAAAAG	GAAAAAAAAAAG,GAAAAAAAAAAAG	897.473		0.50,0.50	2	1M1I10M,1M2I10M	41	0.00,0.00	1,2	1	2	ins,ins	.	.	.	.	.	.	LINC01351	ncRNA_exonic	.	.	None	0	0	0	0	0	1,2	41	1	39	0.025	0.975	None	0	0	0	0	0
chr1	190494160		A	T	295.96		0.50	2	1X	42	0.00	1	1	1	snp	.	.	.	.	.	.	RP11-161I10.1	ncRNA_exonic	.	.	None	0	0	0	0	0	0,1	42	27	15	0.6429	0.3571	None	0	0	0	0	0
chr1	191151772		C	A	1149.95		0.75	4	1X	85	0.00	1	2	1	snp	.	.	.	.	.	.	RP11-309H21.3	ncRNA_exonic	.	.	1,1	1	0	1	0	1	0,1	84	40	44	0.4762	0.5238	None	0	0	0	0	0
chr1	191152473		TCC	TC	267.723		0.25	4	1M1D1M	48	47.00	1	2	1	del	.	.	.	.	.	.	RP11-309H21.3	ncRNA_exonic	.	.	0,0	1	1	0	1	0	0,1	47	21	18	0.5385	0.4615	None	0	0	0	0	0
chr1	191152495		A	G	755.089		0.50	2	1X	54	0.00	1	1	1	snp	.	.	.	.	.	.	RP11-309H21.3	ncRNA_exonic	.	.	None	0	0	0	0	0	0,1	54	23	31	0.4259	0.5741	None	0	0	0	0	0
chr1	191152600		C	T	767.571		0.75	4	1X	60	0.00	1	2	1	snp	.	.	.	.	.	.	RP11-309H21.3	ncRNA_exonic	.	.	1,1	1	0	1	0	1	0,1	59	29	30	0.4915	0.5085	None	0	0	0	0	0
chr1	191152721		TGGGGGGGT	TGGGGGGGGT	554.737		0.75	4	1M1I8M	47	46.00	1	2	1	ins	.	.	.	.	.	.	RP11-309H21.3	ncRNA_exonic	.	.	1,1	1	0	0	0	0	0,1	46	21	25	0.4565	0.5435	None	0	0	0	0	0
chr1	191152764		T	G	412.529		0.25	4	1X	43	42.00	1	2	1	snp	.	.	.	.	.	.	RP11-309H21.3	ncRNA_exonic	.	.	0,0	1	1	0	1	0	0,1	42	19	23	0.4524	0.5476	None	0	0	0	0	0
chr1	191153005		GAAAAAAAAAAT	GAAAAAAAAAT	435.965		0.50	2	1M1D10M	34	0.00	1	1	1	del	.	.	.	.	.	.	RP11-309H21.3	ncRNA_exonic	.	.	None	0	0	0	0	0	0,1	34	14	20	0.4118	0.5882	None	0	0	0	0	0
chr1	191153433		CTTTGC	CTTTGTTTGC	353.411		0.50	2	1M4I5M	46	0.00	4	1	1	ins	.	.	.	.	.	.	RP11-309H21.3	ncRNA_exonic	.	.	None	0	0	0	0	0	0,1	46	26	18	0.5909	0.4091	None	0	0	0	0	0
chr1	191153645		T	A	748.006		0.50	2	1X	55	0.00	1	1	1	snp	.	.	.	.	.	.	RP11-309H21.3	ncRNA_exonic	.	.	None	0	0	0	0	0	0,1	55	26	29	0.4727	0.5273	None	0	0	0	0	0
chr1	191153751		C	G	778.686		0.50	2	1X	51	0.00	1	1	1	snp	.	.	.	.	.	.	RP11-309H21.3	ncRNA_exonic	.	.	None	0	0	0	0	0	0,1	51	21	30	0.4118	0.5882	None	0	0	0	0	0
chr1	191859091		A	C	527.316		0.50	2	1X	46	0.00	1	1	1	snp	.	.	.	.	.	.	RP11-541F9.1	ncRNA_exonic	.	.	None	0	0	0	0	0	0,1	46	23	23	0.5	0.5	None	0	0	0	0	0
chr1	191859109		G	C	613.455		0.50	2	1X	49	0.00	1	1	1	snp	.	.	.	.	.	.	RP11-541F9.1	ncRNA_exonic	.	.	None	0	0	0	0	0	0,1	49	24	25	0.4898	0.5102	None	0	0	0	0	0
chr1	192010765		A	T	248.313		0.50	2	1X	52	0.00	1	1	1	snp	.	.	.	.	.	.	RP11-541F9.2	ncRNA_exonic	.	.	None	0	0	0	0	0	0,1	52	37	15	0.7115	0.2885	None	0	0	0	0	0
chr1	192010943		T	C	1928.88		1.00	2	1X	60	0.00	1	1	1	snp	.	.	.	.	.	.	RP11-541F9.2	ncRNA_exonic	.	.	None	0	0	0	0	0	1,1	60	0	60	0	1	None	0	0	0	0	0
chr1	192010970		G	A	662.098		0.50	2	1X	60	0.00	1	1	1	snp	.	.	.	.	.	.	RP11-541F9.2	ncRNA_exonic	.	.	None	0	0	0	0	0	0,1	60	32	28	0.5333	0.4667	None	0	0	0	0	0
chr1	193365737		C	T	724.414		0.25	4	1X	51	24.50	1	2	1	snp	.	.	.	.	.	.	LINC01031	ncRNA_exonic	.	.	0,0	2	2	0	1	0	0,1	49	20	29	0.4082	0.5918	None	0	0	0	0	0
chr1	194149644		T	C	1489.88		1.00	2	1X	46	0.00	1	1	1	snp	.	.	.	.	.	.	RP11-563D10.1	ncRNA_exonic	.	.	None	0	0	0	0	0	1,1	46	0	46	0	1	None	0	0	0	0	0
chr1	194351150		C	T	1815.64		1.00	2	1X	56	0.00	1	1	1	snp	.	.	.	.	.	.	RP11-476H20.1	ncRNA_exonic	.	.	None	0	0	0	0	0	1,1	56	0	56	0	1	None	0	0	0	0	0
chr1	194488162		T	C	1591.2		1.00	2	1X	50	0.00	1	1	1	snp	.	.	.	.	.	.	RNU6-983P	ncRNA_exonic	.	.	None	0	0	0	0	0	1,1	50	0	49	0	1	None	0	0	0	0	0
chr1	196333887		C	T	342.572		0.17	6	1X	174	0.72	1	3	1	snp	P	0.913	P	0.638	D	0.022	KCNT2	exonic	nonsynonymous_SNV	KCNT2:ENST00000451324.6:exon13:c.G790A:p.D264N,KCNT2:ENST00000609185.5:exon16:c.G1807A:p.D603N,KCNT2:ENST00000294725.13:exon17:c.G1957A:p.D653N,KCNT2:ENST00000367433.9:exon17:c.G1957A:p.D653N	0,0	43	43	0	1	0	0,1	46	29	17	0.6304	0.3696	0,0	85	85	0	1	0
chr1	196790152		C	T	7.71974e-09		0.17	6	1X	314	13.77	1	3	1	snp	B	0.0	B	0.002	T	1.0	CFHR3	exonic	nonsynonymous_SNV	CFHR3:ENST00000391985.7:exon4:c.C538T:p.P180S,CFHR3:ENST00000367425.8:exon5:c.C721T:p.P241S	0,0	11	11	0	1	0	0,1	37	29	8	0.7838	0.2162	0,0	266	264	2	0.9925	0.0075
chr1	196790217		A	T	9.97481e-14		0.17	6	1X	288	7.97	1	3	1	snp	.	.	.	.	.	.	CFHR3	exonic	synonymous_SNV	CFHR3:ENST00000391985.7:exon4:c.A603T:p.P201P,CFHR3:ENST00000367425.8:exon5:c.A786T:p.P262P	0,0	17	17	0	1	0	0,1	43	34	9	0.7907	0.2093	0,0	228	214	14	0.9386	0.0614
chr1	196794583		GTTTTTTG	GTTTTTG	320.111		0.17	6	1M1D6M	52	18.80	1	3	1	del	.	.	.	.	.	.	CFHR3	exonic	frameshift_deletion	CFHR3:ENST00000617219.1:exon5:c.569delT:p.V190fs	0,0	1	1	0	1	0	0,1	47	25	22	0.5319	0.4681	0,0	4	4	0	1	0
chr1	197439117		G	C	1864.8		1.00	2	1X	58	0.00	1	1	1	snp	.	.	.	.	.	.	RP11-75C23.1	ncRNA_exonic	.	.	None	0	0	0	0	0	1,1	58	0	58	0	1	None	0	0	0	0	0
chr1	198807802		C	A	338.435		0.25	4	1X	45	10.25	1	2	1	snp	.	.	.	.	.	.	MIR181A1HG	ncRNA_exonic	.	.	0,0	4	4	0	1	0	0,1	41	25	16	0.6098	0.3902	None	0	0	0	0	0
chr1	198898549		G	T	408.029		0.50	2	1X	43	0.00	1	1	1	snp	.	.	.	.	.	.	MIR181A1HG	ncRNA_exonic	.	.	None	0	0	0	0	0	0,1	43	25	18	0.5814	0.4186	None	0	0	0	0	0
chr1	198898955		G	A	593.723		0.17	6	1X	57	55.00	1	3	1	snp	.	.	.	.	.	.	MIR181A1HG	ncRNA_exonic	.	.	0,0	1	1	0	1	0	0,1	55	29	26	0.5273	0.4727	0,0	1	1	0	1	0
chr1	198900385		T	C	384.891		0.50	2	1X	50	0.00	1	1	1	snp	.	.	.	.	.	.	MIR181A1HG	ncRNA_exonic	.	.	None	0	0	0	0	0	0,1	50	31	19	0.62	0.38	None	0	0	0	0	0
chr1	199007391		A	G	785.308		0.25	4	1X	59	28.50	1	2	1	snp	.	.	.	.	.	.	LINC01222	ncRNA_exonic	.	.	0,0	2	2	0	1	0	0,1	57	26	31	0.4561	0.5439	None	0	0	0	0	0
chr1	199041592		C	T	1624.06		1.00	2	1X	51	0.00	1	1	1	snp	.	.	.	.	.	.	LINC01221	ncRNA_exonic	.	.	None	0	0	0	0	0	1,1	51	0	51	0	1	None	0	0	0	0	0
chr1	199391646		C	T	775.02		0.75	4	1X	55	0.00	1	2	1	snp	.	.	.	.	.	.	RP11-382E9.1	ncRNA_exonic	.	.	1,1	3	0	3	0	1	0,1	52	24	28	0.4615	0.5385	None	0	0	0	0	0
chr1	199392067		G	A	569.128		0.50	2	1X	49	0.00	1	1	1	snp	.	.	.	.	.	.	RP11-382E9.1	ncRNA_exonic	.	.	None	0	0	0	0	0	0,1	49	24	25	0.4898	0.5102	None	0	0	0	0	0
chr1	199392706		A	C	410.169		0.50	2	1X	50	0.00	1	1	1	snp	.	.	.	.	.	.	RP11-382E9.1	ncRNA_exonic	.	.	None	0	0	0	0	0	0,1	50	31	19	0.62	0.38	None	0	0	0	0	0
chr1	199392979		G	T	612.083		0.25	4	1X	51	24.50	1	2	1	snp	.	.	.	.	.	.	RP11-382E9.1	ncRNA_exonic	.	.	0,0	2	2	0	1	0	0,1	49	24	25	0.4898	0.5102	None	0	0	0	0	0
chr1	199393025		C	T	801.12		0.75	4	1X	54	0.00	1	2	1	snp	.	.	.	.	.	.	RP11-382E9.1	ncRNA_exonic	.	.	1,1	2	0	2	0	1	0,1	52	22	30	0.4231	0.5769	None	0	0	0	0	0
chr1	199393088		C	T	871.155		0.75	4	1X	63	0.00	1	2	1	snp	.	.	.	.	.	.	RP11-382E9.1	ncRNA_exonic	.	.	1,1	5	0	5	0	1	0,1	58	28	30	0.4828	0.5172	None	0	0	0	0	0
chr1	199393249		T	C	735.798		0.75	4	1X	64	0.00	1	2	1	snp	.	.	.	.	.	.	RP11-382E9.1	ncRNA_exonic	.	.	1,1	6	0	6	0	1	0,1	58	34	24	0.5862	0.4138	None	0	0	0	0	0
chr1	199393275		C	T	619.778		0.75	4	1X	54	0.00	1	2	1	snp	.	.	.	.	.	.	RP11-382E9.1	ncRNA_exonic	.	.	1,1	3	0	3	0	1	0,1	51	29	22	0.5686	0.4314	None	0	0	0	0	0
chr1	199393276		G	A	738.911		0.25	4	1X	54	17.00	1	2	1	snp	.	.	.	.	.	.	RP11-382E9.1	ncRNA_exonic	.	.	0,0	3	3	0	1	0	0,1	51	22	29	0.4314	0.5686	None	0	0	0	0	0
chr1	200008508		C	A	1990.83		1.00	2	1X	61	0.00	1	1	1	snp	.	.	.	.	.	.	RNU6-716P	ncRNA_exonic	.	.	None	0	0	0	0	0	1,1	61	0	61	0	1	None	0	0	0	0	0
chr1	200373697		C	A	2055.79		1.00	2	1X	65	0.00	1	1	1	snp	.	.	.	.	.	.	LINC00862	ncRNA_exonic	.	.	None	0	0	0	0	0	1,1	65	0	65	0	1	None	0	0	0	0	0
chr1	200400630		C	T	2341.7		1.00	2	1X	73	0.00	1	1	1	snp	.	.	.	.	.	.	LINC00862	ncRNA_exonic	.	.	None	0	0	0	0	0	1,1	73	0	73	0	1	None	0	0	0	0	0
chr1	200473990		G	A	661.829		0.25	4	1X	94	46.00	1	2	1	snp	.	.	.	.	.	.	RP11-469A15.2	ncRNA_exonic	.	.	0,0	2	2	0	1	0	0,1	92	61	31	0.663	0.337	None	0	0	0	0	0
chr1	200693855		A	G	2211.41		1.00	2	1X	68	0.00	1	1	1	snp	.	.	.	.	.	.	RP11-92G12.3	ncRNA_exonic	.	.	None	0	0	0	0	0	1,1	68	0	68	0	1	None	0	0	0	0	0
chr1	201027061		C	A	2766.8		1.00	2	1X	92	0.00	1	1	1	snp	.	.	.	.	.	.	RP11-168O16.1	ncRNA_exonic	.	.	None	0	0	0	0	0	1,1	92	2	90	0.0217	0.9783	None	0	0	0	0	0
chr1	201027790		CAAAAAAAAAAAAAAAAAAAAAAAAAT	CAAAAAAAAAAAAAAAAAAAAAAT	570.001		1.00	2	1M3D23M	35	0.00	3	1	1	del	.	.	.	.	.	.	RP11-168O16.1	ncRNA_exonic	.	.	None	0	0	0	0	0	1,1	35	0	25	0	1	None	0	0	0	0	0
chr1	201042912		ACC	AC	2425.98		1.00	2	1M1D1M	85	0.00	1	1	1	del	.	.	.	.	.	.	RP11-168O16.2	ncRNA_exonic	.	.	None	0	0	0	0	0	1,1	85	1	82	0.012	0.988	None	0	0	0	0	0
chr1	201042916		A	T	2634.2		1.00	2	1X	85	0.00	1	1	1	snp	.	.	.	.	.	.	RP11-168O16.2	ncRNA_exonic	.	.	None	0	0	0	0	0	1,1	85	1	84	0.0118	0.9882	None	0	0	0	0	0
chr1	201210401		C	T	1.00798e-07		0.33	6	1X	262	0.00	1	3	1	snp	.	.	.	.	.	.	IGFN1	exonic	synonymous_SNV	IGFN1:ENST00000335211.8:exon12:c.C5508T:p.F1836F	0,0	77	65	12	0.8442	0.1558	1,1	70	45	25	0.6429	0.3571	0,0	115	99	14	0.8761	0.1239
chr1	201210470		T	G	19.0639		0.33	6	1X	304	0.00	1	3	1	snp	.	.	.	.	.	.	IGFN1	exonic	synonymous_SNV	IGFN1:ENST00000335211.8:exon12:c.T5577G:p.G1859G	0,0	94	75	19	0.7979	0.2021	1,1	77	46	29	0.6133	0.3867	0,0	133	106	27	0.797	0.203
chr1	201210485		A	G	0.00049751		0.33	6	1X	297	0.00	1	3	1	snp	.	.	.	.	T	1.0	IGFN1	exonic	nonsynonymous_SNV	IGFN1:ENST00000335211.8:exon12:c.A5592G:p.I1864M	0,0	90	81	9	0.9	0.1	1,1	84	58	23	0.716	0.284	0,0	123	108	15	0.878	0.122
chr1	201210505		A	G	4.48254e-07		0.33	6	1X	288	0.00	1	3	1	snp	.	.	.	.	T	0.759	IGFN1	exonic	nonsynonymous_SNV	IGFN1:ENST00000335211.8:exon12:c.A5612G:p.D1871G	0,0	89	78	11	0.8764	0.1236	1,1	83	56	24	0.7	0.3	0,0	116	104	12	0.8966	0.1034
chr1	201210517		C	G	4.78515e-09		0.33	6	1X	289	0.00	1	3	1	snp	.	.	.	.	T	1.0	IGFN1	exonic	nonsynonymous_SNV	IGFN1:ENST00000335211.8:exon12:c.C5624G:p.A1875G	0,0	86	75	11	0.8721	0.1279	1,1	84	57	26	0.6867	0.3133	0,0	119	112	7	0.9412	0.0588
chr1	201210576		T	G	5.93801e-09		0.33	6	1X	272	0.00	1	3	1	snp	.	.	.	.	T	0.441	IGFN1	exonic	nonsynonymous_SNV	IGFN1:ENST00000335211.8:exon12:c.T5683G:p.W1895G	0,0	81	68	12	0.85	0.15	1,1	81	61	20	0.7531	0.2469	0,0	110	94	16	0.8545	0.1455
chr1	201211065		A	G	225.764		0.17	6	1X	276	0.00	1	3	1	snp	.	.	.	.	T	1.0	IGFN1	exonic	nonsynonymous_SNV	IGFN1:ENST00000335211.8:exon12:c.A6172G:p.S2058G	0,0	72	71	1	0.9861	0.0139	0,1	85	56	26	0.6829	0.3171	0,0	119	104	15	0.8739	0.1261
chr1	201211072		T	G	256.711		0.17	6	1X	271	0.00	1	3	1	snp	.	.	.	.	T	0.185	IGFN1	exonic	nonsynonymous_SNV	IGFN1:ENST00000335211.8:exon12:c.T6179G:p.V2060G	0,0	71	70	1	0.9859	0.0141	0,1	86	55	30	0.6471	0.3529	0,0	114	106	8	0.9298	0.0702
chr1	201401119		G	C	1669.02		0.25	4	1X	92	91.00	1	2	1	snp	.	.	.	.	.	.	RP11-27G14.4	ncRNA_exonic	.	.	0,0	1	1	0	1	0	0,1	91	29	62	0.3187	0.6813	None	0	0	0	0	0
chr1	201464820		GTTG	GTTTTG	838.466		0.83	6	1M2I3M	74	0.00	2	3	1	ins	.	.	.	.	.	.	RP11-134G8.10	ncRNA_exonic	.	.	1,1	2	0	2	0	1	0,1	71	32	36	0.4706	0.5294	1,1	1	0	1	0	1
chr1	201519747		C	A	1061.83		0.83	6	1X	88	0.00	1	3	1	snp	.	.	.	.	.	.	RP11-134G8.5	ncRNA_exonic	.	.	1,1	1	0	1	0	1	0,1	86	46	40	0.5349	0.4651	1,1	1	0	1	0	1
chr1	201519799		G	A	1072.66		0.83	6	1X	84	0.00	1	3	1	snp	.	.	.	.	.	.	RP11-134G8.5	ncRNA_exonic	.	.	1,1	1	0	1	0	1	0,1	82	40	41	0.4938	0.5062	1,1	1	0	1	0	1
chr1	201519927		A	G	453.764		0.50	6	1X	90	8.50	1	3	1	snp	.	.	.	.	.	.	RP11-134G8.5	ncRNA_exonic	.	.	0,0	5	5	0	1	0	0,1	82	53	27	0.6625	0.3375	1,1	3	2	1	0.6667	0.3333
chr1	201530320		A	T	985.987		0.25	4	1X	87	86.00	1	2	1	snp	.	.	.	.	.	.	RP11-134G8.5	ncRNA_exonic	.	.	0,0	1	1	0	1	0	0,1	86	46	40	0.5349	0.4651	None	0	0	0	0	0
chr1	201530450		C	T	1007.65		0.75	4	1X	97	0.00	1	2	1	snp	.	.	.	.	.	.	RP11-134G8.5	ncRNA_exonic	.	.	1,1	2	0	2	0	1	0,1	95	55	40	0.5789	0.4211	None	0	0	0	0	0
chr1	201533464		A	G	791.836		0.25	4	1X	100	99.00	1	2	1	snp	.	.	.	.	.	.	RP11-134G8.7	ncRNA_exonic	.	.	None	0	0	0	0	0	0,1	99	62	36	0.6327	0.3673	0,0	1	1	0	1	0
chr1	201534167		G	C	927.532		0.25	4	1X	93	45.50	1	2	1	snp	.	.	.	.	.	.	RP11-134G8.7	ncRNA_exonic	.	.	0,0	2	2	0	1	0	0,1	91	52	39	0.5714	0.4286	None	0	0	0	0	0
chr1	201534227		T	C	1036.9		0.25	4	1X	97	96.00	1	2	1	snp	.	.	.	.	.	.	RP11-134G8.7	ncRNA_exonic	.	.	0,0	1	1	0	1	0	0,1	96	54	42	0.5625	0.4375	None	0	0	0	0	0
chr1	201534604		T	C	890.207		0.50	2	1X	99	0.00	1	1	1	snp	.	.	.	.	.	.	RP11-134G8.7	ncRNA_exonic	.	.	None	0	0	0	0	0	0,1	99	60	39	0.6061	0.3939	None	0	0	0	0	0
chr1	201534646		A	C	862.655		0.50	2	1X	113	0.00	1	1	1	snp	.	.	.	.	.	.	RP11-134G8.7	ncRNA_exonic	.	.	None	0	0	0	0	0	0,1	113	72	41	0.6372	0.3628	None	0	0	0	0	0
chr1	201534665		C	T	818.246		0.50	2	1X	110	0.00	1	1	1	snp	.	.	.	.	.	.	RP11-134G8.7	ncRNA_exonic	.	.	None	0	0	0	0	0	0,1	110	72	38	0.6545	0.3455	None	0	0	0	0	0
chr1	201723743		G	A	1646.32		0.83	6	1X	76	0.00	1	3	1	snp	.	.	.	.	.	.	RP11-90L20.2	ncRNA_exonic	.	.	1,1	3	0	3	0	1	0,1	72	17	55	0.2361	0.7639	1,1	1	0	1	0	1
chr1	201724703		C	A	2989.47		0.50	4	1X	96	95.00	1	2	1	snp	.	.	.	.	.	.	RP11-90L20.2	ncRNA_exonic	.	.	0,0	1	1	0	1	0	1,1	95	0	94	0	1	None	0	0	0	0	0
chr1	201822072		G	A	979.821		1.00	2	1X	31	0.00	1	1	1	snp	.	.	.	.	.	.	IPO9-AS1	ncRNA_exonic	.	.	None	0	0	0	0	0	1,1	31	0	31	0	1	None	0	0	0	0	0
chr1	201899402		A	G,T	9.85123e-14		0.00,0.17	6	1X,1X	234	0.00,0.34	1,1	3	2	snp,snp	.	.	.	.	.	.	LMOD1	exonic	synonymous_SNV	LMOD1:ENST00000367288.4:exon2:c.T1611C:p.P537P,LMOD1:ENST00000616739.1:exon3:c.T618C:p.P206P	0,0	20	16	4	0.8	0.2	0,2	34	22	12	0.6471	0.3529	0,0	180	171	9	0.95	0.05
chr1	202605154		C	A	282.212		0.17	6	1X	86	32.40	1	3	1	snp	.	.	.	.	.	.	RP11-569A11.1	ncRNA_exonic	.	.	0,0	3	3	0	1	0	0,1	81	63	18	0.7778	0.2222	0,0	2	2	0	1	0
chr1	202810719		C	G	1585.62		0.25	4	1X	99	0.00	1	2	1	snp	.	.	.	.	.	.	RP11-480I12.10	ncRNA_exonic	.	.	0,0	4	3	1	0.75	0.25	0,1	95	35	60	0.3684	0.6316	None	0	0	0	0	0
chr1	203299879		TACACACACACACACACACACACACACACACACA	TACACACACACACACACACACACACACACACA	1105.08		1.00	2	1M2D31M	45	0.00	2	1	1	del	.	.	.	.	.	.	LINC01136	ncRNA_exonic	.	.	None	0	0	0	0	0	1,1	45	1	36	0.027	0.973	None	0	0	0	0	0
chr1	203305174		G	C	979.461		0.83	6	1X	122	0.00	1	3	1	snp	.	.	.	.	.	.	LINC01136	ncRNA_exonic	.	.	1,1	1	0	1	0	1	0,1	120	79	41	0.6583	0.3417	1,1	1	0	1	0	1
chr1	204277042		C	T	929.004		0.25	4	1X	98	31.67	1	2	1	snp	.	.	.	.	.	.	RP11-203F10.5	ncRNA_exonic	.	.	0,0	3	3	0	1	0	0,1	95	55	40	0.5789	0.4211	None	0	0	0	0	0
chr1	204277838		A	G	729.34		0.25	4	1X	89	21.25	1	2	1	snp	.	.	.	.	.	.	RP11-203F10.5	ncRNA_exonic	.	.	0,0	4	4	0	1	0	0,1	85	53	32	0.6235	0.3765	None	0	0	0	0	0
chr1	205236656		A	G	623.892		0.25	4	1X	82	81.00	1	2	1	snp	.	.	.	.	.	.	RP11-383G10.5	ncRNA_exonic	.	.	0,0	1	1	0	1	0	0,1	81	53	28	0.6543	0.3457	None	0	0	0	0	0
chr1	205386309		CTTTTTTTTTTTTG	CTTTTTTTTTTTTTG,CTTTTTTTTTTTTTTG	1215.64		0.25,0.75	4	1M1I13M,1M2I13M	71	70.00,0.00	1,2	2	2	ins,ins	.	.	.	.	.	.	LEMD1-AS1	ncRNA_exonic	.	.	2,2	1	0	1	0	1	1,2	70	3	60	0.0476	0.9524	None	0	0	0	0	0
chr1	205387290		G	A	348.001		0.25	4	1X	76	37.00	1	2	1	snp	.	.	.	.	.	.	LEMD1-AS1	ncRNA_exonic	.	.	0,0	2	2	0	1	0	0,1	74	54	19	0.7397	0.2603	None	0	0	0	0	0
chr1	205436484		G	A	1724.58		0.75	4	1X	86	0.00	1	2	1	snp	.	.	.	.	.	.	BLACAT1	ncRNA_exonic	.	.	1,1	2	0	2	0	1	0,1	84	21	63	0.25	0.75	None	0	0	0	0	0
chr1	205595068		T	A	608.795		0.75	4	1X	104	0.00	1	2	1	snp	.	.	.	.	.	.	RNU6-418P	ncRNA_exonic	.	.	1,1	2	0	2	0	1	0,1	102	73	29	0.7157	0.2843	None	0	0	0	0	0
chr1	206543450		C	G	605.538		0.25	4	1X	84	83.00	1	2	1	snp	.	.	.	.	.	.	CH17-76K2.6	ncRNA_exonic	.	.	0,0	1	1	0	1	0	0,1	83	54	29	0.6506	0.3494	None	0	0	0	0	0
chr1	206543565		ATGTGTGTGTGTGTGTGTGTGTGTGTGT	ATGTGTGTGTGTGTGTGTGTGTGT	122.036		0.50	2	1M4D23M	73	0.00	4	1	1	del	.	.	.	.	.	.	CH17-76K2.6	ncRNA_exonic	.	.	None	0	0	0	0	0	0,1	73	39	18	0.6842	0.3158	None	0	0	0	0	0
chr1	206768184		T	C	420.035		0.17	6	1X	82	80.00	1	3	1	snp	.	.	.	.	.	.	RP11-262N9.3	ncRNA_exonic	.	.	0,0	1	1	0	1	0	0,1	80	58	22	0.725	0.275	0,0	1	1	0	1	0
chr1	207404939		C	T	1295.21		0.75	4	1X	71	0.00	1	2	1	snp	.	.	.	.	.	.	RP11-357P18.3	ncRNA_exonic	.	.	1,1	1	0	1	0	1	0,1	70	23	47	0.3286	0.6714	None	0	0	0	0	0
chr1	207708212		A	G	2845.72		1.00	2	1X	87	0.00	1	1	1	snp	B	0.0	B	0.0	T	0.956	CR1L	exonic	nonsynonymous_SNV	CR1L:ENST00000508064.6:exon10:c.A1363G:p.I455V	None	0	0	0	0	0	1,1	87	0	87	0	1	None	0	0	0	0	0
chr1	207804330		G	C	0.0391657		0.75	4	1X	15	0.00	1	2	1	snp	.	.	.	.	.	.	C1orf132	ncRNA_exonic	.	.	1,1	1	0	1	0	1	0,1	14	10	4	0.7143	0.2857	None	0	0	0	0	0
chr1	207959559		C	G	997.635		1.00	2	1X	31	0.00	1	1	1	snp	.	.	.	.	.	.	RP11-328D5.4	ncRNA_exonic	.	.	None	0	0	0	0	0	1,1	31	0	31	0	1	None	0	0	0	0	0
chr1	207967123		T	G	895.5		1.00	2	1X	31	0.00	1	1	1	snp	.	.	.	.	.	.	RP11-328D5.4	ncRNA_exonic	.	.	None	0	0	0	0	0	1,1	31	0	30	0	1	None	0	0	0	0	0
chr1	207968288		T	C	724.621		1.00	2	1X	24	0.00	1	1	1	snp	.	.	.	.	.	.	RP11-328D5.4	ncRNA_exonic	.	.	None	0	0	0	0	0	1,1	24	0	24	0	1	None	0	0	0	0	0
chr1	208042175		A	G	228.18		0.17	6	1X	172	0.37	1	3	1	snp	.	.	.	.	.	.	PLXNA2	exonic	synonymous_SNV	PLXNA2:ENST00000367033.3:exon22:c.T4209C:p.D1403D	0,0	52	52	0	1	0	0,1	27	15	12	0.5556	0.4444	0,0	93	93	0	1	0
chr1	208628052		G	A	950.727		1.00	2	1X	30	0.00	1	1	1	snp	.	.	.	.	.	.	RP11-565N2.2	ncRNA_exonic	.	.	None	0	0	0	0	0	1,1	30	0	30	0	1	None	0	0	0	0	0
chr1	209147283		G	A	704.708		1.00	2	1X	24	0.00	1	1	1	snp	.	.	.	.	.	.	RP11-385M4.1	ncRNA_exonic	.	.	None	0	0	0	0	0	1,1	24	0	23	0	1	None	0	0	0	0	0
chr1	209147459		A	G	701.368		1.00	2	1X	22	0.00	1	1	1	snp	.	.	.	.	.	.	RP11-385M4.1	ncRNA_exonic	.	.	None	0	0	0	0	0	1,1	22	0	22	0	1	None	0	0	0	0	0
chr1	209155066		G	A	214.851		0.50	2	1X	26	0.00	1	1	1	snp	.	.	.	.	.	.	RP11-385M4.1	ncRNA_exonic	.	.	None	0	0	0	0	0	0,1	26	14	12	0.5385	0.4615	None	0	0	0	0	0
chr1	209429036		G	A	818.582		1.00	2	1X	27	0.00	1	1	1	snp	.	.	.	.	.	.	MIR205HG	ncRNA_exonic	.	.	None	0	0	0	0	0	1,1	27	0	27	0	1	None	0	0	0	0	0
chr1	209675951		G	A	371.104		0.17	6	1X	94	0.69	1	3	1	snp	.	.	.	.	.	.	G0S2	exonic	synonymous_SNV	G0S2:ENST00000367029.4:exon2:c.G267A:p.T89T	0,0	33	33	0	1	0	0,1	24	8	16	0.3333	0.6667	0,0	37	37	0	1	0
chr1	210374161		C	G	546.545		1.00	2	1X	17	0.00	1	1	1	snp	.	.	.	.	.	.	RNU5A-8P	ncRNA_exonic	.	.	None	0	0	0	0	0	1,1	17	0	17	0	1	None	0	0	0	0	0
chr1	210374173		C	T	467.526		1.00	2	1X	15	0.00	1	1	1	snp	.	.	.	.	.	.	RNU5A-8P	ncRNA_exonic	.	.	None	0	0	0	0	0	1,1	15	0	15	0	1	None	0	0	0	0	0
chr1	210681580		C	G	3.87599e-08		0.50	2	1X	23	0.00	1	1	1	snp	.	.	.	.	.	.	RP11-75I2.3	ncRNA_exonic	.	.	None	0	0	0	0	0	0,1	23	16	7	0.6957	0.3043	None	0	0	0	0	0
chr1	210681594		A	T	0.00177499		0.50	2	1X	23	0.00	1	1	1	snp	.	.	.	.	.	.	RP11-75I2.3	ncRNA_exonic	.	.	None	0	0	0	0	0	0,1	23	10	11	0.4762	0.5238	None	0	0	0	0	0
chr1	210681601		AGGA	TGGT	0.00180618		0.17	6	1X2M1X	22	20.00	4	3	1	complex	.	.	.	.	.	.	RP11-75I2.3	ncRNA_exonic	.	.	0,0	1	1	0	1	0	0,1	20	7	6	0.5385	0.4615	0,0	1	1	0	1	0
chr1	211168425		T	A	1255.01		1.00	2	1X	39	0.00	1	1	1	snp	.	.	.	.	.	.	RP11-543B16.3	ncRNA_exonic	.	.	None	0	0	0	0	0	1,1	39	0	39	0	1	None	0	0	0	0	0
chr1	211432779		TT	TGT	227.588		0.50	2	1M1I1M	26	0.00	1	1	1	ins	.	.	.	.	.	.	LINC00467	ncRNA_exonic	.	.	None	0	0	0	0	0	0,1	26	9	12	0.4286	0.5714	None	0	0	0	0	0
chr1	211433637		TAAAAAT	TAAAAT	571.925		1.00	2	1M1D5M	19	0.00	1	1	1	del	.	.	.	.	.	.	LINC00467	ncRNA_exonic	.	.	None	0	0	0	0	0	1,1	19	0	19	0	1	None	0	0	0	0	0
chr1	211434804		TAAAAAAAAAAAAAT	TAAAAAAAAAAAAT	511.011		1.00	2	1M1D13M	20	0.00	1	1	1	del	.	.	.	.	.	.	LINC00467	ncRNA_exonic	.	.	None	0	0	0	0	0	1,1	20	1	18	0.0526	0.9474	None	0	0	0	0	0
chr1	211583083		C	T	1083.36		1.00	2	1X	34	0.00	1	1	1	snp	.	.	.	.	.	.	RP11-359E8.5	ncRNA_exonic	.	.	None	0	0	0	0	0	1,1	34	0	34	0	1	None	0	0	0	0	0
chr1	211654055		T	G	932.494		1.00	2	1X	29	0.00	1	1	1	snp	.	.	.	.	.	.	LINC01693	ncRNA_exonic	.	.	None	0	0	0	0	0	1,1	29	0	29	0	1	None	0	0	0	0	0
chr1	211687350		TAG	TG	765.511		1.00	2	1M1D1M	28	0.00	1	1	1	del	.	.	.	.	.	.	RP11-122M14.1	ncRNA_exonic	.	.	None	0	0	0	0	0	1,1	28	0	28	0	1	None	0	0	0	0	0
chr1	211831331		T	A	0.000170777		0.17	6	1X	27	11.50	1	3	1	snp	.	.	.	.	.	.	RP11-552D8.1	ncRNA_exonic	.	.	0,0	3	3	0	1	0	0,1	23	15	8	0.6522	0.3478	0,0	1	1	0	1	0
chr1	211846206		T	G	406.947		1.00	2	1X	13	0.00	1	1	1	snp	.	.	.	.	.	.	RP11-552D8.1	ncRNA_exonic	.	.	None	0	0	0	0	0	1,1	13	0	13	0	1	None	0	0	0	0	0
chr1	211846337		C	T	438.934		1.00	2	1X	14	0.00	1	1	1	snp	.	.	.	.	.	.	RP11-552D8.1	ncRNA_exonic	.	.	None	0	0	0	0	0	1,1	14	0	14	0	1	None	0	0	0	0	0
chr1	212170199		C	G	659.602		1.00	2	1X	21	0.00	1	1	1	snp	.	.	.	.	.	.	RP11-15I11.2	ncRNA_exonic	.	.	None	0	0	0	0	0	1,1	21	0	21	0	1	None	0	0	0	0	0
chr1	212559344		T	C	742.456		1.00	2	1X	23	0.00	1	1	1	snp	.	.	.	.	.	.	RP11-61J19.5	ncRNA_exonic	.	.	None	0	0	0	0	0	1,1	23	0	23	0	1	None	0	0	0	0	0
chr1	212917556		CTTTTTTTTTTTTTTTTTTTTTTTG	CTTTTTTTTTTTTTTTTTTTG	214.334		1.00	2	1M4D20M	15	0.00	4	1	1	del	.	.	.	.	.	.	RP11-348H3.8	ncRNA_exonic	.	.	None	0	0	0	0	0	1,1	15	0	11	0	1	None	0	0	0	0	0
chr1	213817922		T	C	817.656		1.00	2	1X	26	0.00	1	1	1	snp	.	.	.	.	.	.	PROX1-AS1	ncRNA_exonic	.	.	None	0	0	0	0	0	1,1	26	0	26	0	1	None	0	0	0	0	0
chr1	213818514		A	G	993.449		1.00	2	1X	31	0.00	1	1	1	snp	.	.	.	.	.	.	PROX1-AS1	ncRNA_exonic	.	.	None	0	0	0	0	0	1,1	31	0	31	0	1	None	0	0	0	0	0
chr1	213822082		G	A	772.298		1.00	2	1X	24	0.00	1	1	1	snp	.	.	.	.	.	.	PROX1-AS1	ncRNA_exonic	.	.	None	0	0	0	0	0	1,1	24	0	24	0	1	None	0	0	0	0	0
chr1	213832562		T	C	581.955		1.00	2	1X	20	0.00	1	1	1	snp	.	.	.	.	.	.	PROX1-AS1	ncRNA_exonic	.	.	None	0	0	0	0	0	1,1	20	1	19	0.05	0.95	None	0	0	0	0	0
chr1	213901313		G	A	338.341		0.50	2	1X	30	0.00	1	1	1	snp	.	.	.	.	.	.	PROX1-AS1	ncRNA_exonic	.	.	None	0	0	0	0	0	0,1	30	15	15	0.5	0.5	None	0	0	0	0	0
chr1	213924858		TA	TCA	685.731		1.00	2	1M1I1M	22	0.00	1	1	1	ins	.	.	.	.	.	.	LINC00538	ncRNA_exonic	.	.	None	0	0	0	0	0	1,1	22	0	22	0	1	None	0	0	0	0	0
chr1	213926373		T	C	700.672		1.00	2	1X	22	0.00	1	1	1	snp	.	.	.	.	.	.	LINC00538	ncRNA_exonic	.	.	None	0	0	0	0	0	1,1	22	0	22	0	1	None	0	0	0	0	0
chr1	213937370		C	T	940.134		1.00	2	1X	29	0.00	1	1	1	snp	.	.	.	.	.	.	PROX1-AS1	ncRNA_exonic	.	.	None	0	0	0	0	0	1,1	29	0	29	0	1	None	0	0	0	0	0
chr1	213966118		T	A	536.453		1.00	2	1X	17	0.00	1	1	1	snp	.	.	.	.	.	.	PROX1-AS1	ncRNA_exonic	.	.	None	0	0	0	0	0	1,1	17	0	17	0	1	None	0	0	0	0	0
chr1	214344401		T	C	795.861		1.00	2	1X	25	0.00	1	1	1	snp	.	.	.	.	.	.	RP11-176D17.3	ncRNA_exonic	.	.	None	0	0	0	0	0	1,1	25	0	25	0	1	None	0	0	0	0	0
chr1	215888571		C	G	297.901		0.17	6	1X	531	0.28	1	3	1	snp	D	1.0	D	0.995	D	0.002	USH2A	exonic	nonsynonymous_SNV	USH2A:ENST00000307340.7:exon41:c.G8078C:p.W2693S	0,0	254	254	0	1	0	0,1	65	43	22	0.6615	0.3385	0,0	212	212	0	1	0
chr1	215901364		CCTTTCTTTT	CCTTTT	535.37		0.75	4	1M4D5M	55	0.00	4	2	1	del	.	.	.	.	.	.	RP5-1111A8.3	ncRNA_exonic	.	.	None	0	0	0	0	0	0,1	54	14	31	0.3111	0.6889	1,1	1	0	1	0	1
chr1	217919910		C	G	609.852		0.25	4	1X	76	18.00	1	2	1	snp	.	.	.	.	.	.	LINC00210	ncRNA_exonic	.	.	0,0	4	4	0	1	0	0,1	72	45	27	0.625	0.375	None	0	0	0	0	0
chr1	218043961		C	A	2004.89		1.00	2	1X	62	0.00	1	1	1	snp	.	.	.	.	.	.	LINC01653	ncRNA_exonic	.	.	None	0	0	0	0	0	1,1	62	0	62	0	1	None	0	0	0	0	0
chr1	218044115		T	G	1908.86		1.00	2	1X	59	0.00	1	1	1	snp	.	.	.	.	.	.	LINC01653	ncRNA_exonic	.	.	None	0	0	0	0	0	1,1	59	0	59	0	1	None	0	0	0	0	0
chr1	218044350		CAAAAAAAAAAAAAG	CAAAAAAAAAAAAAAAG,CAAAAAAAAAAAAAAAAG	466.664		0.50,0.50	2	1M2I14M,1M3I14M	33	0.00,0.00	2,3	1	2	ins,ins	.	.	.	.	.	.	LINC01653	ncRNA_exonic	.	.	None	0	0	0	0	0	1,2	33	0	29	0	1	None	0	0	0	0	0
chr1	219411753		G	A	1075.95		0.83	6	1X	61	0.00	1	3	1	snp	.	.	.	.	.	.	RP11-392O17.1	ncRNA_exonic	.	.	1,1	2	0	2	0	1	0,1	58	20	38	0.3448	0.6552	1,1	1	0	1	0	1
chr1	219962773		A	G	370.738		0.50	2	1X	42	0.00	1	1	1	snp	.	.	.	.	.	.	U3	ncRNA_exonic	.	.	None	0	0	0	0	0	0,1	42	23	18	0.561	0.439	None	0	0	0	0	0
chr1	220402150		TCCCCCCCCCCCCCCCCA	TCCCCCCCCCCA	370.746		1.00	2	1M6D11M	21	0.00	6	1	1	del	.	.	.	.	.	.	RP11-410C4.5	ncRNA_exonic	.	.	None	0	0	0	0	0	1,1	21	2	13	0.1333	0.8667	None	0	0	0	0	0
chr1	220402509		T	C	1381.31		1.00	2	1X	47	0.00	1	1	1	snp	.	.	.	.	.	.	RP11-410C4.5	ncRNA_exonic	.	.	None	0	0	0	0	0	1,1	47	0	47	0	1	None	0	0	0	0	0
chr1	220402874		G	C	1443.75		1.00	2	1X	45	0.00	1	1	1	snp	.	.	.	.	.	.	RP11-410C4.5	ncRNA_exonic	.	.	None	0	0	0	0	0	1,1	45	0	45	0	1	None	0	0	0	0	0
chr1	220403260		C	G	803.378		1.00	2	1X	26	0.00	1	1	1	snp	.	.	.	.	.	.	RP11-410C4.5	ncRNA_exonic	.	.	None	0	0	0	0	0	1,1	26	0	26	0	1	None	0	0	0	0	0
chr1	220403445		T	C	312.574		0.25	4	1X	42	20.00	1	2	1	snp	.	.	.	.	.	.	RP11-410C4.5	ncRNA_exonic	.	.	0,0	2	2	0	1	0	0,1	40	25	15	0.625	0.375	None	0	0	0	0	0
chr1	221330202		T	G	728.751		0.50	6	1X	57	28.00	1	3	1	snp	.	.	.	.	.	.	C1orf140	ncRNA_exonic	.	.	1,1	1	0	1	0	1	0,1	55	26	29	0.4727	0.5273	0,0	1	1	0	1	0
chr1	221330471		T	A	600.845		0.50	2	1X	64	0.00	1	1	1	snp	.	.	.	.	.	.	C1orf140	ncRNA_exonic	.	.	None	0	0	0	0	0	0,1	64	38	26	0.5938	0.4062	None	0	0	0	0	0
chr1	221330851		G	A	525.573		0.50	2	1X	38	0.00	1	1	1	snp	.	.	.	.	.	.	C1orf140	ncRNA_exonic	.	.	None	0	0	0	0	0	0,1	38	17	21	0.4474	0.5526	None	0	0	0	0	0
chr1	221331261		T	G	511.755		0.17	6	1X	49	47.00	1	3	1	snp	.	.	.	.	.	.	C1orf140	ncRNA_exonic	.	.	0,0	1	1	0	1	0	0,1	47	24	23	0.5106	0.4894	0,0	1	1	0	1	0
chr1	221332918		C	T	481.403		0.25	4	1X	44	43.00	1	2	1	snp	.	.	.	.	.	.	C1orf140	ncRNA_exonic	.	.	0,0	1	1	0	1	0	0,1	43	22	21	0.5116	0.4884	None	0	0	0	0	0
chr1	221508663		ACA	GCC	2065.56		1.00	2	1X1M1X	65	0.00	3	1	1	complex	.	.	.	.	.	.	RP11-103C3.1	ncRNA_exonic	.	.	None	0	0	0	0	0	1,1	65	0	65	0	1	None	0	0	0	0	0
chr1	221509077		C	A	1592.42		1.00	2	1X	50	0.00	1	1	1	snp	.	.	.	.	.	.	RP11-103C3.1	ncRNA_exonic	.	.	None	0	0	0	0	0	1,1	50	0	50	0	1	None	0	0	0	0	0
chr1	222058669		G	A	532.701		0.50	2	1X	49	0.00	1	1	1	snp	.	.	.	.	.	.	LINC01705	ncRNA_exonic	.	.	None	0	0	0	0	0	0,1	49	27	22	0.551	0.449	None	0	0	0	0	0
chr1	222479272		C	T	516.793		0.75	4	1X	50	0.00	1	2	1	snp	.	.	.	.	.	.	RP11-378J18.9	ncRNA_exonic	.	.	1,1	2	0	2	0	1	0,1	48	26	22	0.5417	0.4583	None	0	0	0	0	0
chr1	222479367		C	T	531.625		0.75	4	1X	46	0.00	1	2	1	snp	.	.	.	.	.	.	RP11-378J18.9;RP11-378J18.9	ncRNA_exonic;splicing	.	.	1,1	3	1	2	0.3333	0.6667	0,1	43	20	23	0.4651	0.5349	None	0	0	0	0	0
chr1	222479455		C	T	366.939		0.25	4	1X	47	22.50	1	2	1	snp	.	.	.	.	.	.	RP11-378J18.9	ncRNA_exonic	.	.	0,0	2	2	0	1	0	0,1	45	22	23	0.4889	0.5111	None	0	0	0	0	0
chr1	222504458		A	G	63.627		0.75	4	1X	65	64.00	1	2	1	snp	.	.	.	.	.	.	RP11-378J18.9	ncRNA_exonic	.	.	1,1	1	1	0	1	0	0,1	64	50	14	0.7812	0.2188	None	0	0	0	0	0
chr1	222661161		A	T	1375.48		1.00	2	1X	43	0.00	1	1	1	snp	.	.	.	.	.	.	RP11-378J18.8	ncRNA_exonic	.	.	None	0	0	0	0	0	1,1	43	0	43	0	1	None	0	0	0	0	0
chr1	222661461		T	C	1547.37		1.00	2	1X	48	0.00	1	1	1	snp	.	.	.	.	.	.	RP11-378J18.8	ncRNA_exonic	.	.	None	0	0	0	0	0	1,1	48	0	48	0	1	None	0	0	0	0	0
chr1	223690087		T	C	795.137		1.00	2	1X	27	0.00	1	1	1	snp	.	.	.	.	.	.	RNU6-1248P	ncRNA_exonic	.	.	None	0	0	0	0	0	1,1	27	1	26	0.037	0.963	None	0	0	0	0	0
chr1	223994796		C	A	268.598		0.75	4	1X	66	0.00	1	2	1	snp	.	.	.	.	.	.	RP11-504P24.9	ncRNA_exonic	.	.	1,1	1	0	1	0	1	0,1	65	42	23	0.6462	0.3538	None	0	0	0	0	0
chr1	223994868		A	C	440.464		0.50	6	1X	66	32.50	1	3	1	snp	.	.	.	.	.	.	RP11-504P24.9	ncRNA_exonic	.	.	0,0	4	2	2	0.5	0.5	0,1	61	33	27	0.55	0.45	1,1	1	1	0	1	0
chr1	223995071		A	G	372.893		0.50	2	1X	51	0.00	1	1	1	snp	.	.	.	.	.	.	RP11-504P24.9	ncRNA_exonic	.	.	None	0	0	0	0	0	0,1	51	29	22	0.5686	0.4314	None	0	0	0	0	0
chr1	224107493		A	G	2056.44		1.00	2	1X	65	0.00	1	1	1	snp	.	.	.	.	.	.	RN7SKP49	ncRNA_exonic	.	.	None	0	0	0	0	0	1,1	65	0	65	0	1	None	0	0	0	0	0
chr1	224208878		A	G	452.452		0.75	4	1X	40	0.00	1	2	1	snp	.	.	.	.	.	.	RP11-365O16.3	ncRNA_exonic	.	.	None	0	0	0	0	0	0,1	39	21	18	0.5385	0.4615	1,1	1	0	1	0	1
chr1	224212800		T	C	468.809		0.75	4	1X	56	0.00	1	2	1	snp	.	.	.	.	.	.	RP11-365O16.3	ncRNA_exonic	.	.	None	0	0	0	0	0	0,1	54	34	20	0.6296	0.3704	1,1	2	0	2	0	1
chr1	224717737		A	T	452.37		0.25	4	1X	53	52.00	1	2	1	snp	.	.	.	.	.	.	RP11-3L21.2	ncRNA_exonic	.	.	0,0	1	1	0	1	0	0,1	52	29	23	0.5577	0.4423	None	0	0	0	0	0
chr1	225465105		A	C	727.702		0.50	2	1X	63	0.00	1	1	1	snp	.	.	.	.	.	.	RP11-496N12.9	ncRNA_exonic	.	.	None	0	0	0	0	0	0,1	63	33	30	0.5238	0.4762	None	0	0	0	0	0
chr1	225465182		G	A	520.608		0.25	4	1X	60	59.00	1	2	1	snp	.	.	.	.	.	.	RP11-496N12.9	ncRNA_exonic	.	.	0,0	1	1	0	1	0	0,1	59	36	23	0.6102	0.3898	None	0	0	0	0	0
chr1	225700654		C	T	2052.95		1.00	2	1X	66	0.00	1	1	1	snp	.	.	.	.	.	.	RP11-145A3.1	ncRNA_exonic	.	.	None	0	0	0	0	0	1,1	66	0	66	0	1	None	0	0	0	0	0
chr1	226060941		C	G	1899.15		1.00	2	1X	61	0.00	1	1	1	snp	.	.	.	.	.	.	RP11-396C23.4	ncRNA_exonic	.	.	None	0	0	0	0	0	1,1	61	0	61	0	1	None	0	0	0	0	0
chr1	226656977		C	T	741.597		0.75	4	1X	49	0.00	1	2	1	snp	.	.	.	.	.	.	ITPKB-IT1	ncRNA_exonic	.	.	1,1	1	0	1	0	1	0,1	48	20	28	0.4167	0.5833	None	0	0	0	0	0
chr1	226993157		T	C	697.631		0.25	4	1X	56	55.00	1	2	1	snp	.	.	.	.	.	.	RP5-1087E8.3	ncRNA_exonic	.	.	0,0	1	1	0	1	0	0,1	55	26	29	0.4727	0.5273	None	0	0	0	0	0
chr1	227183052		T	C	662.255		0.50	2	1X	44	0.00	1	1	1	snp	.	.	.	.	.	.	RP11-1B20.1	ncRNA_exonic	.	.	None	0	0	0	0	0	0,1	44	18	26	0.4091	0.5909	None	0	0	0	0	0
chr1	227183421		T	A	438.119		0.75	4	1X	45	0.00	1	2	1	snp	.	.	.	.	.	.	RP11-1B20.1	ncRNA_exonic	.	.	1,1	1	0	1	0	1	0,1	44	26	18	0.5909	0.4091	None	0	0	0	0	0
chr1	227409795		G	A	1543.9		1.00	2	1X	50	0.00	1	1	1	snp	.	.	.	.	.	.	LINC01641	ncRNA_exonic	.	.	None	0	0	0	0	0	1,1	50	0	50	0	1	None	0	0	0	0	0
chr1	227429818		C	T	887.719		0.25	4	1X	63	62.00	1	2	1	snp	.	.	.	.	.	.	LINC01641	ncRNA_exonic	.	.	0,0	1	1	0	1	0	0,1	62	27	35	0.4355	0.5645	None	0	0	0	0	0
chr1	227430445		A	G	704.823		0.50	2	1X	55	0.00	1	1	1	snp	.	.	.	.	.	.	LINC01641	ncRNA_exonic	.	.	None	0	0	0	0	0	0,1	55	26	29	0.4727	0.5273	None	0	0	0	0	0
chr1	228121858		A	T	1490.34		1.00	2	1X	48	0.00	1	1	1	snp	.	.	.	.	.	.	RP11-520H14.7	ncRNA_exonic	.	.	None	0	0	0	0	0	1,1	48	1	47	0.0208	0.9792	None	0	0	0	0	0
chr1	228122464		C	T	1318.33		1.00	2	1X	41	0.00	1	1	1	snp	.	.	.	.	.	.	RP11-520H14.7	ncRNA_exonic	.	.	None	0	0	0	0	0	1,1	41	0	41	0	1	None	0	0	0	0	0
chr1	228271272		T	G	2059.59		1.00	2	1X	64	0.00	1	1	1	snp	.	.	.	.	.	.	RP5-1139B12.2	ncRNA_exonic	.	.	None	0	0	0	0	0	1,1	64	0	64	0	1	None	0	0	0	0	0
chr1	228486817		G	A	591.988		0.75	4	1X	106	0.00	1	2	1	snp	.	.	.	.	.	.	RP5-915N17.11	ncRNA_exonic	.	.	1,1	7	0	7	0	1	0,1	99	72	27	0.7273	0.2727	None	0	0	0	0	0
chr1	228555798		C	A	615.002		0.75	4	1X	93	0.00	1	2	1	snp	.	.	.	.	.	.	RNA5SP19	ncRNA_exonic	.	.	1,1	1	0	1	0	1	0,1	92	61	31	0.663	0.337	None	0	0	0	0	0
chr1	228555897		A	T	7.72453e-08		0.25	4	1X	57	56.00	1	2	1	snp	.	.	.	.	.	.	RNA5SP19	ncRNA_exonic	.	.	None	0	0	0	0	0	0,1	56	39	17	0.6964	0.3036	0,0	1	1	0	1	0
chr1	229223589		A	C	603.875		0.75	4	1X	62	0.00	1	2	1	snp	.	.	.	.	.	.	RP5-1061H20.5	ncRNA_exonic	.	.	None	0	0	0	0	0	0,1	61	35	25	0.5833	0.4167	1,1	1	0	1	0	1
chr1	229258515		A	G	331.582		0.25	4	1X	38	37.00	1	2	1	snp	.	.	.	.	.	.	RP5-1061H20.4	ncRNA_exonic	.	.	0,0	1	1	0	1	0	0,1	37	21	16	0.5676	0.4324	None	0	0	0	0	0
chr1	230259086		A	T	342.705		0.25	4	1X	40	39.00	1	2	1	snp	.	.	.	.	.	.	RP5-956O18.2	ncRNA_exonic	.	.	0,0	1	1	0	1	0	0,1	39	23	16	0.5897	0.4103	None	0	0	0	0	0
chr1	230776159		A	G	619.989		0.50	2	1X	58	0.00	1	1	1	snp	.	.	.	.	.	.	RP11-99J16__A.2	ncRNA_exonic	.	.	None	0	0	0	0	0	0,1	58	32	26	0.5517	0.4483	None	0	0	0	0	0
chr1	230776734		A	G	501.495		0.50	2	1X	49	0.00	1	1	1	snp	.	.	.	.	.	.	RP11-99J16__A.2	ncRNA_exonic	.	.	None	0	0	0	0	0	0,1	49	27	22	0.551	0.449	None	0	0	0	0	0
chr1	230874878		C	T	459.719		0.75	4	1X	43	0.00	1	2	1	snp	.	.	.	.	.	.	RP5-858B6.3	ncRNA_exonic	.	.	1,1	1	0	1	0	1	0,1	42	22	20	0.5238	0.4762	None	0	0	0	0	0
chr1	231184974		A	T	397.434		0.50	2	1X	59	0.00	1	1	1	snp	.	.	.	.	.	.	RP5-1097F14.3	ncRNA_exonic	.	.	None	0	0	0	0	0	0,1	59	39	20	0.661	0.339	None	0	0	0	0	0
chr1	231702024		G	T	180.421		0.17	6	1X	158	0.55	1	3	1	snp	D	1.0	D	0.996	D	0.007	DISC1	exonic	nonsynonymous_SNV	DISC1:ENST00000366633.7:exon3:c.G1117T:p.A373S,DISC1:ENST00000366636.8:exon3:c.G1117T:p.A373S,DISC1:ENST00000366637.7:exon3:c.G1117T:p.A373S,DISC1:ENST00000439617.6:exon3:c.G1117T:p.A373S,DISC1:ENST00000535983.5:exon3:c.G1117T:p.A373S,DISC1:ENST00000537876.5:exon3:c.G1117T:p.A373S,DISC1:ENST00000539444.5:exon3:c.G1117T:p.A373S,DISC1:ENST00000602281.5:exon3:c.G1117T:p.A373S,DISC1:ENST00000620189.3…	0,0	49	49	0	1	0	0,1	34	23	11	0.6765	0.3235	0,0	75	75	0	1	0
chr1	231944966		C	A	763.078		0.50	2	1X	41	0.00	1	1	1	snp	.	.	.	.	.	.	DISC1-IT1	ncRNA_exonic	.	.	None	0	0	0	0	0	0,1	41	11	30	0.2683	0.7317	None	0	0	0	0	0
chr1	232175236		T	C	422.665		0.50	2	1X	41	0.00	1	1	1	snp	.	.	.	.	.	.	RP5-865N13.1	ncRNA_exonic	.	.	None	0	0	0	0	0	0,1	41	22	19	0.5366	0.4634	None	0	0	0	0	0
chr1	232175274		C	T	269.234		0.25	4	1X	34	33.00	1	2	1	snp	.	.	.	.	.	.	RP5-865N13.1	ncRNA_exonic	.	.	0,0	1	1	0	1	0	0,1	33	20	13	0.6061	0.3939	None	0	0	0	0	0
chr1	232175451		C	T	208.084		0.25	4	1X	40	39.00	1	2	1	snp	.	.	.	.	.	.	RP5-865N13.1	ncRNA_exonic	.	.	0,0	1	1	0	1	0	0,1	39	27	12	0.6923	0.3077	None	0	0	0	0	0
chr1	232175751		C	A	337.219		0.25	4	1X	34	33.00	1	2	1	snp	.	.	.	.	.	.	RP5-865N13.1	ncRNA_exonic	.	.	0,0	1	1	0	1	0	0,1	33	18	15	0.5455	0.4545	None	0	0	0	0	0
chr1	232175761		C	T	244.602		0.25	4	1X	31	30.00	1	2	1	snp	.	.	.	.	.	.	RP5-865N13.1	ncRNA_exonic	.	.	0,0	1	1	0	1	0	0,1	30	17	13	0.5667	0.4333	None	0	0	0	0	0
chr1	232175791		C	T	262.201		0.25	4	1X	37	36.00	1	2	1	snp	.	.	.	.	.	.	RP5-865N13.1	ncRNA_exonic	.	.	0,0	1	1	0	1	0	0,1	36	22	14	0.6111	0.3889	None	0	0	0	0	0
chr1	232178848		C	T	369.257		0.25	4	1X	51	50.00	1	2	1	snp	.	.	.	.	.	.	RP5-865N13.1	ncRNA_exonic	.	.	0,0	1	1	0	1	0	0,1	50	32	18	0.64	0.36	None	0	0	0	0	0
chr1	232179187		C	G	80.6863		0.50	6	1X	26	6.00	1	3	1	snp	.	.	.	.	.	.	RP5-865N13.1	ncRNA_exonic	.	.	1,1	1	0	1	0	1	0,1	23	17	6	0.7391	0.2609	0,0	2	2	0	1	0
chr1	232179629		T	C	250.638		0.25	4	1X	39	38.00	1	2	1	snp	.	.	.	.	.	.	RP5-865N13.1	ncRNA_exonic	.	.	0,0	1	1	0	1	0	0,1	38	25	13	0.6579	0.3421	None	0	0	0	0	0
chr1	232728604		T	A	165.864		0.50	2	1X	38	0.00	1	1	1	snp	.	.	.	.	.	.	LINC01744	ncRNA_exonic	.	.	None	0	0	0	0	0	0,1	38	27	11	0.7105	0.2895	None	0	0	0	0	0
chr1	232832143		T	C	1370.67		1.00	2	1X	42	0.00	1	1	1	snp	.	.	.	.	.	.	RNU1-74P	ncRNA_exonic	.	.	None	0	0	0	0	0	1,1	42	0	42	0	1	None	0	0	0	0	0
chr1	234212656		A	G	1019.97		1.00	2	1X	33	0.00	1	1	1	snp	.	.	.	.	.	.	RP4-799P18.2	ncRNA_exonic	.	.	None	0	0	0	0	0	1,1	33	0	33	0	1	None	0	0	0	0	0
chr1	234212679		T	C	944.63		1.00	2	1X	30	0.00	1	1	1	snp	.	.	.	.	.	.	RP4-799P18.2	ncRNA_exonic	.	.	None	0	0	0	0	0	1,1	30	0	30	0	1	None	0	0	0	0	0
chr1	234272360		C	T	362.221		0.50	2	1X	35	0.00	1	1	1	snp	.	.	.	.	.	.	RP4-799P18.3	ncRNA_exonic	.	.	None	0	0	0	0	0	0,1	35	19	16	0.5429	0.4571	None	0	0	0	0	0
chr1	234528201		G	A	505.708		0.17	6	1X	40	24.67	1	3	1	snp	.	.	.	.	.	.	LINC01354	ncRNA_exonic	.	.	0,0	1	1	0	1	0	0,1	37	15	22	0.4054	0.5946	0,0	2	2	0	1	0
chr1	234528415		G	A	810.339		0.50	2	1X	47	0.00	1	1	1	snp	.	.	.	.	.	.	LINC01354	ncRNA_exonic	.	.	None	0	0	0	0	0	0,1	47	15	32	0.3191	0.6809	None	0	0	0	0	0
chr1	234528885		G	A	681.7		0.25	4	1X	36	35.00	1	2	1	snp	.	.	.	.	.	.	LINC01354	ncRNA_exonic	.	.	0,0	1	1	0	1	0	0,1	35	9	26	0.2571	0.7429	None	0	0	0	0	0
chr1	234529690		TAAAAAAAAAAAAAAAAAG	TAAAAAAAAAAAAAAAAG	194.294		0.50	2	1M1D17M	23	0.00	1	1	1	del	.	.	.	.	.	.	LINC01354	ncRNA_exonic	.	.	None	0	0	0	0	0	0,1	23	7	13	0.35	0.65	None	0	0	0	0	0
chr1	234529711		GTTTTTTTTTTTA	GTTTTTTTTTTTTA	289.761		0.75	4	1M1I12M	28	27.00	1	2	1	ins	.	.	.	.	.	.	LINC01354	ncRNA_exonic	.	.	None	0	0	0	0	0	0,1	27	7	16	0.3043	0.6957	1,1	1	1	0	1	0
chr1	234569906		C	T	291.331		0.25	4	1X	57	56.00	1	2	1	snp	.	.	.	.	.	.	RP5-855F14.2	ncRNA_exonic	.	.	0,0	1	1	0	1	0	0,1	56	40	16	0.7143	0.2857	None	0	0	0	0	0
chr1	234629670		A	T	569.241		0.25	4	1X	55	26.50	1	2	1	snp	.	.	.	.	.	.	LINC00184	ncRNA_exonic	.	.	0,0	2	2	0	1	0	0,1	53	29	24	0.5472	0.4528	None	0	0	0	0	0
chr1	234633753		C	A	120.762		0.50	2	1X	30	0.00	1	1	1	snp	.	.	.	.	.	.	LINC00184	ncRNA_exonic	.	.	None	0	0	0	0	0	0,1	30	21	9	0.7	0.3	None	0	0	0	0	0
chr1	234634716		C	T	322.436		0.75	4	1X	46	0.00	1	2	1	snp	.	.	.	.	.	.	LINC00184	ncRNA_exonic	.	.	1,1	1	0	1	0	1	0,1	45	30	15	0.6667	0.3333	None	0	0	0	0	0
chr1	234646428		G	A	89.7052		0.50	2	1X	27	0.00	1	1	1	snp	.	.	.	.	.	.	RP4-781K5.4	ncRNA_exonic	.	.	None	0	0	0	0	0	0,1	27	20	7	0.7407	0.2593	None	0	0	0	0	0
chr1	234660388		A	G	236.897		0.25	4	1X	35	34.00	1	2	1	snp	.	.	.	.	.	.	RP4-781K5.4	ncRNA_exonic	.	.	0,0	1	1	0	1	0	0,1	34	22	12	0.6471	0.3529	None	0	0	0	0	0
chr1	234660440		G	T	180.238		0.50	2	1X	38	0.00	1	1	1	snp	.	.	.	.	.	.	RP4-781K5.4	ncRNA_exonic	.	.	None	0	0	0	0	0	0,1	38	27	11	0.7105	0.2895	None	0	0	0	0	0
chr1	234666347		T	A	548.287		0.75	4	1X	46	0.00	1	2	1	snp	.	.	.	.	.	.	RP4-781K5.5	ncRNA_exonic	.	.	None	0	0	0	0	0	0,1	45	22	23	0.4889	0.5111	1,1	1	0	1	0	1
chr1	234666521		A	G	365.571		0.25	4	1X	44	21.00	1	2	1	snp	.	.	.	.	.	.	RP4-781K5.5	ncRNA_exonic	.	.	0,0	2	2	0	1	0	0,1	42	25	17	0.5952	0.4048	None	0	0	0	0	0
chr1	234666662		C	T	192.023		0.25	4	1X	41	40.00	1	2	1	snp	.	.	.	.	.	.	RP4-781K5.5	ncRNA_exonic	.	.	0,0	1	1	0	1	0	0,1	40	29	11	0.725	0.275	None	0	0	0	0	0
chr1	234670260		C	T	573.523		0.75	4	1X	43	0.00	1	2	1	snp	.	.	.	.	.	.	RP4-781K5.6	ncRNA_exonic	.	.	1,1	1	0	1	0	1	0,1	42	19	23	0.4524	0.5476	None	0	0	0	0	0
chr1	234670789		ATTTTTTTTTTTC	ATTTTTTTTTTC	214.057		0.25	4	1M1D11M	38	37.00	1	2	1	del	.	.	.	.	.	.	RP4-781K5.6	ncRNA_exonic	.	.	0,0	1	1	0	1	0	0,1	37	22	13	0.6286	0.3714	None	0	0	0	0	0
chr1	234671712		A	C	311.204		0.75	4	1X	34	0.00	1	2	1	snp	.	.	.	.	.	.	RP4-781K5.6	ncRNA_exonic	.	.	1,1	1	0	1	0	1	0,1	33	20	13	0.6061	0.3939	None	0	0	0	0	0
chr1	234672526		G	A	257.02		0.75	4	1X	43	0.00	1	2	1	snp	.	.	.	.	.	.	RP4-781K5.6	ncRNA_exonic	.	.	1,1	2	0	2	0	1	0,1	41	29	12	0.7073	0.2927	None	0	0	0	0	0
chr1	234672761		T	C	204.833		0.75	4	1X	31	0.00	1	2	1	snp	.	.	.	.	.	.	RP4-781K5.6	ncRNA_exonic	.	.	1,1	1	0	1	0	1	0,1	30	20	10	0.6667	0.3333	None	0	0	0	0	0
chr1	234682927		T	C	130.541		0.50	2	1X	30	0.00	1	1	1	snp	.	.	.	.	.	.	RP4-781K5.4	ncRNA_exonic	.	.	None	0	0	0	0	0	0,1	30	21	9	0.7	0.3	None	0	0	0	0	0
chr1	234712862		G	A	290.932		0.50	2	1X	36	0.00	1	1	1	snp	.	.	.	.	.	.	RP4-781K5.7	ncRNA_exonic	.	.	None	0	0	0	0	0	0,1	36	22	14	0.6111	0.3889	None	0	0	0	0	0
chr1	234712965		G	A	349.208		0.75	4	1X	46	0.00	1	2	1	snp	.	.	.	.	.	.	RP4-781K5.7	ncRNA_exonic	.	.	1,1	1	0	1	0	1	0,1	45	29	16	0.6444	0.3556	None	0	0	0	0	0
chr1	234728467		C	T	396.141		0.75	4	1X	52	0.00	1	2	1	snp	.	.	.	.	.	.	LINC01132	ncRNA_exonic	.	.	1,1	5	0	5	0	1	0,1	47	33	14	0.7021	0.2979	None	0	0	0	0	0
chr1	234728627		C	T	362.596		0.75	4	1X	48	0.00	1	2	1	snp	.	.	.	.	.	.	LINC01132	ncRNA_exonic	.	.	1,1	2	0	2	0	1	0,1	46	31	15	0.6739	0.3261	None	0	0	0	0	0
chr1	234728880		CGGGGGGGGC	CGGGGGGGGGC	311.149		0.50	2	1M1I9M	41	0.00	1	1	1	ins	.	.	.	.	.	.	LINC01132	ncRNA_exonic	.	.	None	0	0	0	0	0	0,1	41	23	16	0.5897	0.4103	None	0	0	0	0	0
chr1	234729370		A	T	402.418		0.75	4	1X	44	0.00	1	2	1	snp	.	.	.	.	.	.	LINC01132	ncRNA_exonic	.	.	1,1	1	0	1	0	1	0,1	43	26	17	0.6047	0.3953	None	0	0	0	0	0
chr1	234729407		C	G	556.5		0.75	4	1X	45	0.00	1	2	1	snp	.	.	.	.	.	.	LINC01132	ncRNA_exonic	.	.	1,1	2	0	2	0	1	0,1	43	22	21	0.5116	0.4884	None	0	0	0	0	0
chr1	234731029		A	G	139.742		0.17	6	1X	46	22.50	1	3	1	snp	.	.	.	.	.	.	LINC01132	ncRNA_exonic	.	.	0,0	2	1	1	0.5	0.5	0,1	43	33	10	0.7674	0.2326	0,0	1	1	0	1	0
chr1	234757673		G	A	1155.9		1.00	2	1X	37	0.00	1	1	1	snp	.	.	.	.	.	.	RP11-400F1.1	ncRNA_exonic	.	.	None	0	0	0	0	0	1,1	37	0	37	0	1	None	0	0	0	0	0
chr1	234757705		G	A	1280.34		1.00	2	1X	42	0.00	1	1	1	snp	.	.	.	.	.	.	RP11-400F1.1	ncRNA_exonic	.	.	None	0	0	0	0	0	1,1	42	0	42	0	1	None	0	0	0	0	0
chr1	234758136		CAAAAAAAAG	CAAAAAAAAAG	404.964		0.50	2	1M1I9M	32	0.00	1	1	1	ins	.	.	.	.	.	.	RP11-400F1.1	ncRNA_exonic	.	.	None	0	0	0	0	0	0,1	32	14	18	0.4375	0.5625	None	0	0	0	0	0
chr1	234758255		G	T	420.315		0.25	4	1X	46	22.00	1	2	1	snp	.	.	.	.	.	.	RP11-400F1.1	ncRNA_exonic	.	.	0,0	2	2	0	1	0	0,1	44	25	19	0.5682	0.4318	None	0	0	0	0	0
chr1	234758780		CGGGGGGGGGT	CGGGGGGGGGGT,GGGGGGGGGGT	587.145		0.25,0.75	4	1M1I10M,1X10M	33	32.00,0.00	1,1	2	2	ins,snp	.	.	.	.	.	.	RP11-400F1.1	ncRNA_exonic	.	.	2,2	1	0	1	0	1	1,2	32	0	32	0	1	None	0	0	0	0	0
chr1	234758809		GGAGAGAG	GGAGAGAGAGAG	143.225		0.75	4	1M4I7M	45	0.00	4	2	1	ins	.	.	.	.	.	.	RP11-400F1.1	ncRNA_exonic	.	.	1,1	1	0	1	0	1	0,1	44	30	13	0.6977	0.3023	None	0	0	0	0	0
chr1	234759347		C	G	133.307		0.25	4	1X	35	34.00	1	2	1	snp	.	.	.	.	.	.	RP11-400F1.1	ncRNA_exonic	.	.	0,0	1	1	0	1	0	0,1	34	25	9	0.7353	0.2647	None	0	0	0	0	0
chr1	234961425		A	G	1698.19		1.00	2	1X	53	0.00	1	1	1	snp	.	.	.	.	.	.	RP11-443B7.1	ncRNA_exonic	.	.	None	0	0	0	0	0	1,1	53	0	53	0	1	None	0	0	0	0	0
chr1	235067425		G	A	1553.74		1.00	2	1X	48	0.00	1	1	1	snp	.	.	.	.	.	.	LINC01348	ncRNA_exonic	.	.	None	0	0	0	0	0	1,1	48	0	48	0	1	None	0	0	0	0	0
chr1	235067499		C	T	755.19		0.25	4	1X	44	43.00	1	2	1	snp	.	.	.	.	.	.	LINC01348	ncRNA_exonic	.	.	0,0	1	1	0	1	0	0,1	43	14	29	0.3256	0.6744	None	0	0	0	0	0
chr1	235068699		G	T	439.272		0.25	4	1X	50	24.00	1	2	1	snp	.	.	.	.	.	.	LINC01348	ncRNA_exonic	.	.	None	0	0	0	0	0	0,1	48	26	22	0.5417	0.4583	0,0	2	2	0	1	0
chr1	235942610		T	C	711.535		0.50	2	1X	34	0.00	1	1	1	snp	.	.	.	.	.	.	RP5-940F7.2	ncRNA_exonic	.	.	None	0	0	0	0	0	0,1	34	7	27	0.2059	0.7941	None	0	0	0	0	0
chr1	235942817		C	G	681.52		0.25	4	1X	40	39.00	1	2	1	snp	.	.	.	.	.	.	RP5-940F7.2	ncRNA_exonic	.	.	0,0	1	1	0	1	0	0,1	39	12	27	0.3077	0.6923	None	0	0	0	0	0
chr1	236048877		G	A	203.974		0.17	6	1X	169	0.45	1	3	1	snp	D	1.0	D	0.999	D	0.001	NID1	exonic	nonsynonymous_SNV	NID1:ENST00000264187.6:exon2:c.C338T:p.T113M,NID1:ENST00000366595.7:exon2:c.C338T:p.T113M	0,0	51	51	0	1	0	0,1	31	19	12	0.6129	0.3871	0,0	87	87	0	1	0
chr1	236550256		G	A	1372.55		1.00	2	1X	44	0.00	1	1	1	snp	.	.	.	.	.	.	RP11-385F5.4	ncRNA_exonic	.	.	None	0	0	0	0	0	1,1	44	0	44	0	1	None	0	0	0	0	0
chr1	237906951		G	A	168.946		0.25	4	1X	28	13.00	1	2	1	snp	.	.	.	.	.	.	RP11-193H5.1	ncRNA_exonic	.	.	0,0	2	2	0	1	0	0,1	26	17	9	0.6538	0.3462	None	0	0	0	0	0
chr1	237916263		C	G	955.369		0.75	4	1X	40	0.00	1	2	1	snp	.	.	.	.	.	.	RP11-193H5.1	ncRNA_exonic	.	.	None	0	0	0	0	0	0,1	39	6	33	0.1538	0.8462	1,1	1	0	1	0	1
chr1	238286944		T	G	243.69		0.25	4	1X	35	34.00	1	2	1	snp	.	.	.	.	.	.	RP11-136B18.2	ncRNA_exonic	.	.	None	0	0	0	0	0	0,1	34	22	12	0.6471	0.3529	0,0	1	1	0	1	0
chr1	238480800		C	T	1003.21		1.00	2	1X	31	0.00	1	1	1	snp	.	.	.	.	.	.	LINC01139	ncRNA_exonic	.	.	None	0	0	0	0	0	1,1	31	0	31	0	1	None	0	0	0	0	0
chr1	238480990		T	C	754.106		1.00	2	1X	25	0.00	1	1	1	snp	.	.	.	.	.	.	LINC01139	ncRNA_exonic	.	.	None	0	0	0	0	0	1,1	25	0	25	0	1	None	0	0	0	0	0
chr1	238536575		G	A	1342.4		1.00	2	1X	42	0.00	1	1	1	snp	.	.	.	.	.	.	RP11-177F15.1	ncRNA_exonic	.	.	None	0	0	0	0	0	1,1	42	0	42	0	1	None	0	0	0	0	0
chr1	238536673		CCTATC	CCTATCTATC	192.761		0.25	4	1M4I5M	34	33.00	4	2	1	ins	.	.	.	.	.	.	RP11-177F15.1	ncRNA_exonic	.	.	None	0	0	0	0	0	0,1	33	22	11	0.6667	0.3333	0,0	1	1	0	1	0
chr1	238537094		C	A	292.207		0.25	4	1X	23	22.00	1	2	1	snp	.	.	.	.	.	.	RP11-177F15.1	ncRNA_exonic	.	.	0,0	1	1	0	1	0	0,1	22	8	14	0.3636	0.6364	None	0	0	0	0	0
chr1	238537407		A	G	350.099		0.75	4	1X	24	0.00	1	2	1	snp	.	.	.	.	.	.	RP11-177F15.1	ncRNA_exonic	.	.	1,1	1	0	1	0	1	0,1	23	9	14	0.3913	0.6087	None	0	0	0	0	0
chr1	238537921		ATTTTTTTTTTC	ATTTTTTTTTTTC	429.396		0.50	2	1M1I11M	29	0.00	1	1	1	ins	.	.	.	.	.	.	RP11-177F15.1	ncRNA_exonic	.	.	None	0	0	0	0	0	0,1	29	8	19	0.2963	0.7037	None	0	0	0	0	0
chr1	239248198		G	T	362.854		0.25	4	1X	40	39.00	1	2	1	snp	.	.	.	.	.	.	RP11-544D21.2	ncRNA_exonic	.	.	0,0	1	1	0	1	0	0,1	39	21	17	0.5526	0.4474	None	0	0	0	0	0
chr1	239248969		GAA	GA	868.154		1.00	2	1M1D1M	31	0.00	1	1	1	del	.	.	.	.	.	.	RP11-544D21.2	ncRNA_exonic	.	.	None	0	0	0	0	0	1,1	31	1	30	0.0323	0.9677	None	0	0	0	0	0
chr1	239249557		TTTTATTTATTTATTTATTTAG	TTTTATTTATTTATTTATTTATTTATTTATTTATTTAG	218.163		1.00	2	1M16I21M	12	0.00	16	1	1	ins	.	.	.	.	.	.	RP11-544D21.2	ncRNA_exonic	.	.	None	0	0	0	0	0	1,1	12	0	10	0	1	None	0	0	0	0	0
chr1	239249727		ATTTTTTTTTTTTTTTTTTTTTTTG	ATTTTTTTTTTTTTTTTTTTTTTTTG	74.2462		1.00	2	1M1I24M	18	0.00	1	1	1	ins	.	.	.	.	.	.	RP11-544D21.2	ncRNA_exonic	.	.	None	0	0	0	0	0	1,1	18	2	6	0.25	0.75	None	0	0	0	0	0
chr1	239704084		A	G	535.902		0.50	2	1X	28	0.00	1	1	1	snp	.	.	.	.	.	.	CHRM3-AS2	ncRNA_exonic	.	.	None	0	0	0	0	0	0,1	28	7	21	0.25	0.75	None	0	0	0	0	0
chr1	239704492		A	C	651.027		0.75	4	1X	32	0.00	1	2	1	snp	.	.	.	.	.	.	CHRM3-AS2	ncRNA_exonic	.	.	1,1	1	0	1	0	1	0,1	31	8	23	0.2581	0.7419	None	0	0	0	0	0
chr1	239704830		G	A	905.333		1.00	2	1X	28	0.00	1	1	1	snp	.	.	.	.	.	.	CHRM3-AS2	ncRNA_exonic	.	.	None	0	0	0	0	0	1,1	28	0	28	0	1	None	0	0	0	0	0
chr1	239705085		C	T	442.447		0.50	6	1X	26	12.50	1	3	1	snp	.	.	.	.	.	.	CHRM3-AS2	ncRNA_exonic	.	.	0,0	1	1	0	1	0	0,1	24	7	17	0.2917	0.7083	1,1	1	0	1	0	1
chr1	239707321		C	T	489.588		0.50	2	1X	33	0.00	1	1	1	snp	.	.	.	.	.	.	CHRM3-AS2	ncRNA_exonic	.	.	None	0	0	0	0	0	0,1	33	13	20	0.3939	0.6061	None	0	0	0	0	0
chr1	239707475		T	C	546.817		0.50	2	1X	31	0.00	1	1	1	snp	.	.	.	.	.	.	CHRM3-AS2	ncRNA_exonic	.	.	None	0	0	0	0	0	0,1	31	10	21	0.3226	0.6774	None	0	0	0	0	0
chr1	239714237		G	C	679.521		0.50	2	1X	39	0.00	1	1	1	snp	.	.	.	.	.	.	CHRM3-AS2	ncRNA_exonic	.	.	None	0	0	0	0	0	0,1	39	12	26	0.3158	0.6842	None	0	0	0	0	0
chr1	239898335		T	C	391.8		0.50	2	1X	27	0.00	1	1	1	snp	.	.	.	.	.	.	CHRM3-AS1	ncRNA_exonic	.	.	None	0	0	0	0	0	0,1	27	10	17	0.3704	0.6296	None	0	0	0	0	0
chr1	240179377		G	A	431.417		0.25	4	1X	41	40.00	1	2	1	snp	.	.	.	.	.	.	RP11-567G24.3	ncRNA_exonic	.	.	0,0	1	1	0	1	0	0,1	40	21	19	0.525	0.475	None	0	0	0	0	0
chr1	240179447		T	C	114.185		0.50	2	1X	30	0.00	1	1	1	snp	.	.	.	.	.	.	RP11-567G24.3	ncRNA_exonic	.	.	None	0	0	0	0	0	0,1	30	22	8	0.7333	0.2667	None	0	0	0	0	0
chr1	240207887		A	G	0.00168332		0.17	6	1X	30	13.00	1	3	1	snp	.	.	.	.	.	.	FMN2	exonic	synonymous_SNV	FMN2:ENST00000319653.13:exon5:c.A3075G:p.L1025L	0,0	2	2	0	1	0	0,1	26	14	7	0.6667	0.3333	0,0	2	2	0	1	0
chr1	240208085		A	T	9.10556e-05		0.17	6	1X	33	31.00	1	3	1	snp	.	.	.	.	.	.	FMN2	exonic	synonymous_SNV	FMN2:ENST00000319653.13:exon5:c.A3273T:p.L1091L	0,0	1	1	0	1	0	0,1	31	23	8	0.7419	0.2581	0,0	1	1	0	1	0
chr1	240208304		A	T	0.000218314		0.17	6	1X	27	11.50	1	3	1	snp	.	.	.	.	.	.	FMN2	exonic	synonymous_SNV	FMN2:ENST00000319653.13:exon5:c.A3492T:p.P1164P	0,0	1	1	0	1	0	0,1	23	17	6	0.7391	0.2609	0,0	3	2	0	1	0
chr1	240653445		C	A	594.839		0.50	2	1X	32	0.00	1	1	1	snp	.	.	.	.	.	.	RNU5F-8P	ncRNA_exonic	.	.	None	0	0	0	0	0	0,1	32	8	24	0.25	0.75	None	0	0	0	0	0
chr1	240768404		C	A	1037.23		1.00	2	1X	32	0.00	1	1	1	snp	.	.	.	.	.	.	RP11-80B9.1	ncRNA_exonic	.	.	None	0	0	0	0	0	1,1	32	0	32	0	1	None	0	0	0	0	0
chr1	243135937		G	C	0.00159505		0.25	4	1X	49	0.00	1	2	1	snp	.	.	.	.	.	.	RP11-261C10.5	ncRNA_exonic	.	.	None	0	0	0	0	0	0,1	40	25	15	0.625	0.375	0,0	9	6	3	0.6667	0.3333
chr1	243135951		A	C	0.0818441		0.25	4	1X	52	0.00	1	2	1	snp	.	.	.	.	.	.	RP11-261C10.5	ncRNA_exonic	.	.	None	0	0	0	0	0	0,1	42	29	13	0.6905	0.3095	0,0	10	6	4	0.6	0.4
chr1	243546840		G	T	1136.78		1.00	2	1X	35	0.00	1	1	1	snp	.	.	.	.	.	.	RP11-269F20.1	ncRNA_exonic	.	.	None	0	0	0	0	0	1,1	35	0	35	0	1	None	0	0	0	0	0
chr1	243546888		T	C	939.905		1.00	2	1X	30	0.00	1	1	1	snp	.	.	.	.	.	.	RP11-269F20.1	ncRNA_exonic	.	.	None	0	0	0	0	0	1,1	30	0	30	0	1	None	0	0	0	0	0
chr1	244010832		CAAAAAAAAAAAC	CAAAAAAAAAAC	83.9361		0.50	2	1M1D11M	29	0.00	1	1	1	del	.	.	.	.	.	.	RP11-278H7.1	ncRNA_exonic	.	.	None	0	0	0	0	0	0,1	29	17	8	0.68	0.32	None	0	0	0	0	0
chr1	244045268		T	C	1003.21		1.00	2	1X	31	0.00	1	1	1	snp	.	.	.	.	.	.	RP11-278H7.1	ncRNA_exonic	.	.	None	0	0	0	0	0	1,1	31	0	31	0	1	None	0	0	0	0	0
chr1	244065407		C	T	797.188		0.25	4	1X	41	40.00	1	2	1	snp	.	.	.	.	.	.	RP11-278H7.5	ncRNA_exonic	.	.	0,0	1	1	0	1	0	0,1	40	6	34	0.15	0.85	None	0	0	0	0	0
chr1	244065897		T	C	377.475		0.75	4	1X	35	0.00	1	2	1	snp	.	.	.	.	.	.	RP11-278H7.5	ncRNA_exonic	.	.	1,1	1	0	1	0	1	0,1	34	19	15	0.5588	0.4412	None	0	0	0	0	0
chr1	244066176		CTTTTTTTTTTTTTTG	CTTTTTTTTTTTTTG,CTTTTTTTTTTTTG	414.632		0.75,0.25	4	1M1D14M,1M2D13M	22	0.00,21.00	1,2	2	2	del,del	.	.	.	.	.	.	RP11-278H7.5	ncRNA_exonic	.	.	1,1	1	0	1	0	1	1,2	21	0	20	0	1	None	0	0	0	0	0
chr1	244068858		G	A	218.823		0.50	2	1X	29	0.00	1	1	1	snp	.	.	.	.	.	.	RP11-278H7.4	ncRNA_exonic	.	.	None	0	0	0	0	0	0,1	29	18	11	0.6207	0.3793	None	0	0	0	0	0
chr1	244075355		C	T	732.404		0.25	4	1X	41	12.67	1	2	1	snp	.	.	.	.	.	.	RP11-278H7.4	ncRNA_exonic	.	.	0,0	3	3	0	1	0	0,1	38	8	30	0.2105	0.7895	None	0	0	0	0	0
chr1	244730681		C	G	361.181		0.25	4	1X	24	23.00	1	2	1	snp	.	.	.	.	.	.	RP11-173A6.4	exonic	nonsynonymous_SNV	RP11-173A6.4:ENST00000640271.1:exon1:c.G243C:p.E81D	0,0	1	1	0	1	0	0,1	23	8	15	0.3478	0.6522	None	0	0	0	0	0
chr1	244865207		G	T	230.006		0.50	2	1X	42	0.00	1	1	1	snp	.	.	.	.	.	.	RP11-11N7.4	ncRNA_exonic	.	.	None	0	0	0	0	0	0,1	42	29	13	0.6905	0.3095	None	0	0	0	0	0
chr1	245216201		TAAAAAAAAAAAAC	TAAAAAAAAAAC,TAAAAAAAAAACAC	869.798		0.75,0.25	4	1M2D11M,11M1X2M	35	0.00,34.00	2,1	2	2	del,snp	.	.	.	.	.	.	RP11-62I21.1	ncRNA_exonic	.	.	None	0	0	0	0	0	1,2	34	0	33	0	1	1,1	1	0	1	0	1
chr1	246322424		TAAAAAAAAAAAAAAG	TAAAAAAAAAAAAAG	209.776		0.25	4	1M1D14M	37	36.00	1	2	1	del	.	.	.	.	.	.	SMYD3-IT1	ncRNA_exonic	.	.	0,0	1	1	0	1	0	0,1	36	21	11	0.6562	0.3438	None	0	0	0	0	0
chr1	246516338		TCCCCCCCCCCCCCA	TCCCCCCCCCCCCA	792.211		1.00	2	1M1D13M	32	0.00	1	1	1	del	.	.	.	.	.	.	LINC01743	ncRNA_exonic	.	.	None	0	0	0	0	0	1,1	32	0	30	0	1	None	0	0	0	0	0
chr1	246606909		G	A	945.202		1.00	2	1X	34	0.00	1	1	1	snp	.	.	.	.	.	.	RP11-1086F11.1	ncRNA_exonic	.	.	None	0	0	0	0	0	1,1	34	0	34	0	1	None	0	0	0	0	0
chr1	246606957		C	G	473.562		1.00	2	1X	19	0.00	1	1	1	snp	.	.	.	.	.	.	RP11-1086F11.1	ncRNA_exonic	.	.	None	0	0	0	0	0	1,1	19	0	19	0	1	None	0	0	0	0	0
chr1	246606974		TTAGT	TT	298.499		1.00	2	1M3D1M	14	0.00	3	1	1	del	.	.	.	.	.	.	RP11-1086F11.1	ncRNA_exonic	.	.	None	0	0	0	0	0	1,1	14	0	14	0	1	None	0	0	0	0	0
chr1	246607687		C	T	616.762		0.75	4	1X	31	0.00	1	2	1	snp	.	.	.	.	.	.	RP11-1086F11.1	ncRNA_exonic	.	.	1,1	1	0	1	0	1	0,1	30	8	22	0.2667	0.7333	None	0	0	0	0	0
chr1	246683479		C	G	576.871		0.25	4	1X	37	17.50	1	2	1	snp	.	.	.	.	.	.	RP11-439E19.9	ncRNA_exonic	.	.	0,0	2	2	0	1	0	0,1	35	11	24	0.3143	0.6857	None	0	0	0	0	0
chr1	246684522		C	A	974.923		0.75	4	1X	59	0.00	1	2	1	snp	.	.	.	.	.	.	RP11-439E19.9	ncRNA_exonic	.	.	1,1	3	0	3	0	1	0,1	56	21	35	0.375	0.625	None	0	0	0	0	0
chr1	246684551		T	C	427.317		0.25	4	1X	61	29.50	1	2	1	snp	.	.	.	.	.	.	RP11-439E19.9	ncRNA_exonic	.	.	0,0	2	2	0	1	0	0,1	59	39	20	0.661	0.339	None	0	0	0	0	0
chr1	246684668		T	C	470.419		0.25	4	1X	50	49.00	1	2	1	snp	.	.	.	.	.	.	RP11-439E19.9	ncRNA_exonic	.	.	0,0	1	1	0	1	0	0,1	49	28	21	0.5714	0.4286	None	0	0	0	0	0
chr1	246684696		G	A	737.887		0.75	4	1X	50	0.00	1	2	1	snp	.	.	.	.	.	.	RP11-439E19.9	ncRNA_exonic	.	.	1,1	1	0	1	0	1	0,1	49	21	28	0.4286	0.5714	None	0	0	0	0	0
chr1	246773363		A	G	1553.26		1.00	2	1X	48	0.00	1	1	1	snp	.	.	.	.	.	.	RP11-439E19.10	ncRNA_exonic	.	.	None	0	0	0	0	0	1,1	48	0	48	0	1	None	0	0	0	0	0
chr1	246774158		GGGGTGTGTGTG	GG,GGTGTGTGTGTG	513.126		0.75,0.25	4	1M10D1M,2M1X9M	31	30.00,30.00	10,1	2	2	del,snp	.	.	.	.	.	.	RP11-439E19.10	ncRNA_exonic	.	.	1,1	1	0	0	0	0	1,2	30	1	24	0.04	0.96	None	0	0	0	0	0
chr1	247201979		A	T	199.432		0.17	6	1X	354	0.25	1	3	1	snp	.	.	.	.	.	.	MIR3916	ncRNA_exonic	.	.	0,0	177	177	0	1	0	0,1	40	24	15	0.6154	0.3846	0,0	137	137	0	1	0
chr1	247525412		CAA	CAAA	839.605		1.00	2	1M1I2M	28	0.00	1	1	1	ins	.	.	.	.	.	.	GCSAML-AS1	ncRNA_exonic	.	.	None	0	0	0	0	0	1,1	28	1	27	0.0357	0.9643	None	0	0	0	0	0
chr1	247525683		G	T	258.293		0.50	2	1X	35	0.00	1	1	1	snp	.	.	.	.	.	.	GCSAML-AS1	ncRNA_exonic	.	.	None	0	0	0	0	0	0,1	35	22	13	0.6286	0.3714	None	0	0	0	0	0
chr1	247639765		G	C	524.073		0.25	4	1X	35	34.00	1	2	1	snp	.	.	.	.	.	.	RP11-634B7.4	ncRNA_exonic	.	.	None	0	0	0	0	0	0,1	34	12	22	0.3529	0.6471	0,0	1	1	0	1	0
chr1	247639995		C	T	539.845		0.50	2	1X	32	0.00	1	1	1	snp	.	.	.	.	.	.	RP11-634B7.4,RP11-978I15.10	ncRNA_exonic	.	.	None	0	0	0	0	0	0,1	32	10	21	0.3226	0.6774	None	0	0	0	0	0
chr1	247640037		C	T	465.256		0.25	4	1X	29	28.00	1	2	1	snp	.	.	.	.	.	.	RP11-634B7.4,RP11-978I15.10	ncRNA_exonic	.	.	None	0	0	0	0	0	0,1	28	9	19	0.3214	0.6786	0,0	1	1	0	1	0
chr1	247640336		G	A	68.5439		0.50	2	1X	24	0.00	1	1	1	snp	.	.	.	.	.	.	RP11-634B7.4	ncRNA_exonic	.	.	None	0	0	0	0	0	0,1	24	18	6	0.75	0.25	None	0	0	0	0	0
chr1	247746307		C	A	578.491		0.50	2	1X	33	0.00	1	1	1	snp	.	.	.	.	.	.	RP11-634B7.4	ncRNA_exonic	.	.	None	0	0	0	0	0	0,1	33	10	23	0.303	0.697	None	0	0	0	0	0
chr1	247746981		A	G	529.238		0.50	2	1X	36	0.00	1	1	1	snp	.	.	.	.	.	.	RP11-634B7.4	ncRNA_exonic	.	.	None	0	0	0	0	0	0,1	36	15	21	0.4167	0.5833	None	0	0	0	0	0
chr1	247921445		ACC	CCA	327.734		1.00	2	1X1M1X	12	0.00	3	1	1	complex	.	.	.	.	.	.	OR2T8	exonic	nonframeshift_substitution	OR2T8:ENST00000319968.4:exon1:c.428_430CCA	None	0	0	0	0	0	1,1	12	0	12	0	1	None	0	0	0	0	0
chr1	247921552		A	G	353.595		0.50	4	1X	28	13.00	1	2	1	snp	B	0.0	B	0.001	T	0.583	OR2T8	exonic	nonsynonymous_SNV	OR2T8:ENST00000319968.4:exon1:c.A535G:p.T179A	0,0	2	2	0	1	0	1,1	26	7	19	0.2692	0.7308	None	0	0	0	0	0
chr1	247921678		G	T	757.282		0.50	6	1X	41	0.00	1	3	1	snp	B	0.18	B	0.089	T	0.308	OR2T8	exonic	nonsynonymous_SNV	OR2T8:ENST00000319968.4:exon1:c.G661T:p.A221S	0,1	7	2	5	0.2857	0.7143	1,1	31	3	28	0.0968	0.9032	0,0	3	1	2	0.3333	0.6667
chr1	248273309		G	A	1097.78		0.75	4	1X	45	0.00	1	2	1	snp	P	0.763	P	0.507	D	0.002	OR2T33	exonic	nonsynonymous_SNV	OR2T33:ENST00000318021.3:exon1:c.C506T:p.A169V	0,1	4	1	3	0.25	0.75	1,1	41	6	35	0.1463	0.8537	None	0	0	0	0	0
chr1	248273503		TGTGGGG	GGTGGGG,GGTGAGC	1140.45		0.67,0.33	6	1X6M,1X3M1X1M1X	61	0.00,0.00	1,7	3	2	snp,complex	.	.	.	.	.	.	OR2T33	exonic	synonymous_SNV	OR2T33:ENST00000318021.3:exon1:c.A312C:p.T104T	1,2	12	0	11	0	1	1,1	35	0	35	0	1	1,2	14	0	14	0	1
chr1	248453582		T	A	38.8771		0.17	6	1X	188	46.50	1	3	1	snp	D	1.0	D	1.0	D	0.038	OR2T2	exonic	nonsynonymous_SNV	OR2T2:ENST00000342927.4:exon1:c.T785A:p.L262Q	0,0	2	2	0	1	0	0,1	45	28	17	0.6222	0.3778	0,0	141	107	34	0.7589	0.2411
chr1	248563443		G	T	0.0142457		0.50	2	1X	24	0.00	1	1	1	snp	.	.	.	.	.	.	RP11-438F14.3	ncRNA_exonic	.	.	None	0	0	0	0	0	0,1	24	14	10	0.5833	0.4167	None	0	0	0	0	0
chr1	248650241		G	A	2431.72		0.83	6	1X	118	0.00	1	3	1	snp	B	0.057	B	0.032	T	0.807	OR2T27	exonic	nonsynonymous_SNV	OR2T27:ENST00000344889.3:exon1:c.C644T:p.S215L	1,1	2	0	2	0	1	0,1	44	14	29	0.3256	0.6744	1,1	72	12	60	0.1667	0.8333
chr1	248650246		G	C	42.1818		0.17	6	1X	118	19.17	1	3	1	snp	.	.	.	.	.	.	OR2T27	exonic	synonymous_SNV	OR2T27:ENST00000344889.3:exon1:c.C639G:p.V213V	0,0	3	3	0	1	0	0,1	43	30	13	0.6977	0.3023	0,0	72	60	12	0.8333	0.1667
chr1	248650484		A	T	0.000170148		0.17	6	1X	146	0.00	1	3	1	snp	B	0.071	B	0.04	D	0.008	OR2T27	exonic	nonsynonymous_SNV	OR2T27:ENST00000344889.3:exon1:c.T401A:p.V134D	0,0	18	14	4	0.7778	0.2222	0,1	39	30	9	0.7692	0.2308	0,0	89	71	17	0.8068	0.1932
chr1	248745207		T	A,C	958.457		0.50,0.50	2	1X,1X	36	0.00,0.00	1,1	1	2	snp,snp	.	.	.	.	.	.	LYPD8	exonic	nonsynonymous_SNV	LYPD8:ENST00000590317.3:exon6:c.A410T:p.H137L	None	0	0	0	0	0	1,2	36	0	36	0	1	None	0	0	0	0	0
chr2	197581		G	C	26.8505		0.50	2	1X	26	0.00	1	1	1	snp	.	.	.	.	.	.	AC079779.7	ncRNA_exonic	.	.	None	0	0	0	0	0	0,1	26	14	12	0.5385	0.4615	None	0	0	0	0	0
chr2	197587		A	G	68.0086		0.25	4	1X	30	29.00	1	2	1	snp	.	.	.	.	.	.	AC079779.7	ncRNA_exonic	.	.	0,0	1	1	0	1	0	0,1	29	16	12	0.5714	0.4286	None	0	0	0	0	0
chr2	197589		G	A	49.299		0.75	4	1X	31	0.00	1	2	1	snp	.	.	.	.	.	.	AC079779.7	ncRNA_exonic	.	.	1,1	1	0	1	0	1	0,1	30	12	17	0.4138	0.5862	None	0	0	0	0	0
chr2	197601		A	G	98.6669		0.25	4	1X	41	0.00	1	2	1	snp	.	.	.	.	.	.	AC079779.7	ncRNA_exonic	.	.	0,0	3	2	1	0.6667	0.3333	0,1	38	11	19	0.3667	0.6333	None	0	0	0	0	0
chr2	197604		C	G	84.9231		0.75	4	1X	41	0.00	1	2	1	snp	.	.	.	.	.	.	AC079779.7	ncRNA_exonic	.	.	1,1	3	1	2	0.3333	0.6667	0,1	38	22	16	0.5789	0.4211	None	0	0	0	0	0
chr2	197818		C	A	17.2523		1.00	2	1X	16	0.00	1	1	1	snp	.	.	.	.	.	.	AC079779.7	ncRNA_exonic	.	.	None	0	0	0	0	0	1,1	16	9	4	0.6923	0.3077	None	0	0	0	0	0
chr2	199648		A	C	1237.7		1.00	2	1X	39	0.00	1	1	1	snp	.	.	.	.	.	.	AC079779.7	ncRNA_exonic	.	.	None	0	0	0	0	0	1,1	39	0	39	0	1	None	0	0	0	0	0
chr2	199678		A	G	1207.15		1.00	2	1X	38	0.00	1	1	1	snp	.	.	.	.	.	.	AC079779.7	ncRNA_exonic	.	.	None	0	0	0	0	0	1,1	38	0	38	0	1	None	0	0	0	0	0
chr2	200477		G	A	1224.27		1.00	2	1X	39	0.00	1	1	1	snp	.	.	.	.	.	.	AC079779.7	ncRNA_exonic	.	.	None	0	0	0	0	0	1,1	39	0	39	0	1	None	0	0	0	0	0
chr2	286580		C	T	228.932		0.75	4	1X	36	0.00	1	2	1	snp	.	.	.	.	.	.	AC079779.4	ncRNA_exonic	.	.	None	0	0	0	0	0	0,1	34	24	10	0.7059	0.2941	1,1	2	0	2	0	1
chr2	301427		CTTTTTTTTTTTTTTTTTTTTTTTTTTTTTTG	CTTTTCTTTTTTTTTTTTTTTTTTTTTTG,CTTTTTTTTTCTTTTTTTTTTTTTTTTG	271.504		0.50,0.50	2	1M3D4M1X23M,1M4D9M1X17M	16	0.00,0.00	29,28	1	2	complex,complex	.	.	.	.	.	.	AC079779.4	ncRNA_exonic	.	.	None	0	0	0	0	0	1,2	16	0	12	0	1	None	0	0	0	0	0
chr2	305203		T	C	495.981		0.50	2	1X	32	0.00	1	1	1	snp	.	.	.	.	.	.	AC079779.5	ncRNA_exonic	.	.	None	0	0	0	0	0	0,1	32	11	21	0.3438	0.6562	None	0	0	0	0	0
chr2	305803		C	T	695.764		0.75	4	1X	40	0.00	1	2	1	snp	.	.	.	.	.	.	AC079779.5	ncRNA_exonic	.	.	1,1	1	0	1	0	1	0,1	39	14	25	0.359	0.641	None	0	0	0	0	0
chr2	307131		C	G	0.00148222		0.75	4	1X	18	17.00	1	2	1	snp	.	.	.	.	.	.	AC079779.5	ncRNA_exonic	.	.	1,1	1	1	0	1	0	0,1	17	13	4	0.7647	0.2353	None	0	0	0	0	0
chr2	308916		CCGGC	TCGGG	128.584		0.25	4	1X3M1X	38	6.60	5	2	1	complex	.	.	.	.	.	.	AC079779.5	ncRNA_exonic	.	.	0,0	5	5	0	1	0	0,1	33	20	8	0.7143	0.2857	None	0	0	0	0	0
chr2	312992		C	T	1383.52		1.00	2	1X	44	0.00	1	1	1	snp	.	.	.	.	.	.	AC079779.5	ncRNA_exonic	.	.	None	0	0	0	0	0	1,1	44	0	43	0	1	None	0	0	0	0	0
chr2	416815		A	G	193.104		0.50	2	1X	27	0.00	1	1	1	snp	.	.	.	.	.	.	AC105393.1	ncRNA_exonic	.	.	None	0	0	0	0	0	0,1	27	15	12	0.5556	0.4444	None	0	0	0	0	0
chr2	491149		A	G	387.368		0.75	4	1X	40	0.00	1	2	1	snp	.	.	.	.	.	.	LINC01874	ncRNA_exonic	.	.	1,1	2	0	2	0	1	0,1	38	23	15	0.6053	0.3947	None	0	0	0	0	0
chr2	495778		A	G	7.57711		0.25	4	1X	51	50.00	1	2	1	snp	.	.	.	.	.	.	RP11-625N16.1	ncRNA_exonic	.	.	0,0	1	1	0	1	0	0,1	50	34	16	0.68	0.32	None	0	0	0	0	0
chr2	495832		A	G	190.709		0.25	4	1X	54	0.00	1	2	1	snp	.	.	.	.	.	.	RP11-625N16.1	ncRNA_exonic	.	.	0,0	2	1	1	0.5	0.5	0,1	52	33	16	0.6735	0.3265	None	0	0	0	0	0
chr2	682363		C	A	732.288		0.75	4	1X	32	0.00	1	2	1	snp	.	.	.	.	.	.	AC092159.2	ncRNA_exonic	.	.	1,1	1	0	1	0	1	0,1	31	5	26	0.1613	0.8387	None	0	0	0	0	0
chr2	688030		A	G	1097.16		1.00	2	1X	34	0.00	1	1	1	snp	.	.	.	.	.	.	RP11-455F15.1	ncRNA_exonic	.	.	None	0	0	0	0	0	1,1	34	0	34	0	1	None	0	0	0	0	0
chr2	724987		TCTTTCC	TC,TCTTTTC	763.523		0.25,0.75	4	1M5D1M,5M1X1M	32	15.00,0.00	5,1	2	2	del,snp	.	.	.	.	.	.	AC116609.1	ncRNA_exonic	.	.	2,2	2	0	2	0	1	1,2	30	0	30	0	1	None	0	0	0	0	0
chr2	725003		T	C	866.752		0.50	4	1X	31	30.00	1	2	1	snp	.	.	.	.	.	.	AC116609.1	ncRNA_exonic	.	.	0,0	1	1	0	1	0	1,1	30	1	29	0.0333	0.9667	None	0	0	0	0	0
chr2	739615		T	G	337.891		0.50	2	1X	37	0.00	1	1	1	snp	.	.	.	.	.	.	LINC01115	ncRNA_exonic	.	.	None	0	0	0	0	0	0,1	37	21	16	0.5676	0.4324	None	0	0	0	0	0
chr2	739644		GAAAAAAAAAAC	GAAAAAAAAAAAC	89.0813		0.50	2	1M1I11M	38	0.00	1	1	1	ins	.	.	.	.	.	.	LINC01115	ncRNA_exonic	.	.	None	0	0	0	0	0	0,1	38	26	11	0.7027	0.2973	None	0	0	0	0	0
chr2	740063		G	C	232.93		0.75	4	1X	59	0.00	1	2	1	snp	.	.	.	.	.	.	LINC01115	ncRNA_exonic	.	.	1,1	3	0	3	0	1	0,1	56	30	26	0.5357	0.4643	None	0	0	0	0	0
chr2	740078		G	A	12.1073		0.75	4	1X	61	0.00	1	2	1	snp	.	.	.	.	.	.	LINC01115	ncRNA_exonic	.	.	1,1	3	0	3	0	1	0,1	58	39	15	0.7222	0.2778	None	0	0	0	0	0
chr2	740106		GCG	GCT	124.094		0.75	4	2M1X	53	0.00	1	2	1	snp	.	.	.	.	.	.	LINC01115	ncRNA_exonic	.	.	1,1	1	0	1	0	1	0,1	52	29	23	0.5577	0.4423	None	0	0	0	0	0
chr2	740119		TGAA	CGAG	131.484		0.25	4	1X2M1X	58	57.00	4	2	1	complex	.	.	.	.	.	.	LINC01115	ncRNA_exonic	.	.	0,0	1	0	0	0	0	0,1	57	22	19	0.5366	0.4634	None	0	0	0	0	0
chr2	742090		T	G	359.645		0.50	6	1X	61	30.00	1	3	1	snp	.	.	.	.	.	.	AC116609.3	ncRNA_exonic	.	.	0,0	1	1	0	1	0	0,1	59	41	18	0.6949	0.3051	1,1	1	0	1	0	1
chr2	742584		C	T	165.586		0.50	2	1X	27	0.00	1	1	1	snp	.	.	.	.	.	.	AC116609.2	ncRNA_exonic	.	.	None	0	0	0	0	0	0,1	27	18	9	0.6667	0.3333	None	0	0	0	0	0
chr2	742685		G	A	208.7		0.75	4	1X	42	0.00	1	2	1	snp	.	.	.	.	.	.	AC116609.2	ncRNA_exonic	.	.	1,1	2	0	2	0	1	0,1	40	28	12	0.7	0.3	None	0	0	0	0	0
chr2	742849		G	A	254.678		0.25	4	1X	39	38.00	1	2	1	snp	.	.	.	.	.	.	AC116609.2	ncRNA_exonic	.	.	0,0	1	1	0	1	0	0,1	38	24	14	0.6316	0.3684	None	0	0	0	0	0
chr2	747684		G	A	375.427		0.83	6	1X	48	0.00	1	3	1	snp	.	.	.	.	.	.	AC116609.2	ncRNA_exonic	.	.	1,1	1	0	1	0	1	0,1	46	29	17	0.6304	0.3696	1,1	1	0	1	0	1
chr2	749758		G	A	154.607		0.25	4	1X	24	23.00	1	2	1	snp	.	.	.	.	.	.	AC116609.3	ncRNA_exonic	.	.	0,0	1	1	0	1	0	0,1	23	14	9	0.6087	0.3913	None	0	0	0	0	0
chr2	854185		AAGA	AAGAGA	618.051		0.25	4	1M2I3M	41	40.00	2	2	1	ins	.	.	.	.	.	.	LINC01115	ncRNA_exonic	.	.	0,0	1	1	0	1	0	0,1	40	11	27	0.2895	0.7105	None	0	0	0	0	0
chr2	868324		T	C	5.14337e-06		0.25	4	1X	45	21.50	1	2	1	snp	.	.	.	.	.	.	LINC01115	ncRNA_exonic	.	.	0,0	2	2	0	1	0	0,1	43	28	9	0.7568	0.2432	None	0	0	0	0	0
chr2	900292		GT	GTGTACAT	667.87		1.00	2	1M6I1M	24	0.00	6	1	1	ins	.	.	.	.	.	.	LINC01939	ncRNA_exonic	.	.	None	0	0	0	0	0	1,1	24	0	23	0	1	None	0	0	0	0	0
chr2	901905		C	T	236.14		0.25	4	1X	39	18.50	1	2	1	snp	.	.	.	.	.	.	LINC01939	ncRNA_exonic	.	.	0,0	2	2	0	1	0	0,1	37	25	12	0.6757	0.3243	None	0	0	0	0	0
chr2	905449		C	T	626.096		0.75	4	1X	42	0.00	1	2	1	snp	.	.	.	.	.	.	LINC01939	ncRNA_exonic	.	.	1,1	1	0	1	0	1	0,1	41	17	24	0.4146	0.5854	None	0	0	0	0	0
chr2	910968		G	T	106.581		0.50	2	1X	34	0.00	1	1	1	snp	.	.	.	.	.	.	AC113607.3	ncRNA_exonic	.	.	None	0	0	0	0	0	0,1	34	25	9	0.7353	0.2647	None	0	0	0	0	0
chr2	911078		C	A	69.6314		0.75	4	1X	30	0.00	1	2	1	snp	.	.	.	.	.	.	AC113607.3	ncRNA_exonic	.	.	1,1	1	0	1	0	1	0,1	29	22	7	0.7586	0.2414	None	0	0	0	0	0
chr2	1158346		A	G	1608.35		1.00	2	1X	51	0.00	1	1	1	snp	.	.	.	.	.	.	AC114808.2	ncRNA_exonic	.	.	None	0	0	0	0	0	1,1	51	0	51	0	1	None	0	0	0	0	0
chr2	1158414		T	C	1828.37		1.00	2	1X	57	0.00	1	1	1	snp	.	.	.	.	.	.	AC114808.2	ncRNA_exonic	.	.	None	0	0	0	0	0	1,1	57	0	57	0	1	None	0	0	0	0	0
chr2	1546691		C	T	1199.12		0.50	2	1X	62	0.00	1	1	1	snp	.	.	.	.	.	.	AC144450.1	ncRNA_exonic	.	.	None	0	0	0	0	0	0,1	62	15	47	0.2419	0.7581	None	0	0	0	0	0
chr2	1546770		G	A	221.518		0.75	4	1X	52	0.00	1	2	1	snp	.	.	.	.	.	.	AC144450.1	ncRNA_exonic	.	.	1,1	1	0	1	0	1	0,1	51	38	13	0.7451	0.2549	None	0	0	0	0	0
chr2	1554200		A	G	128.187		0.50	2	1X	37	0.00	1	1	1	snp	.	.	.	.	.	.	AC141930.3	ncRNA_exonic	.	.	None	0	0	0	0	0	0,1	37	27	10	0.7297	0.2703	None	0	0	0	0	0
chr2	1619993		T	C	488.249		0.50	2	1X	34	0.00	1	1	1	snp	.	.	.	.	.	.	AC144450.1	ncRNA_exonic	.	.	None	0	0	0	0	0	0,1	34	14	20	0.4118	0.5882	None	0	0	0	0	0
chr2	1620658		C	T	470.744		0.25	4	1X	43	42.00	1	2	1	snp	.	.	.	.	.	.	AC144450.2	ncRNA_exonic	.	.	0,0	1	1	0	1	0	0,1	42	22	20	0.5238	0.4762	None	0	0	0	0	0
chr2	1620775		C	A	178.803		0.25	4	1X	32	15.00	1	2	1	snp	.	.	.	.	.	.	AC144450.2	ncRNA_exonic	.	.	0,0	2	2	0	1	0	0,1	30	20	10	0.6667	0.3333	None	0	0	0	0	0
chr2	1621319		G	C	867.284		0.50	2	1X	52	0.00	1	1	1	snp	.	.	.	.	.	.	AC144450.2	ncRNA_exonic	.	.	None	0	0	0	0	0	0,1	52	19	33	0.3654	0.6346	None	0	0	0	0	0
chr2	1811370		ATCATCAGCTCTGGCGT	ATCATCAGCTCTGGCGTCATCAGCTCTGGCGT	253.054		0.25	4	1M15I16M	41	9.25	15	2	1	ins	.	.	.	.	.	.	RP11-755H23.1	ncRNA_exonic	.	.	0,0	4	3	0	1	0	0,1	37	15	15	0.5	0.5	None	0	0	0	0	0
chr2	1825402		T	G	174.633		0.25	4	1X	35	16.50	1	2	1	snp	.	.	.	.	.	.	AC093390.1	ncRNA_exonic	.	.	0,0	2	2	0	1	0	0,1	33	23	10	0.697	0.303	None	0	0	0	0	0
chr2	1828204		C	A	212.664		0.75	4	1X	45	0.00	1	2	1	snp	.	.	.	.	.	.	AC093390.1	ncRNA_exonic	.	.	1,1	1	0	1	0	1	0,1	44	32	12	0.7273	0.2727	None	0	0	0	0	0
chr2	1828501		G	C	85.1968		0.50	2	1X	36	0.00	1	1	1	snp	.	.	.	.	.	.	AC093390.1	ncRNA_exonic	.	.	None	0	0	0	0	0	0,1	36	28	8	0.7778	0.2222	None	0	0	0	0	0
chr2	2834276		A	G	632.376		0.17	6	1X	38	7.50	1	3	1	snp	.	.	.	.	.	.	AC011995.1	ncRNA_exonic	.	.	0,0	4	4	0	1	0	0,1	30	5	25	0.1667	0.8333	0,0	4	4	0	1	0
chr2	2870879		C	G	895.578		1.00	2	1X	28	0.00	1	1	1	snp	.	.	.	.	.	.	AC011995.3	ncRNA_exonic	.	.	None	0	0	0	0	0	1,1	28	0	28	0	1	None	0	0	0	0	0
chr2	2895249		C	T	1084.16		1.00	2	1X	36	0.00	1	1	1	snp	.	.	.	.	.	.	LINC01250	ncRNA_exonic	.	.	None	0	0	0	0	0	1,1	36	0	35	0	1	None	0	0	0	0	0
chr2	3125316		C	T	368.805		0.25	4	1X	40	12.33	1	2	1	snp	.	.	.	.	.	.	LINC01250	ncRNA_exonic	.	.	0,0	3	3	0	1	0	0,1	37	20	17	0.5405	0.4595	None	0	0	0	0	0
chr2	3157727		C	T	673.504		0.75	4	1X	54	0.00	1	2	1	snp	.	.	.	.	.	.	AC019118.4	ncRNA_exonic	.	.	1,1	1	0	1	0	1	0,1	53	26	27	0.4906	0.5094	None	0	0	0	0	0
chr2	3481453		T	G	158.509		0.25	4	1X	47	46.00	1	2	1	snp	.	.	.	.	.	.	TRAPPC12-AS1	ncRNA_exonic	.	.	0,0	1	1	0	1	0	0,1	46	35	11	0.7609	0.2391	None	0	0	0	0	0
chr2	3481471		G	C	209.562		0.25	4	1X	49	48.00	1	2	1	snp	.	.	.	.	.	.	TRAPPC12-AS1	ncRNA_exonic	.	.	0,0	1	1	0	1	0	0,1	48	35	13	0.7292	0.2708	None	0	0	0	0	0
chr2	3536738		C	G	380.848		0.17	6	1X	53	19.20	1	3	1	snp	.	.	.	.	.	.	AC108488.4	ncRNA_exonic	.	.	0,0	4	4	0	1	0	0,1	48	30	18	0.625	0.375	0,0	1	1	0	1	0
chr2	3561679		GAAAAAAAAAAT	GAAAAAAAAAAAT	1025.6		1.00	2	1M1I11M	38	0.00	1	1	1	ins	.	.	.	.	.	.	RNASEH1-AS1	ncRNA_exonic	.	.	None	0	0	0	0	0	1,1	38	1	34	0.0286	0.9714	None	0	0	0	0	0
chr2	4628773		TACACACACACACACACACACACACACACACACACACACACACACC	TACACACACACACACACACACACACACACACACACACACACACC	163.136		0.50	2	1M2D43M	23	0.00	2	1	1	del	.	.	.	.	.	.	LINC01249	ncRNA_exonic	.	.	None	0	0	0	0	0	0,1	23	6	13	0.3158	0.6842	None	0	0	0	0	0
chr2	4629432		CTGTGTGTGTGTGTGTGTGTGTGTGC	CTGTGTGTGTGTGTGTGTGTGTGTGTGC	290.483		0.25	4	1M2I25M	30	14.00	2	2	1	ins	.	.	.	.	.	.	LINC01249	ncRNA_exonic	.	.	0,0	2	0	0	0	0	0,1	28	11	15	0.4231	0.5769	None	0	0	0	0	0
chr2	4630315		C	T	862.296		1.00	2	1X	27	0.00	1	1	1	snp	.	.	.	.	.	.	LINC01249	ncRNA_exonic	.	.	None	0	0	0	0	0	1,1	27	0	27	0	1	None	0	0	0	0	0
chr2	5634174		G	A	209.067		0.25	4	1X	46	5.57	1	2	1	snp	.	.	.	.	.	.	AC108025.2	ncRNA_exonic	.	.	0,0	7	7	0	1	0	0,1	39	27	12	0.6923	0.3077	None	0	0	0	0	0
chr2	5634220		TC	AG	237.696		0.17	6	2X	53	33.33	2	3	1	mnp	.	.	.	.	.	.	AC108025.2	ncRNA_exonic	.	.	0,0	2	2	0	1	0	0,1	50	36	14	0.72	0.28	0,0	1	1	0	1	0
chr2	5693253		GCC	GC	71.3016		0.17	6	1M1D1M	85	0.36	1	3	1	del	.	.	.	.	.	.	SOX11	exonic	frameshift_deletion	SOX11:ENST00000322002.4:exon1:c.534delC:p.A178fs	0,0	12	12	0	1	0	0,1	13	7	6	0.5385	0.4615	0,0	60	59	0	1	0
chr2	5707233		C	T	508.684		0.25	4	1X	34	33.00	1	2	1	snp	.	.	.	.	.	.	AC010729.1	ncRNA_exonic	.	.	None	0	0	0	0	0	0,1	33	11	22	0.3333	0.6667	0,0	1	1	0	1	0
chr2	5728940		A	T	166.127		0.50	6	1X	39	19.00	1	3	1	snp	.	.	.	.	.	.	AC010729.2	ncRNA_exonic	.	.	0,0	1	1	0	1	0	0,1	37	27	10	0.7297	0.2703	1,1	1	0	1	0	1
chr2	5729894		A	T	1096.57		1.00	2	1X	35	0.00	1	1	1	snp	.	.	.	.	.	.	AC010729.2	ncRNA_exonic	.	.	None	0	0	0	0	0	1,1	35	0	35	0	1	None	0	0	0	0	0
chr2	5968734		ATTTTTTTTTTTTA	ATTTTTTTTTTTTTA	515.986		0.83	6	1M1I13M	28	0.00	1	3	1	ins	.	.	.	.	.	.	LINC01105	ncRNA_exonic	.	.	1,1	1	0	1	0	1	0,1	26	5	19	0.2083	0.7917	1,1	1	0	1	0	1
chr2	5984465		C	T	691.818		1.00	2	1X	22	0.00	1	1	1	snp	.	.	.	.	.	.	LINC01105	ncRNA_exonic	.	.	None	0	0	0	0	0	1,1	22	0	22	0	1	None	0	0	0	0	0
chr2	5984770		A	G	194.237		0.50	2	1X	27	0.00	1	1	1	snp	.	.	.	.	.	.	LINC01105	ncRNA_exonic	.	.	None	0	0	0	0	0	0,1	27	17	10	0.6296	0.3704	None	0	0	0	0	0
chr2	5984795		C	G	218.3		0.25	4	1X	32	31.00	1	2	1	snp	.	.	.	.	.	.	LINC01105	ncRNA_exonic	.	.	0,0	1	1	0	1	0	0,1	31	20	11	0.6452	0.3548	None	0	0	0	0	0
chr2	5984889		T	G	125.048		0.25	4	1X	33	15.50	1	2	1	snp	.	.	.	.	.	.	LINC01105	ncRNA_exonic	.	.	0,0	2	2	0	1	0	0,1	31	23	8	0.7419	0.2581	None	0	0	0	0	0
chr2	6001154		T	C	164.754		0.50	2	1X	36	0.00	1	1	1	snp	.	.	.	.	.	.	LINC01105	ncRNA_exonic	.	.	None	0	0	0	0	0	0,1	36	26	10	0.7222	0.2778	None	0	0	0	0	0
chr2	6001229		C	T	154.788		0.50	2	1X	33	0.00	1	1	1	snp	.	.	.	.	.	.	LINC01105	ncRNA_exonic	.	.	None	0	0	0	0	0	0,1	33	23	10	0.697	0.303	None	0	0	0	0	0
chr2	6001256		TAAAAAAAG	TAAAAAAAAG	186.189		0.50	2	1M1I8M	33	0.00	1	1	1	ins	.	.	.	.	.	.	LINC01105	ncRNA_exonic	.	.	None	0	0	0	0	0	0,1	33	21	11	0.6562	0.3438	None	0	0	0	0	0
chr2	6370916		G	C	949.325		1.00	2	1X	30	0.00	1	1	1	snp	.	.	.	.	.	.	LINC01247	ncRNA_exonic	.	.	None	0	0	0	0	0	1,1	30	0	30	0	1	None	0	0	0	0	0
chr2	6372033		G	C	838.63		1.00	2	1X	27	0.00	1	1	1	snp	.	.	.	.	.	.	LINC01247	ncRNA_exonic	.	.	None	0	0	0	0	0	1,1	27	0	27	0	1	None	0	0	0	0	0
chr2	6372801		T	C	865.436		1.00	2	1X	27	0.00	1	1	1	snp	.	.	.	.	.	.	LINC01247	ncRNA_exonic	.	.	None	0	0	0	0	0	1,1	27	0	27	0	1	None	0	0	0	0	0
chr2	6373463		C	T	1205.36		1.00	2	1X	38	0.00	1	1	1	snp	.	.	.	.	.	.	LINC01247	ncRNA_exonic	.	.	None	0	0	0	0	0	1,1	38	0	38	0	1	None	0	0	0	0	0
chr2	6374874		C	T	642.501		1.00	2	1X	20	0.00	1	1	1	snp	.	.	.	.	.	.	LINC01247	ncRNA_exonic	.	.	None	0	0	0	0	0	1,1	20	0	20	0	1	None	0	0	0	0	0
chr2	6375007		T	C	398.242		0.50	2	1X	24	0.00	1	1	1	snp	.	.	.	.	.	.	LINC01247	ncRNA_exonic	.	.	None	0	0	0	0	0	0,1	24	7	17	0.2917	0.7083	None	0	0	0	0	0
chr2	6375093		T	A	154.288		0.50	2	1X	11	0.00	1	1	1	snp	.	.	.	.	.	.	LINC01247	ncRNA_exonic	.	.	None	0	0	0	0	0	0,1	11	4	7	0.3636	0.6364	None	0	0	0	0	0
chr2	6626210		A	G	136.955		0.50	2	1X	25	0.00	1	1	1	snp	.	.	.	.	.	.	MIR7515HG	ncRNA_exonic	.	.	None	0	0	0	0	0	0,1	25	17	8	0.68	0.32	None	0	0	0	0	0
chr2	6633788		C	T	529.348		0.25	4	1X	32	15.00	1	2	1	snp	.	.	.	.	.	.	MIR7515HG;MIR7515HG	ncRNA_exonic;splicing	.	.	0,0	2	2	0	1	0	0,1	30	9	21	0.3	0.7	None	0	0	0	0	0
chr2	6636509		C	G	199.932		0.50	2	1X	35	0.00	1	1	1	snp	.	.	.	.	.	.	MIR7515HG	ncRNA_exonic	.	.	None	0	0	0	0	0	0,1	35	24	11	0.6857	0.3143	None	0	0	0	0	0
chr2	6636671		G	A	484.848		0.50	2	1X	31	0.00	1	1	1	snp	.	.	.	.	.	.	MIR7515HG	ncRNA_exonic	.	.	None	0	0	0	0	0	0,1	31	11	20	0.3548	0.6452	None	0	0	0	0	0
chr2	6639138		G	C	252.155		0.50	2	1X	40	0.00	1	1	1	snp	.	.	.	.	.	.	MIR7515HG	ncRNA_exonic	.	.	None	0	0	0	0	0	0,1	40	27	13	0.675	0.325	None	0	0	0	0	0
chr2	6639145		A	G	236.917		0.50	2	1X	41	0.00	1	1	1	snp	.	.	.	.	.	.	MIR7515HG	ncRNA_exonic	.	.	None	0	0	0	0	0	0,1	41	28	13	0.6829	0.3171	None	0	0	0	0	0
chr2	6729210		AGT	AGGT	263.511		0.50	2	1M1I2M	31	0.00	1	1	1	ins	.	.	.	.	.	.	LINC00487	ncRNA_exonic	.	.	None	0	0	0	0	0	0,1	31	15	14	0.5172	0.4828	None	0	0	0	0	0
chr2	6729248		T	C	280.332		0.50	2	1X	29	0.00	1	1	1	snp	.	.	.	.	.	.	LINC00487	ncRNA_exonic	.	.	None	0	0	0	0	0	0,1	29	16	13	0.5517	0.4483	None	0	0	0	0	0
chr2	6729364		C	T	591.049		0.75	4	1X	24	0.00	1	2	1	snp	.	.	.	.	.	.	LINC00487	ncRNA_exonic	.	.	1,1	2	0	2	0	1	0,1	22	3	19	0.1364	0.8636	None	0	0	0	0	0
chr2	6731908		AC	GA	619.364		0.25	4	2X	40	19.00	2	2	1	mnp	.	.	.	.	.	.	LINC00487	ncRNA_exonic	.	.	0,0	2	2	0	1	0	0,1	38	13	25	0.3421	0.6579	None	0	0	0	0	0
chr2	6912525		T	C	608.818		0.17	6	1X	39	37.00	1	3	1	snp	.	.	.	.	.	.	RNF144A-AS1	ncRNA_exonic	.	.	0,0	1	1	0	1	0	0,1	37	13	24	0.3514	0.6486	0,0	1	1	0	1	0
chr2	6914267		T	A	864.568		0.50	2	1X	41	0.00	1	1	1	snp	.	.	.	.	.	.	RNF144A-AS1	ncRNA_exonic	.	.	None	0	0	0	0	0	0,1	41	7	34	0.1707	0.8293	None	0	0	0	0	0
chr2	6918542		T	C	671.527		0.17	6	1X	50	23.00	1	3	1	snp	.	.	.	.	.	.	RNF144A-AS1	ncRNA_exonic	.	.	0,0	2	2	0	1	0	0,1	46	17	29	0.3696	0.6304	0,0	2	2	0	1	0
chr2	7039699		C	G	230.793		0.17	6	1X	266	0.56	1	3	1	snp	D	0.998	D	0.987	D	0.001	RNF144A	exonic	nonsynonymous_SNV	RNF144A:ENST00000320892.10:exon9:c.C818G:p.P273R	0,0	149	149	0	1	0	0,1	58	42	16	0.7241	0.2759	0,0	59	59	0	1	0
chr2	7576888		G	A	543.106		0.17	6	1X	34	32.00	1	3	1	snp	.	.	.	.	.	.	RNU6ATAC37P	ncRNA_exonic	.	.	0,0	1	1	0	1	0	0,1	32	10	22	0.3125	0.6875	0,0	1	1	0	1	0
chr2	7886889		T	C	730.279		0.75	4	1X	40	0.00	1	2	1	snp	.	.	.	.	.	.	AC007463.2	ncRNA_exonic	.	.	1,1	2	0	2	0	1	0,1	38	13	25	0.3421	0.6579	None	0	0	0	0	0
chr2	7896077		T	C	729.276		0.50	2	1X	43	0.00	1	1	1	snp	.	.	.	.	.	.	AC007463.2	ncRNA_exonic	.	.	None	0	0	0	0	0	0,1	43	15	28	0.3488	0.6512	None	0	0	0	0	0
chr2	7896109		T	C	758.654		0.75	4	1X	47	0.00	1	2	1	snp	.	.	.	.	.	.	AC007463.2	ncRNA_exonic	.	.	1,1	1	0	1	0	1	0,1	46	18	28	0.3913	0.6087	None	0	0	0	0	0
chr2	7923328		A	G	549.584		0.50	2	1X	36	0.00	1	1	1	snp	.	.	.	.	.	.	LINC00298	ncRNA_exonic	.	.	None	0	0	0	0	0	0,1	36	14	22	0.3889	0.6111	None	0	0	0	0	0
chr2	8143059		T	A	1305.91		1.00	2	1X	41	0.00	1	1	1	snp	.	.	.	.	.	.	U91324.1	ncRNA_exonic	.	.	None	0	0	0	0	0	1,1	41	0	41	0	1	None	0	0	0	0	0
chr2	8383508		T	C	1037.56		1.00	2	1X	33	0.00	1	1	1	snp	.	.	.	.	.	.	LINC00299	ncRNA_exonic	.	.	None	0	0	0	0	0	1,1	33	0	33	0	1	None	0	0	0	0	0
chr2	8544363		C	T	901.223		0.25	4	1X	47	46.00	1	2	1	snp	.	.	.	.	.	.	AC011747.3	ncRNA_exonic	.	.	0,0	1	1	0	1	0	0,1	46	11	35	0.2391	0.7609	None	0	0	0	0	0
chr2	8561589		C	A	162.009		0.75	4	1X	53	25.50	1	2	1	snp	.	.	.	.	.	.	LINC01814	ncRNA_exonic	.	.	1,1	2	2	0	1	0	0,1	51	38	13	0.7451	0.2549	None	0	0	0	0	0
chr2	8562661		T	C	714.888		0.50	2	1X	41	0.00	1	1	1	snp	.	.	.	.	.	.	LINC01814	ncRNA_exonic	.	.	None	0	0	0	0	0	0,1	41	14	27	0.3415	0.6585	None	0	0	0	0	0
chr2	8562798		A	G	255.87		0.50	2	1X	30	0.00	1	1	1	snp	.	.	.	.	.	.	LINC01814	ncRNA_exonic	.	.	None	0	0	0	0	0	0,1	30	17	13	0.5667	0.4333	None	0	0	0	0	0
chr2	8562904		T	C	123.656		0.50	6	1X	30	14.50	1	3	1	snp	.	.	.	.	.	.	LINC01814	ncRNA_exonic	.	.	0,0	1	1	0	1	0	0,1	28	21	7	0.75	0.25	1,1	1	0	1	0	1
chr2	8562927		G	A	142.024		0.50	6	1X	34	8.00	1	3	1	snp	.	.	.	.	.	.	LINC01814	ncRNA_exonic	.	.	0,0	2	2	0	1	0	0,1	31	23	8	0.7419	0.2581	1,1	1	0	1	0	1
chr2	8562961		A	C	245.482		0.50	6	1X	41	9.75	1	3	1	snp	.	.	.	.	.	.	LINC01814	ncRNA_exonic	.	.	0,0	2	2	0	1	0	0,1	38	26	12	0.6842	0.3158	1,1	1	0	1	0	1
chr2	8562995		CGGGGGA	CGGGGGGA	289.47		0.50	6	1M1I6M	41	20.00	1	3	1	ins	.	.	.	.	.	.	LINC01814	ncRNA_exonic	.	.	0,0	1	1	0	1	0	0,1	39	24	15	0.6154	0.3846	1,1	1	0	1	0	1
chr2	8563220		ATTTTTTTTTTTG	ATTTTTTTTTTTTG	472.195		0.50	6	1M1I12M	38	18.50	1	3	1	ins	.	.	.	.	.	.	LINC01814	ncRNA_exonic	.	.	0,0	1	1	0	1	0	0,1	36	13	21	0.3824	0.6176	1,1	1	0	1	0	1
chr2	8563244		TGCA	CGCT	360.392		0.83	6	1X2M1X	46	22.50	4	3	1	complex	.	.	.	.	.	.	LINC01814	ncRNA_exonic	.	.	1,1	2	0	2	0	1	0,1	43	25	16	0.6098	0.3902	1,1	1	0	0	0	0
chr2	8563252		T	C	377.014		0.50	6	1X	47	23.00	1	3	1	snp	.	.	.	.	.	.	LINC01814	ncRNA_exonic	.	.	1,1	2	0	2	0	1	0,1	44	28	16	0.6364	0.3636	0,0	1	1	0	1	0
chr2	8563374		T	C	241.195		0.25	4	1X	33	32.00	1	2	1	snp	.	.	.	.	.	.	LINC01814	ncRNA_exonic	.	.	None	0	0	0	0	0	0,1	32	19	13	0.5938	0.4062	0,0	1	1	0	1	0
chr2	8563527		A	C	303.971		0.25	4	1X	40	39.00	1	2	1	snp	.	.	.	.	.	.	LINC01814	ncRNA_exonic	.	.	0,0	1	1	0	1	0	0,1	39	24	15	0.6154	0.3846	None	0	0	0	0	0
chr2	8563943		T	A	297.023		0.75	4	1X	36	0.00	1	2	1	snp	.	.	.	.	.	.	LINC01814	ncRNA_exonic	.	.	1,1	4	0	4	0	1	0,1	32	22	10	0.6875	0.3125	None	0	0	0	0	0
chr2	8564713		G	C	259.527		0.50	6	1X	48	11.50	1	3	1	snp	.	.	.	.	.	.	LINC01814	ncRNA_exonic	.	.	0,0	2	2	0	1	0	0,1	45	32	13	0.7111	0.2889	1,1	1	0	1	0	1
chr2	8565741		T	C	200.183		0.75	4	1X	43	0.00	1	2	1	snp	.	.	.	.	.	.	LINC01814	ncRNA_exonic	.	.	1,1	2	1	1	0.5	0.5	0,1	41	30	11	0.7317	0.2683	None	0	0	0	0	0
chr2	8577081		G	A	837.927		0.75	4	1X	53	0.00	1	2	1	snp	.	.	.	.	.	.	LINC01814	ncRNA_exonic	.	.	1,1	2	0	2	0	1	0,1	51	19	32	0.3725	0.6275	None	0	0	0	0	0
chr2	8607783		C	T	102.87		0.25	4	1X	26	25.00	1	2	1	snp	.	.	.	.	.	.	AC011747.6	ncRNA_exonic	.	.	0,0	1	1	0	1	0	0,1	25	18	7	0.72	0.28	None	0	0	0	0	0
chr2	8622887		GACACACACACACACACACACACACACACACACACA	GACACACACACACACACACACACACACACACACACACA	181.462		0.50	2	1M2I35M	32	0.00	2	1	1	ins	.	.	.	.	.	.	AC011747.6	ncRNA_exonic	.	.	None	0	0	0	0	0	0,1	32	5	11	0.3125	0.6875	None	0	0	0	0	0
chr2	9107295		T	C	1328.36		1.00	2	1X	41	0.00	1	1	1	snp	.	.	.	.	.	.	RP11-734K21.5	ncRNA_exonic	.	.	None	0	0	0	0	0	1,1	41	0	41	0	1	None	0	0	0	0	0
chr2	9556311		CCGC	CCC,CCCC	1220.37		0.50,0.50	2	2M1D1M,2M1X1M	66	0.00,0.00	1,1	1	2	del,snp	.	.	.	.	.	.	RP11-214N9.1	ncRNA_exonic	.	.	None	0	0	0	0	0	1,2	66	1	51	0.0192	0.9808	None	0	0	0	0	0
chr2	9684382		T	C	90.117		0.17	6	1X	34	32.00	1	3	1	snp	.	.	.	.	.	.	RP11-521D12.2	ncRNA_exonic	.	.	0,0	1	1	0	1	0	0,1	32	24	8	0.75	0.25	0,0	1	1	0	1	0
chr2	9692489		C	G	340.229		0.25	4	1X	47	10.75	1	2	1	snp	.	.	.	.	.	.	RP11-521D12.2	ncRNA_exonic	.	.	0,0	4	4	0	1	0	0,1	43	27	16	0.6279	0.3721	None	0	0	0	0	0
chr2	9692680		A	G	161.201		0.25	4	1X	51	50.00	1	2	1	snp	.	.	.	.	.	.	RP11-521D12.2	ncRNA_exonic	.	.	0,0	1	1	0	1	0	0,1	50	39	11	0.78	0.22	None	0	0	0	0	0
chr2	9693095		T	C	347.244		0.50	2	1X	43	0.00	1	1	1	snp	.	.	.	.	.	.	RP11-521D12.2	ncRNA_exonic	.	.	None	0	0	0	0	0	0,1	43	27	16	0.6279	0.3721	None	0	0	0	0	0
chr2	9740698		A	G	242.654		0.50	2	1X	37	0.00	1	1	1	snp	.	.	.	.	.	.	RNU4-73P	ncRNA_exonic	.	.	None	0	0	0	0	0	0,1	37	24	13	0.6486	0.3514	None	0	0	0	0	0
chr2	9758555		C	T	293.081		0.83	6	1X	42	0.00	1	3	1	snp	.	.	.	.	.	.	RP11-521D12.5	ncRNA_exonic	.	.	1,1	1	0	1	0	1	0,1	40	27	13	0.675	0.325	1,1	1	0	1	0	1
chr2	9759012		CAG	CG	179.219		0.50	6	1M1D1M	43	21.00	1	3	1	del	.	.	.	.	.	.	RP11-521D12.5	ncRNA_exonic	.	.	1,1	2	0	2	0	1	0,1	40	30	10	0.75	0.25	0,0	1	1	0	1	0
chr2	9937164		A	G	168.867		0.50	2	1X	32	0.00	1	1	1	snp	.	.	.	.	.	.	RP11-95D17.1	ncRNA_exonic	.	.	None	0	0	0	0	0	0,1	32	22	10	0.6875	0.3125	None	0	0	0	0	0
chr2	9937661		ATA	AA	214.274		0.50	2	1M1D1M	38	0.00	1	1	1	del	.	.	.	.	.	.	RP11-95D17.1	ncRNA_exonic	.	.	None	0	0	0	0	0	0,1	38	26	12	0.6842	0.3158	None	0	0	0	0	0
chr2	9938622		T	A	69.0949		0.75	4	1X	35	0.00	1	2	1	snp	.	.	.	.	.	.	RP11-95D17.1	ncRNA_exonic	.	.	1,1	1	0	1	0	1	0,1	34	27	7	0.7941	0.2059	None	0	0	0	0	0
chr2	9939041		A	G	107.114		0.75	4	1X	45	0.00	1	2	1	snp	.	.	.	.	.	.	RP11-95D17.1	ncRNA_exonic	.	.	1,1	1	0	1	0	1	0,1	44	35	9	0.7955	0.2045	None	0	0	0	0	0
chr2	10003624		A	G	134.021		0.50	2	1X	55	0.00	1	1	1	snp	.	.	.	.	.	.	AC010969.1	ncRNA_exonic	.	.	None	0	0	0	0	0	0,1	55	43	12	0.7818	0.2182	None	0	0	0	0	0
chr2	10005391		C	G	1148.5		1.00	2	1X	37	0.00	1	1	1	snp	.	.	.	.	.	.	AC010969.1	ncRNA_exonic	.	.	None	0	0	0	0	0	1,1	37	0	37	0	1	None	0	0	0	0	0
chr2	10006009		C	T	1317.55		1.00	2	1X	41	0.00	1	1	1	snp	.	.	.	.	.	.	AC010969.1	ncRNA_exonic	.	.	None	0	0	0	0	0	1,1	41	0	41	0	1	None	0	0	0	0	0
chr2	10039530		A	C	205.873		0.25	4	1X	49	23.50	1	2	1	snp	.	.	.	.	.	.	RP11-254F7.2	ncRNA_exonic	.	.	0,0	2	2	0	1	0	0,1	47	35	12	0.7447	0.2553	None	0	0	0	0	0
chr2	10280727		CAAAAAAAAAAAAAAAAT	CAAAAAAAAATAAAAAT	140.503		0.50	2	1M1D9M1X6M	22	0.00	17	1	1	complex	.	.	.	.	.	.	RN7SL66P	ncRNA_exonic	.	.	None	0	0	0	0	0	0,1	22	12	7	0.6316	0.3684	None	0	0	0	0	0
chr2	10690935		CAAAAAAAAAAAAAAAAAAAAAAG	CAAAAAAAAAAAAAAAAAAAAAAAG,AAAAAAAAAAAAAAAAAAAAAAAG	0.0243858		0.50,0.00	2	1M1I23M,1X23M	23	0.00,0.00	1,1	1	2	ins,snp	.	.	.	.	.	.	RN7SL832P	ncRNA_exonic	.	.	None	0	0	0	0	0	0,1	23	5	12	0.2941	0.7059	None	0	0	0	0	0
chr2	10692041		A	G	818.772		0.75	4	1X	43	0.00	1	2	1	snp	.	.	.	.	.	.	RN7SL832P	ncRNA_exonic	.	.	1,1	2	0	2	0	1	0,1	41	13	28	0.3171	0.6829	None	0	0	0	0	0
chr2	10717792		A	G	978.445		0.75	4	1X	51	0.00	1	2	1	snp	.	.	.	.	.	.	AC092687.3	ncRNA_exonic	.	.	1,1	2	0	2	0	1	0,1	49	14	35	0.2857	0.7143	None	0	0	0	0	0
chr2	10768033		G	A	274.732		0.75	4	1X	41	0.00	1	2	1	snp	.	.	.	.	.	.	RP11-791G15.2	ncRNA_exonic	.	.	1,1	1	0	1	0	1	0,1	40	27	13	0.675	0.325	None	0	0	0	0	0
chr2	10768071		A	G	331.571		0.75	4	1X	51	0.00	1	2	1	snp	.	.	.	.	.	.	RP11-791G15.2	ncRNA_exonic	.	.	1,1	1	0	1	0	1	0,1	50	34	16	0.68	0.32	None	0	0	0	0	0
chr2	10768107		A	C	374.952		0.75	4	1X	50	0.00	1	2	1	snp	.	.	.	.	.	.	RP11-791G15.2	ncRNA_exonic	.	.	1,1	2	0	2	0	1	0,1	48	31	17	0.6458	0.3542	None	0	0	0	0	0
chr2	11132658		G	T	430.217		0.83	6	1X	53	0.00	1	3	1	snp	.	.	.	.	.	.	AC062028.1	ncRNA_exonic	.	.	1,1	2	0	2	0	1	0,1	49	33	16	0.6735	0.3265	1,1	2	0	2	0	1
chr2	11234074		C	G	289.259		0.50	2	1X	37	0.00	1	1	1	snp	.	.	.	.	.	.	RNU6-1081P	ncRNA_exonic	.	.	None	0	0	0	0	0	0,1	37	23	14	0.6216	0.3784	None	0	0	0	0	0
chr2	11365211		G	A	298.086		0.83	6	1X	45	0.00	1	3	1	snp	.	.	.	.	.	.	AC099344.2	ncRNA_exonic	.	.	1,1	2	0	2	0	1	0,1	42	30	12	0.7143	0.2857	1,1	1	0	1	0	1
chr2	11365356		G	A	510.258		0.75	4	1X	59	0.00	1	2	1	snp	.	.	.	.	.	.	AC099344.2	ncRNA_exonic	.	.	1,1	4	0	4	0	1	0,1	55	36	19	0.6545	0.3455	None	0	0	0	0	0
chr2	11365514		G	A	415.257		0.50	2	1X	51	0.00	1	1	1	snp	.	.	.	.	.	.	AC099344.2	ncRNA_exonic	.	.	None	0	0	0	0	0	0,1	51	32	19	0.6275	0.3725	None	0	0	0	0	0
chr2	11561717		G	A	362.108		0.75	4	1X	37	0.00	1	2	1	snp	.	.	.	.	.	.	RNA5SP85	ncRNA_exonic	.	.	1,1	2	0	2	0	1	0,1	35	21	14	0.6	0.4	None	0	0	0	0	0
chr2	11722460		G	T	850.666		0.17	6	1X	51	49.00	1	3	1	snp	.	.	.	.	.	.	AC012456.3	ncRNA_exonic	.	.	0,0	1	1	0	1	0	0,1	49	16	33	0.3265	0.6735	0,0	1	1	0	1	0
chr2	11865927		G	A	251.593		0.50	2	1X	41	0.00	1	1	1	snp	.	.	.	.	.	.	MIR3681HG	ncRNA_exonic	.	.	None	0	0	0	0	0	0,1	41	28	13	0.6829	0.3171	None	0	0	0	0	0
chr2	12007210		A	G	596.807		0.50	2	1X	42	0.00	1	1	1	snp	.	.	.	.	.	.	MIR3681HG	ncRNA_exonic	.	.	None	0	0	0	0	0	0,1	42	17	25	0.4048	0.5952	None	0	0	0	0	0
chr2	12340234		T	C	1283.14		1.00	2	1X	40	0.00	1	1	1	snp	.	.	.	.	.	.	MIR3681HG	ncRNA_exonic	.	.	None	0	0	0	0	0	1,1	40	0	40	0	1	None	0	0	0	0	0
chr2	12561201		A	C	128.377		0.25	4	1X	33	32.00	1	2	1	snp	.	.	.	.	.	.	MIR3681HG	ncRNA_exonic	.	.	0,0	1	1	0	1	0	0,1	32	23	9	0.7188	0.2812	None	0	0	0	0	0
chr2	12578296		G	T	1080.27		1.00	2	1X	37	0.00	1	1	1	snp	.	.	.	.	.	.	MIR3681HG	ncRNA_exonic	.	.	None	0	0	0	0	0	1,1	37	0	37	0	1	None	0	0	0	0	0
chr2	13723159		G	A	769.372		1.00	2	1X	24	0.00	1	1	1	snp	.	.	.	.	.	.	AC016730.1	ncRNA_exonic	.	.	None	0	0	0	0	0	1,1	24	0	24	0	1	None	0	0	0	0	0
chr2	13757719		G	A	653.78		0.75	4	1X	39	0.00	1	2	1	snp	.	.	.	.	.	.	AC016730.1	ncRNA_exonic	.	.	1,1	1	0	1	0	1	0,1	38	14	24	0.3684	0.6316	None	0	0	0	0	0
chr2	13757823		TATCAATCAC	TATCAATCAATCAC	591.316		1.00	2	1M4I9M	24	0.00	4	1	1	ins	.	.	.	.	.	.	AC016730.1	ncRNA_exonic	.	.	None	0	0	0	0	0	1,1	24	0	24	0	1	None	0	0	0	0	0
chr2	13757893		TTGAGT	TTGAGTGAGT	898.109		1.00	2	1M4I5M	31	0.00	4	1	1	ins	.	.	.	.	.	.	AC016730.1	ncRNA_exonic	.	.	None	0	0	0	0	0	1,1	31	0	31	0	1	None	0	0	0	0	0
chr2	14229588		C	T	596.618		0.50	2	1X	41	0.00	1	1	1	snp	.	.	.	.	.	.	LINC00276	ncRNA_exonic	.	.	None	0	0	0	0	0	0,1	41	17	24	0.4146	0.5854	None	0	0	0	0	0
chr2	14231558		T	C	723.758		0.50	2	1X	33	0.00	1	1	1	snp	.	.	.	.	.	.	LINC00276	ncRNA_exonic	.	.	None	0	0	0	0	0	0,1	33	5	28	0.1515	0.8485	None	0	0	0	0	0
chr2	14400935		CCCAT	TCCAC	772.451		0.75	4	1X3M1X	37	0.00	5	2	1	complex	.	.	.	.	.	.	LINC00276	ncRNA_exonic	.	.	1,1	4	0	4	0	1	0,1	33	11	22	0.3333	0.6667	None	0	0	0	0	0
chr2	14886741		T	C	236.975		0.50	2	1X	44	0.00	1	1	1	snp	.	.	.	.	.	.	AC068286.1	ncRNA_exonic	.	.	None	0	0	0	0	0	0,1	44	31	13	0.7045	0.2955	None	0	0	0	0	0
chr2	14890625		C	G	96.9201		0.50	2	1X	19	0.00	1	1	1	snp	.	.	.	.	.	.	AC068286.1	ncRNA_exonic	.	.	None	0	0	0	0	0	0,1	19	13	6	0.6842	0.3158	None	0	0	0	0	0
chr2	14890643		T	C	101.293		0.50	2	1X	18	0.00	1	1	1	snp	.	.	.	.	.	.	AC068286.1	ncRNA_exonic	.	.	None	0	0	0	0	0	0,1	18	12	6	0.6667	0.3333	None	0	0	0	0	0
chr2	14890651		C	T	70.511		0.50	2	1X	17	0.00	1	1	1	snp	.	.	.	.	.	.	AC068286.1	ncRNA_exonic	.	.	None	0	0	0	0	0	0,1	17	12	5	0.7059	0.2941	None	0	0	0	0	0
chr2	15668930		G	A	573.417		0.50	2	1X	33	0.00	1	1	1	snp	.	.	.	.	.	.	AC008278.3	ncRNA_exonic	.	.	None	0	0	0	0	0	0,1	33	11	22	0.3333	0.6667	None	0	0	0	0	0
chr2	15680368		C	T	185.411		0.25	4	1X	68	67.00	1	2	1	snp	.	.	.	.	.	.	AC008278.3	ncRNA_exonic	.	.	0,0	1	1	0	1	0	0,1	67	51	16	0.7612	0.2388	None	0	0	0	0	0
chr2	15940678		G	C	1.62153e-11		0.17	6	1X	117	1.04	1	3	1	snp	.	.	.	.	.	.	MYCN	exonic	nonsynonymous_SNV	MYCN:ENST00000638417.1:exon1:c.G92C:p.R31P	0,0	28	27	0	1	0	0,1	40	26	13	0.6667	0.3333	0,0	49	49	0	1	0
chr2	15997115		G	A	1097.69		1.00	2	1X	35	0.00	1	1	1	snp	.	.	.	.	.	.	AC010145.4	ncRNA_exonic	.	.	None	0	0	0	0	0	1,1	35	0	35	0	1	None	0	0	0	0	0
chr2	16050494		G	C	495.594		0.50	2	1X	40	0.00	1	1	1	snp	.	.	.	.	.	.	GACAT3	ncRNA_exonic	.	.	None	0	0	0	0	0	0,1	40	20	20	0.5	0.5	None	0	0	0	0	0
chr2	16096442		CTTTATTTATTTATTTATTTAT	CTTTATTTATTTATTTAT	332.121		0.50	2	1M4D17M	32	0.00	4	1	1	del	.	.	.	.	.	.	AC142119.1	ncRNA_exonic	.	.	None	0	0	0	0	0	0,1	32	13	17	0.4333	0.5667	None	0	0	0	0	0
chr2	16105532		A	T	1128.82		1.00	2	1X	37	0.00	1	1	1	snp	.	.	.	.	.	.	AC142119.1	ncRNA_exonic	.	.	None	0	0	0	0	0	1,1	37	0	37	0	1	None	0	0	0	0	0
chr2	16199217		A	G	645.554		0.50	2	1X	39	0.00	1	1	1	snp	.	.	.	.	.	.	SNORA40	ncRNA_exonic	.	.	None	0	0	0	0	0	0,1	39	14	25	0.359	0.641	None	0	0	0	0	0
chr2	16199273		C	T	449.56		0.25	4	1X	30	29.00	1	2	1	snp	.	.	.	.	.	.	SNORA40	ncRNA_exonic	.	.	None	0	0	0	0	0	0,1	29	11	18	0.3793	0.6207	0,0	1	1	0	1	0
chr2	16316736		C	G	521.211		0.50	2	1X	33	0.00	1	1	1	snp	.	.	.	.	.	.	AC010745.4	ncRNA_exonic	.	.	None	0	0	0	0	0	0,1	33	12	21	0.3636	0.6364	None	0	0	0	0	0
chr2	16316849		T	C	357.621		0.25	4	1X	34	33.00	1	2	1	snp	.	.	.	.	.	.	AC010745.4	ncRNA_exonic	.	.	0,0	1	1	0	1	0	0,1	33	16	17	0.4848	0.5152	None	0	0	0	0	0
chr2	16432679		T	C	1268.5		1.00	2	1X	40	0.00	1	1	1	snp	.	.	.	.	.	.	AC010880.1	ncRNA_exonic	.	.	None	0	0	0	0	0	1,1	40	0	40	0	1	None	0	0	0	0	0
chr2	16523421		C	T	436.278		0.50	2	1X	43	0.00	1	1	1	snp	.	.	.	.	.	.	AC104623.2	ncRNA_exonic	.	.	None	0	0	0	0	0	0,1	43	24	19	0.5581	0.4419	None	0	0	0	0	0
chr2	16767033		A	C	159.51		0.50	2	1X	37	0.00	1	1	1	snp	.	.	.	.	.	.	AC008069.1	ncRNA_exonic	.	.	None	0	0	0	0	0	0,1	37	26	11	0.7027	0.2973	None	0	0	0	0	0
chr2	16767052		C	G	685.85		0.50	2	1X	36	0.00	1	1	1	snp	.	.	.	.	.	.	AC008069.1	ncRNA_exonic	.	.	None	0	0	0	0	0	0,1	36	10	26	0.2778	0.7222	None	0	0	0	0	0
chr2	16767178		T	C	88.1281		0.25	4	1X	33	32.00	1	2	1	snp	.	.	.	.	.	.	AC008069.1	ncRNA_exonic	.	.	0,0	1	1	0	1	0	0,1	32	25	7	0.7812	0.2188	None	0	0	0	0	0
chr2	16767321		C	A	158.518		0.50	2	1X	37	0.00	1	1	1	snp	.	.	.	.	.	.	AC008069.1	ncRNA_exonic	.	.	None	0	0	0	0	0	0,1	37	27	10	0.7297	0.2703	None	0	0	0	0	0
chr2	18548046		ATTTTTTC	ATTTTTTTC	401.813		0.75	4	1M1I7M	30	0.00	1	2	1	ins	.	.	.	.	.	.	RP11-111J6.2	ncRNA_exonic	.	.	1,1	1	0	1	0	1	0,1	29	10	18	0.3571	0.6429	None	0	0	0	0	0
chr2	18987656		T	G	286.197		0.50	2	1X	41	0.00	1	1	1	snp	.	.	.	.	.	.	LINC01376	ncRNA_exonic	.	.	None	0	0	0	0	0	0,1	41	25	16	0.6098	0.3902	None	0	0	0	0	0
chr2	19458947		C	G	1028.13		0.50	6	1X	56	13.50	1	3	1	snp	.	.	.	.	.	.	AC010096.1	ncRNA_exonic	.	.	1,1	2	0	2	0	1	0,1	52	15	37	0.2885	0.7115	0,0	2	2	0	1	0
chr2	19468609		G	T	7.20791e-05		0.25	4	1X	25	24.00	1	2	1	snp	.	.	.	.	.	.	AC010096.1	ncRNA_exonic	.	.	0,0	1	1	0	1	0	0,1	24	17	7	0.7083	0.2917	None	0	0	0	0	0
chr2	19468653		G	C	336.089		0.25	4	1X	28	0.00	1	2	1	snp	.	.	.	.	.	.	AC010096.1	ncRNA_exonic	.	.	0,0	2	0	2	0	1	0,1	26	10	16	0.3846	0.6154	None	0	0	0	0	0
chr2	19475554		A	G	362.26		0.50	2	1X	45	0.00	1	1	1	snp	.	.	.	.	.	.	LINC01808	ncRNA_exonic	.	.	None	0	0	0	0	0	0,1	45	28	17	0.6222	0.3778	None	0	0	0	0	0
chr2	19717370		C	T	244.869		0.75	4	1X	47	0.00	1	2	1	snp	.	.	.	.	.	.	AC019055.1	ncRNA_exonic	.	.	1,1	1	0	1	0	1	0,1	46	33	13	0.7174	0.2826	None	0	0	0	0	0
chr2	19717453		A	C	873.555		0.75	4	1X	47	0.00	1	2	1	snp	.	.	.	.	.	.	AC019055.1	ncRNA_exonic	.	.	1,1	2	0	2	0	1	0,1	45	13	32	0.2889	0.7111	None	0	0	0	0	0
chr2	19717479		G	A	192.983		0.25	4	1X	42	41.00	1	2	1	snp	.	.	.	.	.	.	AC019055.1	ncRNA_exonic	.	.	0,0	1	1	0	1	0	0,1	41	29	12	0.7073	0.2927	None	0	0	0	0	0
chr2	19870435		G	A	1337.95		0.75	4	1X	61	0.00	1	2	1	snp	.	.	.	.	.	.	LINC00954	ncRNA_exonic	.	.	1,1	1	0	1	0	1	0,1	60	13	47	0.2167	0.7833	None	0	0	0	0	0
chr2	19870479		C	T	1254		0.50	2	1X	68	0.00	1	1	1	snp	.	.	.	.	.	.	LINC00954	ncRNA_exonic	.	.	None	0	0	0	0	0	0,1	68	18	50	0.2647	0.7353	None	0	0	0	0	0
chr2	19872409		G	A	1402.77		0.50	2	1X	70	0.00	1	1	1	snp	.	.	.	.	.	.	LINC00954	ncRNA_exonic	.	.	None	0	0	0	0	0	0,1	70	15	54	0.2174	0.7826	None	0	0	0	0	0
chr2	19876242		AAC	AAA,TAA	1666.39		0.25,0.75	4	2M1X,1X1M1X	61	60.00,0.00	1,3	2	2	snp,complex	.	.	.	.	.	.	LINC00954	ncRNA_exonic	.	.	None	0	0	0	0	0	1,2	60	0	59	0	1	2,2	1	0	1	0	1
chr2	19876549		G	A	1003.74		0.17	6	1X	58	56.00	1	3	1	snp	.	.	.	.	.	.	LINC00954	ncRNA_exonic	.	.	0,0	1	1	0	1	0	0,1	56	17	39	0.3036	0.6964	0,0	1	1	0	1	0
chr2	19876693		C	T	2044.01		1.00	2	1X	64	0.00	1	1	1	snp	.	.	.	.	.	.	LINC00954	ncRNA_exonic	.	.	None	0	0	0	0	0	1,1	64	0	63	0	1	None	0	0	0	0	0
chr2	19877226		CAAAAAAAAAAAAAAAAAAAAAAAAAAAAG	CAAAAAAAAAAAAAAG	81.9592		1.00	2	1M14D15M	20	0.00	14	1	1	del	.	.	.	.	.	.	LINC00954	ncRNA_exonic	.	.	None	0	0	0	0	0	1,1	20	3	6	0.3333	0.6667	None	0	0	0	0	0
chr2	19877393		CAAAAAAAAAAAAAG	CAAAAAAAAAAAAAAAAAAAG	98.7412		0.25	4	1M6I14M	36	17.00	6	2	1	ins	.	.	.	.	.	.	LINC00954	ncRNA_exonic	.	.	0,0	2	1	0	1	0	0,1	34	8	13	0.381	0.619	None	0	0	0	0	0
chr2	20106820		C	T	403.127		0.25	4	1X	73	35.50	1	2	1	snp	.	.	.	.	.	.	AC098828.2	ncRNA_exonic	.	.	0,0	2	2	0	1	0	0,1	71	50	21	0.7042	0.2958	None	0	0	0	0	0
chr2	20452746		A	G	545.468		0.25	4	1X	42	41.00	1	2	1	snp	.	.	.	.	.	.	AC023137.2	ncRNA_exonic	.	.	0,0	1	1	0	1	0	0,1	41	19	22	0.4634	0.5366	None	0	0	0	0	0
chr2	20859892		A	G	141.283		0.50	2	1X	38	0.00	1	1	1	snp	.	.	.	.	.	.	AC012361.1	ncRNA_exonic	.	.	None	0	0	0	0	0	0,1	38	28	10	0.7368	0.2632	None	0	0	0	0	0
chr2	20860701		T	C	341.263		0.50	2	1X	38	0.00	1	1	1	snp	.	.	.	.	.	.	AC012361.1	ncRNA_exonic	.	.	None	0	0	0	0	0	0,1	38	21	16	0.5676	0.4324	None	0	0	0	0	0
chr2	20861484		A	G	101.456		0.50	2	1X	24	0.00	1	1	1	snp	.	.	.	.	.	.	AC012361.1	ncRNA_exonic	.	.	None	0	0	0	0	0	0,1	24	17	7	0.7083	0.2917	None	0	0	0	0	0
chr2	21024954		A	C	205.205		0.17	6	1X	268	0.32	1	3	1	snp	.	.	.	.	.	.	APOB	exonic	synonymous_SNV	APOB:ENST00000233242.5:exon16:c.T2415G:p.T805T	0,0	77	77	0	1	0	0,1	37	23	14	0.6216	0.3784	0,0	154	154	0	1	0
chr2	21043902		GGCAGCGCCAGCAGCGCCAG	GGCAGCGCCAG	127.502		0.17	6	1M9D10M	24	11.50	9	3	1	del	.	.	.	.	.	.	APOB	exonic	nonframeshift_deletion	APOB:ENST00000233242.5:exon1:c.25_33del:p.9_11del,APOB:ENST00000399256.4:exon1:c.25_33del:p.9_11del	0,0	1	1	0	1	0	0,1	18	9	9	0.5	0.5	0,0	5	4	1	0.8	0.2
chr2	21221223		GGTG	GG	484.52		0.50	2	1M2D1M	30	0.00	2	1	1	del	.	.	.	.	.	.	AC067959.1	ncRNA_exonic	.	.	None	0	0	0	0	0	0,1	30	11	19	0.3667	0.6333	None	0	0	0	0	0
chr2	21687514		G	C	134.345		0.25	4	1X	28	27.00	1	2	1	snp	.	.	.	.	.	.	LINC01822	ncRNA_exonic	.	.	0,0	1	1	0	1	0	0,1	27	18	8	0.6923	0.3077	None	0	0	0	0	0
chr2	21923059		G	T	499.563		0.50	2	1X	34	0.00	1	1	1	snp	.	.	.	.	.	.	RN7SL117P	ncRNA_exonic	.	.	None	0	0	0	0	0	0,1	34	13	21	0.3824	0.6176	None	0	0	0	0	0
chr2	21944494		C	T	221.959		0.25	4	1X	40	19.00	1	2	1	snp	.	.	.	.	.	.	AC068490.1	ncRNA_exonic	.	.	None	0	0	0	0	0	0,1	38	26	12	0.6842	0.3158	0,0	2	2	0	1	0
chr2	21965388		G	C	128.037		0.50	2	1X	27	0.00	1	1	1	snp	.	.	.	.	.	.	AC068490.1	ncRNA_exonic	.	.	None	0	0	0	0	0	0,1	27	19	8	0.7037	0.2963	None	0	0	0	0	0
chr2	22531078		A	G	169.321		0.25	4	1X	37	11.33	1	2	1	snp	.	.	.	.	.	.	LINC01830	ncRNA_exonic	.	.	0,0	3	3	0	1	0	0,1	34	24	10	0.7059	0.2941	None	0	0	0	0	0
chr2	22861688		T	C	185.928		0.75	4	1X	35	0.00	1	2	1	snp	.	.	.	.	.	.	RN7SKP27	ncRNA_exonic	.	.	1,1	3	0	3	0	1	0,1	32	24	8	0.75	0.25	None	0	0	0	0	0
chr2	23027206		G	T	272.664		0.75	4	1X	26	0.00	1	2	1	snp	.	.	.	.	.	.	AC016768.1	ncRNA_exonic	.	.	1,1	1	0	1	0	1	0,1	25	12	13	0.48	0.52	None	0	0	0	0	0
chr2	23381243		G	A	70.3374		0.50	2	1X	31	0.00	1	1	1	snp	.	.	.	.	.	.	AC012506.4	ncRNA_exonic	.	.	None	0	0	0	0	0	0,1	31	24	7	0.7742	0.2258	None	0	0	0	0	0
chr2	23667209		T	C	844.297		0.50	2	1X	49	0.00	1	1	1	snp	.	.	.	.	.	.	RP11-557N21.1	ncRNA_exonic	.	.	None	0	0	0	0	0	0,1	49	17	32	0.3469	0.6531	None	0	0	0	0	0
chr2	23668407		G	A	716.223		0.25	4	1X	42	41.00	1	2	1	snp	.	.	.	.	.	.	RP11-557N21.1	ncRNA_exonic	.	.	0,0	1	1	0	1	0	0,1	41	12	29	0.2927	0.7073	None	0	0	0	0	0
chr2	23668670		C	T	1390.28		1.00	2	1X	45	0.00	1	1	1	snp	.	.	.	.	.	.	RP11-557N21.1	ncRNA_exonic	.	.	None	0	0	0	0	0	1,1	45	0	45	0	1	None	0	0	0	0	0
chr2	24016968		G	A	267.577		0.17	6	1X	306	0.48	1	3	1	snp	.	.	.	.	.	.	MFSD2B	exonic	synonymous_SNV	MFSD2B:ENST00000338315.4:exon4:c.G471A:p.T157T,MFSD2B:ENST00000406420.7:exon4:c.G471A:p.T157T	0,0	96	96	0	1	0	0,1	59	41	18	0.6949	0.3051	0,0	151	151	0	1	0
chr2	24167971		G	C	676.98		0.50	2	1X	56	0.00	1	1	1	snp	.	.	.	.	.	.	AC008073.7	ncRNA_exonic	.	.	None	0	0	0	0	0	0,1	56	28	28	0.5	0.5	None	0	0	0	0	0
chr2	24271877		G	T	2.03687e-12		0.17	6	1X	132	0.56	1	3	1	snp	P	0.597	B	0.173	T	0.719	ITSN2	exonic	nonsynonymous_SNV	ITSN2:ENST00000361999.7:exon18:c.C2065A:p.Q689K,ITSN2:ENST00000622089.4:exon18:c.C2095A:p.Q699K,ITSN2:ENST00000355123.8:exon19:c.C2146A:p.Q716K,ITSN2:ENST00000406921.7:exon19:c.C2146A:p.Q716K	0,0	36	36	0	1	0	0,1	29	22	7	0.7586	0.2414	0,0	67	67	0	1	0
chr2	24273662		G	A	305.137		0.25	4	1X	48	23.00	1	2	1	snp	.	.	.	.	.	.	SCARNA21	ncRNA_exonic	.	.	0,0	2	2	0	1	0	0,1	46	31	15	0.6739	0.3261	None	0	0	0	0	0
chr2	24273675		GCC	GCCC	303.236		0.25	4	1M1I2M	48	47.00	1	2	1	ins	.	.	.	.	.	.	SCARNA21	ncRNA_exonic	.	.	0,0	1	1	0	1	0	0,1	47	32	15	0.6809	0.3191	None	0	0	0	0	0
chr2	25037407		C	G	1663.85		1.00	2	1X	51	0.00	1	1	1	snp	.	.	.	.	.	.	DNAJC27-AS1	ncRNA_exonic	.	.	None	0	0	0	0	0	1,1	51	0	51	0	1	None	0	0	0	0	0
chr2	25697098		A	G	531.968		0.25	4	1X	35	16.50	1	2	1	snp	.	.	.	.	.	.	Y_RNA	ncRNA_exonic	.	.	0,0	2	2	0	1	0	0,1	33	12	21	0.3636	0.6364	None	0	0	0	0	0
chr2	26984790		A	G	389.544		0.50	2	1X	41	0.00	1	1	1	snp	.	.	.	.	.	.	AC013472.3	ncRNA_exonic	.	.	None	0	0	0	0	0	0,1	41	24	17	0.5854	0.4146	None	0	0	0	0	0
chr2	26984808		A	T	376.887		0.50	2	1X	42	0.00	1	1	1	snp	.	.	.	.	.	.	AC013472.3	ncRNA_exonic	.	.	None	0	0	0	0	0	0,1	42	25	17	0.5952	0.4048	None	0	0	0	0	0
chr2	27011845		CAAAAAAAAAAAAAAAAAAAG	CAAAAAAAAAAAAAAAAAAAAAG	257.102		0.50	4	1M2I20M	29	28.00	2	2	1	ins	.	.	.	.	.	.	AC013472.3	ncRNA_exonic	.	.	0,0	1	0	0	0	0	1,1	28	2	14	0.125	0.875	None	0	0	0	0	0
chr2	27012217		AAAGAAGAAGAAGAAGA	AAAGAAGAAGAAGAAGAAGA,GAAGAAGAAGAAGAAGA	504.393		0.75,0.25	4	1M3I16M,1X16M	37	0.00,17.50	3,1	2	2	ins,snp	.	.	.	.	.	.	AC013472.3	ncRNA_exonic	.	.	1,1	2	1	1	0.5	0.5	1,2	35	3	26	0.1034	0.8966	None	0	0	0	0	0
chr2	27082266		G	A	297.52		0.17	6	1X	272	0.59	1	3	1	snp	P	0.473	B	0.056	T	0.417	EMILIN1	exonic	nonsynonymous_SNV	EMILIN1:ENST00000380320.8:exon4:c.G695A:p.G232E	0,0	73	73	0	1	0	0,1	62	43	19	0.6935	0.3065	0,0	137	136	0	1	0
chr2	27101486		C	T	242.09		0.17	6	1X	158	0.51	1	3	1	snp	B	0.012	B	0.003	T	0.076	CGREF1	exonic	nonsynonymous_SNV	CGREF1:ENST00000404694.3:exon5:c.G1111A:p.E371K,CGREF1:ENST00000402394.5:exon6:c.G745A:p.E249K,CGREF1:ENST00000405600.5:exon6:c.G745A:p.E249K,CGREF1:ENST00000312734.8:exon7:c.G745A:p.E249K	0,0	92	92	0	1	0	0,1	32	17	14	0.5484	0.4516	0,0	34	34	0	1	0
chr2	27101503		C	T	11.9137		0.17	6	1X	179	0.42	1	3	1	snp	B	0.36	B	0.056	T	0.509	CGREF1	exonic	nonsynonymous_SNV	CGREF1:ENST00000404694.3:exon5:c.G1094A:p.G365E,CGREF1:ENST00000402394.5:exon6:c.G728A:p.G243E,CGREF1:ENST00000405600.5:exon6:c.G728A:p.G243E,CGREF1:ENST00000312734.8:exon7:c.G728A:p.G243E	0,0	104	104	0	1	0	0,1	31	23	8	0.7419	0.2581	0,0	44	44	0	1	0
chr2	27239348		G	T	139.21		0.17	6	1X	212	0.59	1	3	1	snp	P	0.608	B	0.175	T	0.169	CAD	exonic	nonsynonymous_SNV	CAD:ENST00000403525.5:exon32:c.G5082T:p.E1694D,CAD:ENST00000264705.8:exon33:c.G5271T:p.E1757D	0,0	51	51	0	1	0	0,1	48	36	12	0.75	0.25	0,0	113	113	0	1	0
chr2	27571054		G	T	1971.89		1.00	2	1X	61	0.00	1	1	1	snp	.	.	.	.	.	.	C2orf16	exonic	nonsynonymous_SNV	C2orf16:ENST00000447166.2:exon5:c.G4694T:p.R1565I	None	0	0	0	0	0	1,1	61	0	61	0	1	None	0	0	0	0	0
chr2	27573659		C	T	1258.71		1.00	2	1X	41	0.00	1	1	1	snp	.	.	.	.	.	.	C2orf16	exonic	synonymous_SNV	C2orf16:ENST00000447166.2:exon5:c.C7299T:p.H2433H	None	0	0	0	0	0	1,1	41	0	41	0	1	None	0	0	0	0	0
chr2	27706156		A	C	922.929		0.50	6	1X	49	24.00	1	3	1	snp	.	.	.	.	.	.	LINC01460	ncRNA_exonic	.	.	1,1	1	0	1	0	1	0,1	47	14	33	0.2979	0.7021	0,0	1	1	0	1	0
chr2	27706749		CTTTTTTTTTTTTTG	CTTTTTTTTTTTTG	653.513		1.00	2	1M1D13M	28	0.00	1	1	1	del	.	.	.	.	.	.	LINC01460	ncRNA_exonic	.	.	None	0	0	0	0	0	1,1	28	1	25	0.0385	0.9615	None	0	0	0	0	0
chr2	28134460		A	G	335.34		0.50	2	1X	37	0.00	1	1	1	snp	.	.	.	.	.	.	uc_338	ncRNA_exonic	.	.	None	0	0	0	0	0	0,1	37	22	15	0.5946	0.4054	None	0	0	0	0	0
chr2	28307853		A	G	684.33		0.50	2	1X	44	0.00	1	1	1	snp	.	.	.	.	.	.	AC093690.1	ncRNA_exonic	.	.	None	0	0	0	0	0	0,1	44	16	28	0.3636	0.6364	None	0	0	0	0	0
chr2	28309036		A	G	565.358		0.50	6	1X	37	18.00	1	3	1	snp	.	.	.	.	.	.	AC093690.1	ncRNA_exonic	.	.	0,0	1	1	0	1	0	0,1	35	14	21	0.4	0.6	1,1	1	0	1	0	1
chr2	28309442		A	G	681.521		0.25	4	1X	42	41.00	1	2	1	snp	.	.	.	.	.	.	AC093690.1	ncRNA_exonic	.	.	0,0	1	1	0	1	0	0,1	41	14	27	0.3415	0.6585	None	0	0	0	0	0
chr2	28396789		GACACACACACACACACACACACACACACACACACACACACACACACACA	GACACACACACACACACACACACACACACACACACACACACACACACA	200.487		0.50	2	1M2D47M	29	0.00	2	1	1	del	.	.	.	.	.	.	RP11-373D23.2	ncRNA_exonic	.	.	None	0	0	0	0	0	0,1	29	8	14	0.3636	0.6364	None	0	0	0	0	0
chr2	28426676		A	T	94.6924		0.50	2	1X	45	0.00	1	1	1	snp	.	.	.	.	.	.	RP11-373D23.3	ncRNA_exonic	.	.	None	0	0	0	0	0	0,1	45	35	10	0.7778	0.2222	None	0	0	0	0	0
chr2	28448181		A	G	264.803		0.75	4	1X	45	0.00	1	2	1	snp	.	.	.	.	.	.	AC104695.4	ncRNA_exonic	.	.	None	0	0	0	0	0	0,1	44	31	13	0.7045	0.2955	1,1	1	0	1	0	1
chr2	28448643		C	A	364.13		0.50	2	1X	23	0.00	1	1	1	snp	.	.	.	.	.	.	AC104695.4	ncRNA_exonic	.	.	None	0	0	0	0	0	0,1	23	7	16	0.3043	0.6957	None	0	0	0	0	0
chr2	29890740		C	T	240.522		0.25	4	1X	33	32.00	1	2	1	snp	.	.	.	.	.	.	AC106870.1	ncRNA_exonic	.	.	0,0	1	1	0	1	0	0,1	32	20	12	0.625	0.375	None	0	0	0	0	0
chr2	29890776		G	A	262.366		0.75	4	1X	33	0.00	1	2	1	snp	.	.	.	.	.	.	AC106870.1	ncRNA_exonic	.	.	1,1	1	0	1	0	1	0,1	32	20	12	0.625	0.375	None	0	0	0	0	0
chr2	29890801		T	C	208.368		0.75	4	1X	36	0.00	1	2	1	snp	.	.	.	.	.	.	AC106870.1	ncRNA_exonic	.	.	1,1	1	0	1	0	1	0,1	35	24	11	0.6857	0.3143	None	0	0	0	0	0
chr2	30141398		TTAAAGT	TT	693.369		0.25	4	1M5D1M	39	12.00	5	2	1	del	.	.	.	.	.	.	AC016907.3	ncRNA_exonic	.	.	0,0	3	3	0	1	0	0,1	36	7	29	0.1944	0.8056	None	0	0	0	0	0
chr2	30141432		TCACACACACACACACACACACACAA	TCACACACACACACACACAA	396.621		0.25	4	1M6D19M	34	10.33	6	2	1	del	.	.	.	.	.	.	AC016907.3	ncRNA_exonic	.	.	0,0	3	3	0	1	0	0,1	31	9	21	0.3	0.7	None	0	0	0	0	0
chr2	30143173		G	A	716.074		0.50	2	1X	36	0.00	1	1	1	snp	.	.	.	.	.	.	AC016907.3	ncRNA_exonic	.	.	None	0	0	0	0	0	0,1	36	6	30	0.1667	0.8333	None	0	0	0	0	0
chr2	30143186		CAAAAAAAAAAAAAAAAAAG	CAAAAAAAAAAAAAAAAAG	223.059		0.50	2	1M1D18M	23	0.00	1	1	1	del	.	.	.	.	.	.	AC016907.3	ncRNA_exonic	.	.	None	0	0	0	0	0	0,1	23	2	15	0.1176	0.8824	None	0	0	0	0	0
chr2	30143772		C	T	157.378		0.25	4	1X	41	40.00	1	2	1	snp	.	.	.	.	.	.	AC016907.3	ncRNA_exonic	.	.	0,0	1	1	0	1	0	0,1	40	30	10	0.75	0.25	None	0	0	0	0	0
chr2	30350840		T	C	511.621		0.25	4	1X	38	37.00	1	2	1	snp	.	.	.	.	.	.	LINC01936	ncRNA_exonic	.	.	0,0	1	1	0	1	0	0,1	37	16	21	0.4324	0.5676	None	0	0	0	0	0
chr2	32165299		A	G	649.284		0.50	2	1X	40	0.00	1	1	1	snp	.	.	.	.	.	.	RP11-563N4.1	ncRNA_exonic	.	.	None	0	0	0	0	0	0,1	40	13	26	0.3333	0.6667	None	0	0	0	0	0
chr2	32522581		A	G	243.48		0.50	2	1X	19	0.00	1	1	1	snp	.	.	.	.	.	.	AL133243.1	ncRNA_exonic	.	.	None	0	0	0	0	0	0,1	19	8	11	0.4211	0.5789	None	0	0	0	0	0
chr2	32526621		G	T	846.657		0.25	4	1X	47	22.50	1	2	1	snp	.	.	.	.	.	.	AL133243.2	ncRNA_exonic	.	.	None	0	0	0	0	0	0,1	45	13	32	0.2889	0.7111	0,0	2	2	0	1	0
chr2	32532134		CGTGTGTGTGTGTGTGTGTGTGTGTGTGTGTGTGTGTG	CGTGTGTGTGTGTGTGTGTGTGTGTGTGTGTGTGTGTGTGTGTGTGTGTG,CGTGTGTGTGTGTGTGTGTGTGTGTGTGTGTGTGTGTGTGTGTGTGTGTGTG	0.0255294		0.00,0.17	6	1M12I37M,1M14I37M	31	2.60,3.64	12,14	3	2	ins,ins	.	.	.	.	.	.	MIR558	ncRNA_exonic	.	.	0,0	5	5	0	1	0	0,2	20	8	11	0.4211	0.5789	0,0	6	4	1	0.8	0.2
chr2	32557696		G	A	458.769		0.50	2	1X	37	0.00	1	1	1	snp	.	.	.	.	.	.	BIRC6-AS2	ncRNA_exonic	.	.	None	0	0	0	0	0	0,1	37	18	19	0.4865	0.5135	None	0	0	0	0	0
chr2	32882944		C	A	586.718		0.50	2	1X	37	0.00	1	1	1	snp	.	.	.	.	.	.	LINC00486	ncRNA_exonic	.	.	None	0	0	0	0	0	0,1	37	14	23	0.3784	0.6216	None	0	0	0	0	0
chr2	32898634		C	T	778.567		0.75	4	1X	52	0.00	1	2	1	snp	.	.	.	.	.	.	LINC00486	ncRNA_exonic	.	.	1,1	1	0	1	0	1	0,1	51	20	31	0.3922	0.6078	None	0	0	0	0	0
chr2	32945446		C	T	230.71		0.75	4	1X	59	0.00	1	2	1	snp	.	.	.	.	.	.	Y_RNA	ncRNA_exonic	.	.	1,1	2	0	2	0	1	0,1	57	44	13	0.7719	0.2281	None	0	0	0	0	0
chr2	33021139		G	A	145.003		0.17	6	1X	352	0.32	1	3	1	snp	B	0.011	B	0.011	T	0.103	LTBP1	exonic	nonsynonymous_SNV	LTBP1:ENST00000404816.6:exon3:c.G796A:p.V266M	0,0	88	88	0	1	0	0,1	48	33	15	0.6875	0.3125	0,0	216	216	0	1	0
chr2	34068270		T	A	113.783		0.50	2	1X	34	0.00	1	1	1	snp	.	.	.	.	.	.	LINC01318	ncRNA_exonic	.	.	None	0	0	0	0	0	0,1	34	25	9	0.7353	0.2647	None	0	0	0	0	0
chr2	34069197		A	G	303.673		0.50	2	1X	44	0.00	1	1	1	snp	.	.	.	.	.	.	LINC01318	ncRNA_exonic	.	.	None	0	0	0	0	0	0,1	44	29	15	0.6591	0.3409	None	0	0	0	0	0
chr2	34677908		G	A	203.768		0.25	4	1X	29	13.50	1	2	1	snp	.	.	.	.	.	.	LINC01320	ncRNA_exonic	.	.	0,0	2	2	0	1	0	0,1	27	16	11	0.5926	0.4074	None	0	0	0	0	0
chr2	34704795		A	T	198.985		0.50	6	1X	38	18.50	1	3	1	snp	.	.	.	.	.	.	LINC01320	ncRNA_exonic	.	.	1,1	1	0	1	0	1	0,1	36	25	11	0.6944	0.3056	0,0	1	1	0	1	0
chr2	34722269		C	A	790.779		0.50	2	1X	43	0.00	1	1	1	snp	.	.	.	.	.	.	LINC01320	ncRNA_exonic	.	.	None	0	0	0	0	0	0,1	43	12	31	0.2791	0.7209	None	0	0	0	0	0
chr2	34722541		G	A	871.561		1.00	2	1X	29	0.00	1	1	1	snp	.	.	.	.	.	.	LINC01320	ncRNA_exonic	.	.	None	0	0	0	0	0	1,1	29	0	28	0	1	None	0	0	0	0	0
chr2	34732485		G	A	726.085		1.00	2	1X	24	0.00	1	1	1	snp	.	.	.	.	.	.	LINC01320	ncRNA_exonic	.	.	None	0	0	0	0	0	1,1	24	0	23	0	1	None	0	0	0	0	0
chr2	35174900		CAAAAAAAAAAC	CAAAAAAAAAAAC,AAAAAAAAAAAC	691.273		0.83,0.17	6	1M1I11M,1X11M	27	0.00,25.00	1,1	3	2	ins,snp	.	.	.	.	.	.	AC012593.1	ncRNA_exonic	.	.	1,1	1	0	1	0	1	1,2	25	0	24	0	1	1,1	1	0	1	0	1
chr2	35185412		A	C	569.389		0.50	2	1X	30	0.00	1	1	1	snp	.	.	.	.	.	.	AC012593.1	ncRNA_exonic	.	.	None	0	0	0	0	0	0,1	30	8	22	0.2667	0.7333	None	0	0	0	0	0
chr2	36839994		A	G	551.72		0.50	6	1X	35	17.00	1	3	1	snp	.	.	.	.	.	.	RP11-288C18.1	ncRNA_exonic	.	.	1,1	1	0	1	0	1	0,1	33	12	21	0.3636	0.6364	0,0	1	1	0	1	0
chr2	36840356		C	T	995.592		1.00	2	1X	32	0.00	1	1	1	snp	.	.	.	.	.	.	RP11-288C18.1	ncRNA_exonic	.	.	None	0	0	0	0	0	1,1	32	0	31	0	1	None	0	0	0	0	0
chr2	36840538		ATTTTTTTTTTTTTTTTTTG	ATTTTTTTTTTTTTTTTG	638.921		1.00	2	1M2D17M	38	0.00	2	1	1	del	.	.	.	.	.	.	RP11-288C18.1	ncRNA_exonic	.	.	None	0	0	0	0	0	1,1	38	0	26	0	1	None	0	0	0	0	0
chr2	36841164		CTTTTTTTTTTTTTTTA	CTTTTTTTTTTTTTTA	346.758		0.75	4	1M1D15M	23	0.00	1	2	1	del	.	.	.	.	.	.	RP11-288C18.1	ncRNA_exonic	.	.	1,1	1	0	1	0	1	0,1	22	3	16	0.1579	0.8421	None	0	0	0	0	0
chr2	36841285		C	T	571.502		0.50	2	1X	28	0.00	1	1	1	snp	.	.	.	.	.	.	RP11-288C18.1	ncRNA_exonic	.	.	None	0	0	0	0	0	0,1	28	5	23	0.1786	0.8214	None	0	0	0	0	0
chr2	36841712		A	G	1092.55		1.00	2	1X	35	0.00	1	1	1	snp	.	.	.	.	.	.	RP11-288C18.1	ncRNA_exonic	.	.	None	0	0	0	0	0	1,1	35	0	35	0	1	None	0	0	0	0	0
chr2	37209059		AA	ATA	755.283		1.00	2	1M1I1M	33	0.00	1	1	1	ins	.	.	.	.	.	.	RP11-423P10.2	ncRNA_exonic	.	.	None	0	0	0	0	0	1,1	33	1	27	0.0357	0.9643	None	0	0	0	0	0
chr2	37826944		C	T	1529.51		1.00	2	1X	50	0.00	1	1	1	snp	.	.	.	.	.	.	LINC00211	ncRNA_exonic	.	.	None	0	0	0	0	0	1,1	50	0	50	0	1	None	0	0	0	0	0
chr2	38083386		T	C	1161.55		1.00	2	1X	41	0.00	1	1	1	snp	.	.	.	.	.	.	CYP1B1-AS1	ncRNA_exonic	.	.	None	0	0	0	0	0	1,1	41	0	41	0	1	None	0	0	0	0	0
chr2	38083969		C	T	1337.71		1.00	2	1X	41	0.00	1	1	1	snp	.	.	.	.	.	.	CYP1B1-AS1	ncRNA_exonic	.	.	None	0	0	0	0	0	1,1	41	0	41	0	1	None	0	0	0	0	0
chr2	38433496		A	T	260.187		0.25	4	1X	37	0.00	1	2	1	snp	.	.	.	.	.	.	LINC01883	ncRNA_exonic	.	.	0,0	2	1	1	0.5	0.5	0,1	35	22	13	0.6286	0.3714	None	0	0	0	0	0
chr2	38458671		C	G	550.099		0.83	6	1X	52	0.00	1	3	1	snp	.	.	.	.	.	.	AC016995.3	ncRNA_exonic	.	.	1,1	1	0	1	0	1	0,1	50	29	21	0.58	0.42	1,1	1	0	1	0	1
chr2	38515498		C	T	193.501		0.75	4	1X	53	0.00	1	2	1	snp	.	.	.	.	.	.	AC016995.3	ncRNA_exonic	.	.	None	0	0	0	0	0	0,1	52	40	12	0.7692	0.2308	1,1	1	0	1	0	1
chr2	38515630		C	G	398.716		0.50	6	1X	57	28.00	1	3	1	snp	.	.	.	.	.	.	AC016995.3	ncRNA_exonic	.	.	0,0	1	1	0	1	0	0,1	55	37	18	0.6727	0.3273	1,1	1	0	1	0	1
chr2	38863047		A	C	1074.41		1.00	2	1X	33	0.00	1	1	1	snp	.	.	.	.	.	.	AC018693.6	ncRNA_exonic	.	.	None	0	0	0	0	0	1,1	33	0	33	0	1	None	0	0	0	0	0
chr2	38937051		ATGGGGCG	GTGGCACA	543.647		1.00	2	1X3M2X1M1X	22	0.00	8	1	1	complex	.	.	.	.	.	.	RN7SL96P	ncRNA_exonic	.	.	None	0	0	0	0	0	1,1	22	0	18	0	1	None	0	0	0	0	0
chr2	38937074		AA	TT	425.573		0.25	4	2X	30	29.00	2	2	1	mnp	.	.	.	.	.	.	RN7SL96P	ncRNA_exonic	.	.	0,0	1	1	0	1	0	0,1	29	10	19	0.3448	0.6552	None	0	0	0	0	0
chr2	38993763		A	T	1318.4		1.00	2	1X	43	0.00	1	1	1	snp	.	.	.	.	.	.	SOS1-IT1	ncRNA_exonic	.	.	None	0	0	0	0	0	1,1	43	0	43	0	1	None	0	0	0	0	0
chr2	38993834		G	A	955.443		1.00	2	1X	31	0.00	1	1	1	snp	.	.	.	.	.	.	SOS1-IT1	ncRNA_exonic	.	.	None	0	0	0	0	0	1,1	31	0	31	0	1	None	0	0	0	0	0
chr2	39437518		C	T	382.221		0.50	6	1X	61	30.00	1	3	1	snp	.	.	.	.	.	.	AC007246.3	ncRNA_exonic	.	.	0,0	1	1	0	1	0	0,1	58	41	17	0.7069	0.2931	1,1	2	0	2	0	1
chr2	39514944		G	T	235.337		0.17	6	1X	40	18.00	1	3	1	snp	.	.	.	.	.	.	AC007246.3	ncRNA_exonic	.	.	0,0	2	2	0	1	0	0,1	36	23	13	0.6389	0.3611	0,0	2	2	0	1	0
chr2	39599709		C	G	1199.56		1.00	2	1X	37	0.00	1	1	1	snp	.	.	.	.	.	.	AC007246.3	ncRNA_exonic	.	.	None	0	0	0	0	0	1,1	37	0	37	0	1	None	0	0	0	0	0
chr2	39601293		G	A	160.189		0.17	6	1X	28	26.00	1	3	1	snp	.	.	.	.	.	.	AC007246.3	ncRNA_exonic	.	.	0,0	1	1	0	1	0	0,1	26	17	9	0.6538	0.3462	0,0	1	1	0	1	0
chr2	39603629		C	T	1491.37		1.00	2	1X	47	0.00	1	1	1	snp	.	.	.	.	.	.	AC007246.3	ncRNA_exonic	.	.	None	0	0	0	0	0	1,1	47	0	47	0	1	None	0	0	0	0	0
chr2	39603768		G	C	959.016		1.00	2	1X	31	0.00	1	1	1	snp	.	.	.	.	.	.	AC007246.3	ncRNA_exonic	.	.	None	0	0	0	0	0	1,1	31	0	31	0	1	None	0	0	0	0	0
chr2	39665233		ACTCC	CCTCG	564.853		0.50	2	1X3M1X	33	0.00	5	1	1	complex	.	.	.	.	.	.	AC007246.3	ncRNA_exonic	.	.	None	0	0	0	0	0	0,1	33	12	21	0.3636	0.6364	None	0	0	0	0	0
chr2	39869614		C	T	516.176		0.50	2	1X	32	0.00	1	1	1	snp	.	.	.	.	.	.	SLC8A1-AS1	ncRNA_exonic	.	.	None	0	0	0	0	0	0,1	32	11	21	0.3438	0.6562	None	0	0	0	0	0
chr2	40755172		G	A	60.0775		0.50	2	1X	38	0.00	1	1	1	snp	.	.	.	.	.	.	LINC01794	ncRNA_exonic	.	.	None	0	0	0	0	0	0,1	38	28	9	0.7568	0.2432	None	0	0	0	0	0
chr2	40755181		A	G	730.161		0.50	2	1X	36	0.00	1	1	1	snp	.	.	.	.	.	.	LINC01794	ncRNA_exonic	.	.	None	0	0	0	0	0	0,1	36	8	28	0.2222	0.7778	None	0	0	0	0	0
chr2	41871271		A	G	686.18		0.83	6	1X	55	0.00	1	3	1	snp	.	.	.	.	.	.	RNU4-63P	ncRNA_exonic	.	.	1,1	5	0	5	0	1	0,1	49	28	21	0.5714	0.4286	1,1	1	0	1	0	1
chr2	41877704		T	C	293.246		0.50	6	1X	39	19.00	1	3	1	snp	.	.	.	.	.	.	LINC01913	ncRNA_exonic	.	.	1,1	1	0	1	0	1	0,1	37	23	14	0.6216	0.3784	0,0	1	1	0	1	0
chr2	41893010		C	G	410.349		0.50	6	1X	41	20.00	1	3	1	snp	.	.	.	.	.	.	LINC01913	ncRNA_exonic	.	.	0,0	1	1	0	1	0	0,1	39	20	19	0.5128	0.4872	1,1	1	0	1	0	1
chr2	41893016		T	C	441.673		0.50	6	1X	40	19.50	1	3	1	snp	.	.	.	.	.	.	LINC01913	ncRNA_exonic	.	.	0,0	1	1	0	1	0	0,1	38	19	19	0.5	0.5	1,1	1	0	1	0	1
chr2	41893058		C	T	382.776		0.50	6	1X	36	8.50	1	3	1	snp	.	.	.	.	.	.	LINC01913	ncRNA_exonic	.	.	0,0	2	2	0	1	0	0,1	33	17	16	0.5152	0.4848	1,1	1	0	1	0	1
chr2	41894045		G	A	434.483		0.50	2	1X	37	0.00	1	1	1	snp	.	.	.	.	.	.	LINC01913	ncRNA_exonic	.	.	None	0	0	0	0	0	0,1	37	19	18	0.5135	0.4865	None	0	0	0	0	0
chr2	41931725		T	C	736.625		0.50	2	1X	44	0.00	1	1	1	snp	.	.	.	.	.	.	LINC01914	ncRNA_exonic	.	.	None	0	0	0	0	0	0,1	44	16	28	0.3636	0.6364	None	0	0	0	0	0
chr2	41931790		G	A	638.33		0.50	2	1X	46	0.00	1	1	1	snp	.	.	.	.	.	.	LINC01914	ncRNA_exonic	.	.	None	0	0	0	0	0	0,1	46	18	28	0.3913	0.6087	None	0	0	0	0	0
chr2	43492312		CAAAAAAAAAAAAAAAAT	CAAAAAAAAAAAAAAAAAT	232.503		0.50	2	1M1I17M	27	0.00	1	1	1	ins	.	.	.	.	.	.	RN7SL531P	ncRNA_exonic	.	.	None	0	0	0	0	0	0,1	27	10	14	0.4167	0.5833	None	0	0	0	0	0
chr2	44168363		TCAG	TG	1186.63		1.00	2	1M2D1M	41	0.00	2	1	1	del	.	.	.	.	.	.	RP11-559M23.1	ncRNA_exonic	.	.	None	0	0	0	0	0	1,1	41	0	40	0	1	None	0	0	0	0	0
chr2	45174395		T	C	1119.12		1.00	2	1X	35	0.00	1	1	1	snp	.	.	.	.	.	.	LINC01121	ncRNA_exonic	.	.	None	0	0	0	0	0	1,1	35	0	35	0	1	None	0	0	0	0	0
chr2	46480669		C	G	238.339		0.17	6	1X	237	0.00	1	3	1	snp	D	0.974	D	0.969	D	0.045	TMEM247	exonic	nonsynonymous_SNV	TMEM247:ENST00000434431.2:exon2:c.C382G:p.Q128E	0,0	36	35	1	0.9722	0.0278	0,1	69	51	18	0.7391	0.2609	0,0	132	121	11	0.9167	0.0833
chr2	46501105		G	A	165.169		0.50	2	1X	33	0.00	1	1	1	snp	.	.	.	.	.	.	RP11-417F21.2	ncRNA_exonic	.	.	None	0	0	0	0	0	0,1	33	22	10	0.6875	0.3125	None	0	0	0	0	0
chr2	46670431		G	A	337.904		0.75	4	1X	40	0.00	1	2	1	snp	.	.	.	.	.	.	RP11-536C12.1	ncRNA_exonic	.	.	1,1	1	0	1	0	1	0,1	39	24	15	0.6154	0.3846	None	0	0	0	0	0
chr2	46778982		TACACACACACACACACACACACACACACACACACG	TACACACACACACACACACACACACACACACACACACG	94.3499		0.50	2	1M2I35M	27	0.00	2	1	1	ins	.	.	.	.	.	.	RP11-333I13.1	ncRNA_exonic	.	.	None	0	0	0	0	0	0,1	27	14	8	0.6364	0.3636	None	0	0	0	0	0
chr2	46779071		A	T	323.609		0.50	2	1X	40	0.00	1	1	1	snp	.	.	.	.	.	.	RP11-333I13.1	ncRNA_exonic	.	.	None	0	0	0	0	0	0,1	40	25	15	0.625	0.375	None	0	0	0	0	0
chr2	46779609		A	G	442.869		0.25	4	1X	52	51.00	1	2	1	snp	.	.	.	.	.	.	RP11-333I13.1	ncRNA_exonic	.	.	0,0	1	1	0	1	0	0,1	51	31	20	0.6078	0.3922	None	0	0	0	0	0
chr2	47335499		ACCCCCCCCCCCCT	ACCCCCCCCCCCCCT	0.401493		0.25	4	1M1I13M	21	9.50	1	2	1	ins	.	.	.	.	.	.	BCYRN1	ncRNA_exonic	.	.	0,0	2	2	0	1	0	0,1	19	8	8	0.5	0.5	None	0	0	0	0	0
chr2	47383305		GAAAAAAAAAAAAAAAAG	GAAAAAAAAAAAAAAAG	64.504		0.75	4	1M1D16M	27	0.00	1	2	1	del	.	.	.	.	.	.	Metazoa_SRP	ncRNA_exonic	.	.	1,1	1	0	1	0	1	0,1	26	11	8	0.5789	0.4211	None	0	0	0	0	0
chr2	47942085		G	C	848.792		0.25	4	1X	45	21.50	1	2	1	snp	.	.	.	.	.	.	AC079807.4	ncRNA_exonic	.	.	0,0	2	2	0	1	0	0,1	43	10	33	0.2326	0.7674	None	0	0	0	0	0
chr2	47942534		G	C	224.516		0.25	4	1X	29	28.00	1	2	1	snp	.	.	.	.	.	.	AC079807.4	ncRNA_exonic	.	.	0,0	1	1	0	1	0	0,1	28	17	11	0.6071	0.3929	None	0	0	0	0	0
chr2	48180338		T	C	897.013		1.00	2	1X	29	0.00	1	1	1	snp	.	.	.	.	.	.	AC079807.4	ncRNA_exonic	.	.	None	0	0	0	0	0	1,1	29	0	29	0	1	None	0	0	0	0	0
chr2	48440510		G	C	349.47		0.75	4	1X	39	0.00	1	2	1	snp	.	.	.	.	.	.	RP11-191L17.1	ncRNA_exonic	.	.	1,1	1	0	1	0	1	0,1	38	23	15	0.6053	0.3947	None	0	0	0	0	0
chr2	49308717		A	C	273.363		0.25	4	1X	24	23.00	1	2	1	snp	.	.	.	.	.	.	RP11-152D8.1	ncRNA_exonic	.	.	0,0	1	1	0	1	0	0,1	23	11	12	0.4783	0.5217	None	0	0	0	0	0
chr2	49408206		T	C	437.328		0.50	2	1X	22	0.00	1	1	1	snp	.	.	.	.	.	.	RP11-460M2.1	ncRNA_exonic	.	.	None	0	0	0	0	0	0,1	22	5	17	0.2273	0.7727	None	0	0	0	0	0
chr2	49408319		C	T	1063.79		1.00	2	1X	34	0.00	1	1	1	snp	.	.	.	.	.	.	RP11-460M2.1	ncRNA_exonic	.	.	None	0	0	0	0	0	1,1	34	0	34	0	1	None	0	0	0	0	0
chr2	49408453		G	A	126.512		0.75	4	1X	33	0.00	1	2	1	snp	.	.	.	.	.	.	RP11-460M2.1	ncRNA_exonic	.	.	1,1	1	0	1	0	1	0,1	32	24	8	0.75	0.25	None	0	0	0	0	0
chr2	49408829		G	C	262.032		0.50	2	1X	38	0.00	1	1	1	snp	.	.	.	.	.	.	RP11-460M2.1	ncRNA_exonic	.	.	None	0	0	0	0	0	0,1	38	25	13	0.6579	0.3421	None	0	0	0	0	0
chr2	49417662		A	G	125.922		0.50	2	1X	36	0.00	1	1	1	snp	.	.	.	.	.	.	RP11-460M2.1	ncRNA_exonic	.	.	None	0	0	0	0	0	0,1	36	26	9	0.7429	0.2571	None	0	0	0	0	0
chr2	49417766		A	G	460.653		0.25	4	1X	35	34.00	1	2	1	snp	.	.	.	.	.	.	RP11-460M2.1	ncRNA_exonic	.	.	0,0	1	1	0	1	0	0,1	34	12	22	0.3529	0.6471	None	0	0	0	0	0
chr2	49418466		G	A	395.933		0.50	2	1X	28	0.00	1	1	1	snp	.	.	.	.	.	.	RP11-460M2.1	ncRNA_exonic	.	.	None	0	0	0	0	0	0,1	28	11	17	0.3929	0.6071	None	0	0	0	0	0
chr2	49418506		A	G	246.433		0.50	2	1X	33	0.00	1	1	1	snp	.	.	.	.	.	.	RP11-460M2.1	ncRNA_exonic	.	.	None	0	0	0	0	0	0,1	33	21	12	0.6364	0.3636	None	0	0	0	0	0
chr2	49418513		G	A	528.678		0.50	2	1X	34	0.00	1	1	1	snp	.	.	.	.	.	.	RP11-460M2.1	ncRNA_exonic	.	.	None	0	0	0	0	0	0,1	34	13	21	0.3824	0.6176	None	0	0	0	0	0
chr2	49418934		T	A	1029.79		1.00	2	1X	33	0.00	1	1	1	snp	.	.	.	.	.	.	RP11-460M2.1	ncRNA_exonic	.	.	None	0	0	0	0	0	1,1	33	0	33	0	1	None	0	0	0	0	0
chr2	49426534		C	T	241.358		0.50	2	1X	44	0.00	1	1	1	snp	.	.	.	.	.	.	RP11-152D8.1	ncRNA_exonic	.	.	None	0	0	0	0	0	0,1	44	30	14	0.6818	0.3182	None	0	0	0	0	0
chr2	49426562		C	T	282.146		0.50	2	1X	43	0.00	1	1	1	snp	.	.	.	.	.	.	RP11-152D8.1	ncRNA_exonic	.	.	None	0	0	0	0	0	0,1	43	28	15	0.6512	0.3488	None	0	0	0	0	0
chr2	49426571		G	C	294.5		0.50	2	1X	44	0.00	1	1	1	snp	.	.	.	.	.	.	RP11-152D8.1	ncRNA_exonic	.	.	None	0	0	0	0	0	0,1	44	29	15	0.6591	0.3409	None	0	0	0	0	0
chr2	49593070		T	C	553.88		0.75	4	1X	30	0.00	1	2	1	snp	.	.	.	.	.	.	RP11-443F4.1	ncRNA_exonic	.	.	1,1	1	0	1	0	1	0,1	29	8	21	0.2759	0.7241	None	0	0	0	0	0
chr2	50696175		CGTGTGTGTGTGTGTGTGTGTGTGTGTGTGTGTGTGTGTA	CGTGTGTGTGTGTGTGTGTGTGTGTGTGTGTGTGTA	274.113		1.00	2	1M4D35M	20	0.00	4	1	1	del	.	.	.	.	.	.	MIR8485	ncRNA_exonic	.	.	None	0	0	0	0	0	1,1	20	0	11	0	1	None	0	0	0	0	0
chr2	51378151		G	A	850.454		0.50	2	1X	41	0.00	1	1	1	snp	.	.	.	.	.	.	AC007682.1	ncRNA_exonic	.	.	None	0	0	0	0	0	0,1	41	9	32	0.2195	0.7805	None	0	0	0	0	0
chr2	52349406		C	T	712.402		1.00	2	1X	23	0.00	1	1	1	snp	.	.	.	.	.	.	AC007682.1	ncRNA_exonic	.	.	None	0	0	0	0	0	1,1	23	0	23	0	1	None	0	0	0	0	0
chr2	52349515		A	C	769.49		1.00	2	1X	24	0.00	1	1	1	snp	.	.	.	.	.	.	AC007682.1	ncRNA_exonic	.	.	None	0	0	0	0	0	1,1	24	0	24	0	1	None	0	0	0	0	0
chr2	52407018		TAAAAAAAAAAAAAAAG	TAAAAAAAAAAAAAAG	487.722		1.00	2	1M1D15M	26	0.00	1	1	1	del	.	.	.	.	.	.	AC007682.1	ncRNA_exonic	.	.	None	0	0	0	0	0	1,1	26	1	18	0.0526	0.9474	None	0	0	0	0	0
chr2	52407082		A	G	1004.83		1.00	2	1X	33	0.00	1	1	1	snp	.	.	.	.	.	.	AC007682.1	ncRNA_exonic	.	.	None	0	0	0	0	0	1,1	33	0	33	0	1	None	0	0	0	0	0
chr2	53973793		G	A	381.861		0.50	2	1X	30	0.00	1	1	1	snp	.	.	.	.	.	.	ACYP2	exonic	synonymous_SNV	ACYP2:ENST00000422521.2:exon2:c.G45A:p.T15T,ACYP2:ENST00000606082.5:exon2:c.G45A:p.T15T,ACYP2:ENST00000607452.5:exon2:c.G45A:p.T15T	None	0	0	0	0	0	0,1	30	14	16	0.4667	0.5333	None	0	0	0	0	0
chr2	54085016		A	T	729.415		0.50	2	1X	44	0.00	1	1	1	snp	.	.	.	.	.	.	RP11-477N3.1	ncRNA_exonic	.	.	None	0	0	0	0	0	0,1	44	16	28	0.3636	0.6364	None	0	0	0	0	0
chr2	54546618		A	T	162.862		0.50	2	1X	44	0.00	1	1	1	snp	.	.	.	.	.	.	AC092839.4	ncRNA_exonic	.	.	None	0	0	0	0	0	0,1	44	33	11	0.75	0.25	None	0	0	0	0	0
chr2	54661063		A	C	1054.61		0.75	4	1X	52	0.00	1	2	1	snp	.	.	.	.	.	.	AC093110.3	ncRNA_exonic	.	.	1,1	1	0	1	0	1	0,1	51	13	37	0.26	0.74	None	0	0	0	0	0
chr2	54661360		C	T	187.548		0.25	4	1X	35	10.67	1	2	1	snp	.	.	.	.	.	.	AC093110.3	ncRNA_exonic	.	.	0,0	3	3	0	1	0	0,1	32	22	10	0.6875	0.3125	None	0	0	0	0	0
chr2	55214429		G	A	349.919		0.83	6	1X	40	0.00	1	3	1	snp	.	.	.	.	.	.	AC012358.7	ncRNA_exonic	.	.	1,1	2	0	2	0	1	0,1	37	22	15	0.5946	0.4054	1,1	1	0	1	0	1
chr2	55216022		T	C	808.944		1.00	2	1X	26	0.00	1	1	1	snp	.	.	.	.	.	.	AC012358.7	ncRNA_exonic	.	.	None	0	0	0	0	0	1,1	26	0	26	0	1	None	0	0	0	0	0
chr2	55216112		TAAAAAAAAAAAAAAAAAAAAAAAAT	TAAAAAAAAAAAAAAAAAAAAAAT	103.028		1.00	2	1M2D23M	18	0.00	2	1	1	del	.	.	.	.	.	.	AC012358.7	ncRNA_exonic	.	.	None	0	0	0	0	0	1,1	18	1	6	0.1429	0.8571	None	0	0	0	0	0
chr2	55500004		C	A	623.717		0.50	2	1X	40	0.00	1	1	1	snp	.	.	.	.	.	.	RNU6-634P	ncRNA_exonic	.	.	None	0	0	0	0	0	0,1	40	16	24	0.4	0.6	None	0	0	0	0	0
chr2	55618317		GATTGTAAAGCACA	GATTGTAAAGCACATTGTAAAGCACA	256.794		0.50	2	1M12I13M	28	0.00	12	1	1	ins	.	.	.	.	.	.	RP11-554J4.1	ncRNA_exonic	.	.	None	0	0	0	0	0	0,1	28	12	15	0.4444	0.5556	None	0	0	0	0	0
chr2	56173896		G	T	768.344		1.00	2	1X	51	0.00	1	1	1	snp	.	.	.	.	.	.	AC007743.1	ncRNA_exonic	.	.	None	0	0	0	0	0	1,1	51	20	31	0.3922	0.6078	None	0	0	0	0	0
chr2	56174899		TAAC	CAAT	150.579		0.50	2	1X2M1X	30	0.00	4	1	1	complex	.	.	.	.	.	.	AC007743.1	ncRNA_exonic	.	.	None	0	0	0	0	0	0,1	30	17	13	0.5667	0.4333	None	0	0	0	0	0
chr2	56175052		TACAAACAAA	TACAAA	615.034		1.00	2	1M4D5M	24	0.00	4	1	1	del	.	.	.	.	.	.	AC007743.1	ncRNA_exonic	.	.	None	0	0	0	0	0	1,1	24	0	24	0	1	None	0	0	0	0	0
chr2	56175185		C	T	987.076		1.00	2	1X	32	0.00	1	1	1	snp	.	.	.	.	.	.	AC007743.1	ncRNA_exonic	.	.	None	0	0	0	0	0	1,1	32	0	32	0	1	None	0	0	0	0	0
chr2	56175673		A	C	1137.79		1.00	2	1X	36	0.00	1	1	1	snp	.	.	.	.	.	.	AC007743.1	ncRNA_exonic	.	.	None	0	0	0	0	0	1,1	36	0	36	0	1	None	0	0	0	0	0
chr2	56179929		C	A	1409.15		1.00	2	1X	44	0.00	1	1	1	snp	.	.	.	.	.	.	AC007743.1	ncRNA_exonic	.	.	None	0	0	0	0	0	1,1	44	0	44	0	1	None	0	0	0	0	0
chr2	58241625		A	T	362.815		0.17	6	1X	50	48.00	1	3	1	snp	.	.	.	.	.	.	RP11-334G22.1	ncRNA_exonic	.	.	0,0	1	1	0	1	0	0,1	48	30	18	0.625	0.375	0,0	1	1	0	1	0
chr2	59061142		C	T	446.784		0.25	4	1X	35	34.00	1	2	1	snp	.	.	.	.	.	.	LINC01122	ncRNA_exonic	.	.	None	0	0	0	0	0	0,1	34	15	19	0.4412	0.5588	0,0	1	1	0	1	0
chr2	59061498		G	A	421.38		0.75	4	1X	34	0.00	1	2	1	snp	.	.	.	.	.	.	LINC01122	ncRNA_exonic	.	.	1,1	1	0	1	0	1	0,1	33	16	17	0.4848	0.5152	None	0	0	0	0	0
chr2	59062041		TAAAAAAAAAAAAT	TAAAAAAAAAAAT	849.442		1.00	2	1M1D12M	29	0.00	1	1	1	del	.	.	.	.	.	.	LINC01122	ncRNA_exonic	.	.	None	0	0	0	0	0	1,1	29	0	28	0	1	None	0	0	0	0	0
chr2	59062083		T	C	261.8		0.50	2	1X	26	0.00	1	1	1	snp	.	.	.	.	.	.	LINC01122	ncRNA_exonic	.	.	None	0	0	0	0	0	0,1	26	14	12	0.5385	0.4615	None	0	0	0	0	0
chr2	59063668		G	A	270.847		0.83	6	1X	32	0.00	1	3	1	snp	.	.	.	.	.	.	LINC01122	ncRNA_exonic	.	.	1,1	1	0	1	0	1	0,1	30	19	11	0.6333	0.3667	1,1	1	0	1	0	1
chr2	59277641		A	G	170.078		0.75	4	1X	18	0.00	1	2	1	snp	.	.	.	.	.	.	LINC01793	ncRNA_exonic	.	.	1,1	1	0	1	0	1	0,1	17	9	8	0.5294	0.4706	None	0	0	0	0	0
chr2	59277728		ATGTGTGTGTGTGTGT	ATGTGTGTGTGTGTGTGT	403.776		0.50	2	1M2I15M	35	0.00	2	1	1	ins	.	.	.	.	.	.	LINC01793	ncRNA_exonic	.	.	None	0	0	0	0	0	0,1	35	12	18	0.4	0.6	None	0	0	0	0	0
chr2	59278477		T	C	231.422		0.50	2	1X	34	0.00	1	1	1	snp	.	.	.	.	.	.	LINC01793	ncRNA_exonic	.	.	None	0	0	0	0	0	0,1	34	22	12	0.6471	0.3529	None	0	0	0	0	0
chr2	59278486		T	C	271.316		0.75	4	1X	34	0.00	1	2	1	snp	.	.	.	.	.	.	LINC01793	ncRNA_exonic	.	.	1,1	1	0	1	0	1	0,1	33	21	12	0.6364	0.3636	None	0	0	0	0	0
chr2	59279137		G	A	1007.5		1.00	2	1X	32	0.00	1	1	1	snp	.	.	.	.	.	.	LINC01793	ncRNA_exonic	.	.	None	0	0	0	0	0	1,1	32	0	31	0	1	None	0	0	0	0	0
chr2	59279357		TTGTGTGTGTGTGTGTGA	TTGTGTGTGTGTGA	90.05		0.50	2	1M4D13M	32	0.00	4	1	1	del	.	.	.	.	.	.	LINC01793	ncRNA_exonic	.	.	None	0	0	0	0	0	0,1	32	21	10	0.6774	0.3226	None	0	0	0	0	0
chr2	59512042		T	C	809.401		1.00	2	1X	25	0.00	1	1	1	snp	.	.	.	.	.	.	RP11-444A22.1	ncRNA_exonic	.	.	None	0	0	0	0	0	1,1	25	0	25	0	1	None	0	0	0	0	0
chr2	60350832		T	G	265.387		0.50	6	1X	47	23.00	1	3	1	snp	.	.	.	.	.	.	AC007381.3	ncRNA_exonic	.	.	0,0	1	1	0	1	0	0,1	45	32	13	0.7111	0.2889	1,1	1	0	1	0	1
chr2	60351997		G	A	287.909		0.25	4	1X	56	55.00	1	2	1	snp	.	.	.	.	.	.	AC007381.3	ncRNA_exonic	.	.	0,0	1	1	0	1	0	0,1	55	39	16	0.7091	0.2909	None	0	0	0	0	0
chr2	60359572		C	G	1237.38		1.00	2	1X	38	0.00	1	1	1	snp	.	.	.	.	.	.	MIR4432HG	ncRNA_exonic	.	.	None	0	0	0	0	0	1,1	38	0	38	0	1	None	0	0	0	0	0
chr2	60460747		G	A	385.948		0.17	6	1X	335	0.33	1	3	1	snp	D	1.0	D	0.999	D	0.0	BCL11A	exonic	nonsynonymous_SNV	BCL11A:ENST00000358510.5:exon3:c.C2063T:p.T688M,BCL11A:ENST00000335712.10:exon4:c.C2165T:p.T722M,BCL11A:ENST00000356842.8:exon4:c.C2165T:p.T722M	0,0	107	107	0	1	0	0,1	47	27	20	0.5745	0.4255	0,0	181	181	0	1	0
chr2	60844167		G	A	488.292		0.50	2	1X	31	0.00	1	1	1	snp	.	.	.	.	.	.	LINC01185	ncRNA_exonic	.	.	None	0	0	0	0	0	0,1	31	11	20	0.3548	0.6452	None	0	0	0	0	0
chr2	60847976		A	T	362.343		0.83	6	1X	46	0.00	1	3	1	snp	.	.	.	.	.	.	LINC01185	ncRNA_exonic	.	.	1,1	1	0	1	0	1	0,1	44	29	15	0.6591	0.3409	1,1	1	0	1	0	1
chr2	60925947		G	T	1314.19		1.00	2	1X	42	0.00	1	1	1	snp	.	.	.	.	.	.	RP11-373L24.1	ncRNA_exonic	.	.	None	0	0	0	0	0	1,1	42	0	42	0	1	None	0	0	0	0	0
chr2	60927375		T	C	70.8222		0.25	4	1X	37	36.00	1	2	1	snp	.	.	.	.	.	.	RP11-373L24.1	ncRNA_exonic	.	.	0,0	1	1	0	1	0	0,1	36	28	8	0.7778	0.2222	None	0	0	0	0	0
chr2	60929007		G	A	220.581		0.50	2	1X	36	0.00	1	1	1	snp	.	.	.	.	.	.	RP11-373L24.1	ncRNA_exonic	.	.	None	0	0	0	0	0	0,1	36	18	18	0.5	0.5	None	0	0	0	0	0
chr2	60929091		CAGA	CA	295.142		0.50	2	1M2D1M	35	0.00	2	1	1	del	.	.	.	.	.	.	RP11-373L24.1	ncRNA_exonic	.	.	None	0	0	0	0	0	0,1	35	15	20	0.4286	0.5714	None	0	0	0	0	0
chr2	60929295		G	A	542.421		1.00	2	1X	24	0.00	1	1	1	snp	.	.	.	.	.	.	RP11-373L24.1	ncRNA_exonic	.	.	None	0	0	0	0	0	1,1	24	0	24	0	1	None	0	0	0	0	0
chr2	60930668		TAAACA	TA	231.774		0.50	2	1M4D1M	46	0.00	4	1	1	del	.	.	.	.	.	.	RP11-373L24.1	ncRNA_exonic	.	.	None	0	0	0	0	0	0,1	46	32	14	0.6957	0.3043	None	0	0	0	0	0
chr2	61142024		GA	TT	690.873		0.50	6	2X	40	19.50	2	3	1	mnp	.	.	.	.	.	.	AC016747.3	ncRNA_exonic	.	.	0,0	1	1	0	1	0	0,1	38	12	26	0.3158	0.6842	1,1	1	0	1	0	1
chr2	61142652		T	C	790.172		1.00	2	1X	25	0.00	1	1	1	snp	.	.	.	.	.	.	AC016747.3	ncRNA_exonic	.	.	None	0	0	0	0	0	1,1	25	0	25	0	1	None	0	0	0	0	0
chr2	61143365		TAAAAAAAAAAAAAAAAAT	TAAAAAAAAAAAAAAAAAAAAT	79.5452		0.50	2	1M3I18M	28	0.00	3	1	1	ins	.	.	.	.	.	.	AC016747.3	ncRNA_exonic	.	.	None	0	0	0	0	0	0,1	28	7	9	0.4375	0.5625	None	0	0	0	0	0
chr2	61143566		TAA	AAA	180.526		0.50	2	1X2M	33	0.00	1	1	1	snp	.	.	.	.	.	.	AC016747.3	ncRNA_exonic	.	.	None	0	0	0	0	0	0,1	33	13	8	0.619	0.381	None	0	0	0	0	0
chr2	61143684		A	G	749.709		0.50	2	1X	43	0.00	1	1	1	snp	.	.	.	.	.	.	AC016747.3	ncRNA_exonic	.	.	None	0	0	0	0	0	0,1	43	14	29	0.3256	0.6744	None	0	0	0	0	0
chr2	61151633		A	G	856.294		0.50	6	1X	43	10.25	1	3	1	snp	.	.	.	.	.	.	RP11-493E12.1	ncRNA_exonic	.	.	1,1	1	0	1	0	1	0,1	40	9	31	0.225	0.775	0,0	2	2	0	1	0
chr2	61151681		A	G	728.018		0.17	6	1X	41	25.33	1	3	1	snp	.	.	.	.	.	.	RP11-493E12.1	ncRNA_exonic	.	.	0,0	2	2	0	1	0	0,1	38	10	28	0.2632	0.7368	0,0	1	1	0	1	0
chr2	61200540		A	G	639.004		0.50	2	1X	37	0.00	1	1	1	snp	.	.	.	.	.	.	RP11-493E12.2	ncRNA_exonic	.	.	None	0	0	0	0	0	0,1	37	12	25	0.3243	0.6757	None	0	0	0	0	0
chr2	61471310		G	C	1.8565e-09		0.50	2	1X	49	0.00	1	1	1	snp	.	.	.	.	.	.	RP11-355B11.2	ncRNA_exonic	.	.	None	0	0	0	0	0	0,1	49	38	11	0.7755	0.2245	None	0	0	0	0	0
chr2	61480303		A	G	543.982		0.50	2	1X	41	0.00	1	1	1	snp	.	.	.	.	.	.	RP11-355B11.2	ncRNA_exonic	.	.	None	0	0	0	0	0	0,1	41	17	24	0.4146	0.5854	None	0	0	0	0	0
chr2	61483438		A	C	998.121		0.50	2	1X	48	0.00	1	1	1	snp	.	.	.	.	.	.	RP11-355B11.2	ncRNA_exonic	.	.	None	0	0	0	0	0	0,1	48	10	38	0.2083	0.7917	None	0	0	0	0	0
chr2	62631474		T	C	691.52		0.25	4	1X	36	35.00	1	2	1	snp	.	.	.	.	.	.	AC092155.4	ncRNA_exonic	.	.	0,0	1	1	0	1	0	0,1	35	8	27	0.2286	0.7714	None	0	0	0	0	0
chr2	63168844		G	A	594.091		0.50	2	1X	30	0.00	1	1	1	snp	.	.	.	.	.	.	Metazoa_SRP	ncRNA_exonic	.	.	None	0	0	0	0	0	0,1	30	7	23	0.2333	0.7667	None	0	0	0	0	0
chr2	63518608		G	C	288.624		0.75	4	1X	37	0.00	1	2	1	snp	.	.	.	.	.	.	RP11-391A7.1	ncRNA_exonic	.	.	1,1	1	0	1	0	1	0,1	36	23	13	0.6389	0.3611	None	0	0	0	0	0
chr2	63519057		ACCCCCCCCCCA	ACCCCCCCCCA	104.436		0.50	2	1M1D10M	39	0.00	1	1	1	del	.	.	.	.	.	.	RP11-391A7.1	ncRNA_exonic	.	.	None	0	0	0	0	0	0,1	39	22	11	0.6667	0.3333	None	0	0	0	0	0
chr2	64203515		G	A	285.677		0.50	2	1X	37	0.00	1	1	1	snp	.	.	.	.	.	.	LINC00309	ncRNA_exonic	.	.	None	0	0	0	0	0	0,1	37	20	15	0.5714	0.4286	None	0	0	0	0	0
chr2	64203648		G	C	329.597		0.25	4	1X	41	19.50	1	2	1	snp	.	.	.	.	.	.	LINC00309	ncRNA_exonic	.	.	None	0	0	0	0	0	0,1	39	23	16	0.5897	0.4103	0,0	2	2	0	1	0
chr2	64203879		T	G	190.346		0.25	4	1X	37	8.25	1	2	1	snp	.	.	.	.	.	.	LINC00309	ncRNA_exonic	.	.	0,0	4	4	0	1	0	0,1	33	22	11	0.6667	0.3333	None	0	0	0	0	0
chr2	64204693		T	C	383.885		0.50	2	1X	33	0.00	1	1	1	snp	.	.	.	.	.	.	LINC00309	ncRNA_exonic	.	.	None	0	0	0	0	0	0,1	33	17	16	0.5152	0.4848	None	0	0	0	0	0
chr2	64205338		T	A	267.293		0.83	6	1X	39	0.00	1	3	1	snp	.	.	.	.	.	.	LINC00309	ncRNA_exonic	.	.	1,1	1	0	1	0	1	0,1	37	25	12	0.6757	0.3243	1,1	1	0	1	0	1
chr2	64207037		A	G	530.982		0.75	4	1X	53	0.00	1	2	1	snp	.	.	.	.	.	.	AC074289.1	ncRNA_exonic	.	.	1,1	2	0	2	0	1	0,1	51	30	21	0.5882	0.4118	None	0	0	0	0	0
chr2	64251275		A	C	494.442		0.25	4	1X	35	34.00	1	2	1	snp	.	.	.	.	.	.	AC074289.1	ncRNA_exonic	.	.	0,0	1	1	0	1	0	0,1	34	13	21	0.3824	0.6176	None	0	0	0	0	0
chr2	64252739		A	G	183.12		0.17	6	1X	37	22.67	1	3	1	snp	.	.	.	.	.	.	AC074289.1	ncRNA_exonic	.	.	0,0	1	1	0	1	0	0,1	34	22	11	0.6667	0.3333	0,0	2	2	0	1	0
chr2	64439955		G	A	359.328		0.50	2	1X	45	0.00	1	1	1	snp	.	.	.	.	.	.	AC008074.3	ncRNA_exonic	.	.	None	0	0	0	0	0	0,1	45	28	17	0.6222	0.3778	None	0	0	0	0	0
chr2	64486398		T	G	1513.57		1.00	2	1X	47	0.00	1	1	1	snp	.	.	.	.	.	.	LINC01805	ncRNA_exonic	.	.	None	0	0	0	0	0	1,1	47	0	47	0	1	None	0	0	0	0	0
chr2	64612825		G	A	1204.59		1.00	2	1X	39	0.00	1	1	1	snp	.	.	.	.	.	.	AC007365.1	ncRNA_exonic	.	.	None	0	0	0	0	0	1,1	39	0	39	0	1	None	0	0	0	0	0
chr2	64616262		G	A	956.67		0.50	2	1X	49	0.00	1	1	1	snp	.	.	.	.	.	.	AC007365.1	ncRNA_exonic	.	.	None	0	0	0	0	0	0,1	49	13	36	0.2653	0.7347	None	0	0	0	0	0
chr2	64847223		T	G	294.325		0.50	2	1X	42	0.00	1	1	1	snp	.	.	.	.	.	.	LINC01800	ncRNA_exonic	.	.	None	0	0	0	0	0	0,1	42	26	16	0.619	0.381	None	0	0	0	0	0
chr2	64904154		T	G	382.198		0.25	4	1X	52	51.00	1	2	1	snp	.	.	.	.	.	.	AC007386.2	ncRNA_exonic	.	.	0,0	1	1	0	1	0	0,1	51	33	18	0.6471	0.3529	None	0	0	0	0	0
chr2	65031181		G	A	874.393		0.25	4	1X	46	14.33	1	2	1	snp	.	.	.	.	.	.	AC007386.4	ncRNA_exonic	.	.	0,0	3	3	0	1	0	0,1	43	10	33	0.2326	0.7674	None	0	0	0	0	0
chr2	65052671		T	C	1523.02		1.00	2	1X	47	0.00	1	1	1	snp	.	.	.	.	.	.	AC007386.4	ncRNA_exonic	.	.	None	0	0	0	0	0	1,1	47	0	47	0	1	None	0	0	0	0	0
chr2	65378060		C	T	808.677		0.50	6	1X	47	23.00	1	3	1	snp	.	.	.	.	.	.	AC012370.2	ncRNA_exonic	.	.	1,1	1	0	1	0	1	0,1	45	15	30	0.3333	0.6667	0,0	1	1	0	1	0
chr2	65450595		A	G	562.217		0.25	4	1X	34	33.00	1	2	1	snp	.	.	.	.	.	.	AC012370.3	ncRNA_exonic	.	.	0,0	1	1	0	1	0	0,1	33	9	24	0.2727	0.7273	None	0	0	0	0	0
chr2	65456532		A	C	66.7749		0.50	2	1X	30	0.00	1	1	1	snp	.	.	.	.	.	.	AC012370.3	ncRNA_exonic	.	.	None	0	0	0	0	0	0,1	30	22	8	0.7333	0.2667	None	0	0	0	0	0
chr2	65601589		T	C	624.592		0.50	2	1X	53	0.00	1	1	1	snp	.	.	.	.	.	.	AC007389.3	ncRNA_exonic	.	.	None	0	0	0	0	0	0,1	53	26	27	0.4906	0.5094	None	0	0	0	0	0
chr2	65601806		CGG	CG	643.953		0.25	4	1M1D1M	44	43.00	1	2	1	del	.	.	.	.	.	.	AC007389.3	ncRNA_exonic	.	.	0,0	1	1	0	1	0	0,1	43	16	27	0.3721	0.6279	None	0	0	0	0	0
chr2	65601818		A	G	592.532		0.25	4	1X	43	42.00	1	2	1	snp	.	.	.	.	.	.	AC007389.3	ncRNA_exonic	.	.	0,0	1	1	0	1	0	0,1	42	17	25	0.4048	0.5952	None	0	0	0	0	0
chr2	65628246		C	A	905.668		0.50	2	1X	52	0.00	1	1	1	snp	.	.	.	.	.	.	RP11-418H16.1	ncRNA_exonic	.	.	None	0	0	0	0	0	0,1	52	18	34	0.3462	0.6538	None	0	0	0	0	0
chr2	65628321		C	T	920.961		0.75	4	1X	51	0.00	1	2	1	snp	.	.	.	.	.	.	RP11-418H16.1	ncRNA_exonic	.	.	1,1	2	0	2	0	1	0,1	49	16	33	0.3265	0.6735	None	0	0	0	0	0
chr2	65628403		A	G	636.128		0.75	4	1X	35	0.00	1	2	1	snp	.	.	.	.	.	.	RP11-418H16.1	ncRNA_exonic	.	.	1,1	1	0	1	0	1	0,1	34	10	24	0.2941	0.7059	None	0	0	0	0	0
chr2	65640115		CTTTTTTTTTTTTTTTTTTTTG	CTTTTTTTTTTTTTTTTTTTTTTTTG	0.0358449		0.50	2	1M4I21M	13	0.00	4	1	1	ins	.	.	.	.	.	.	AC007389.3	ncRNA_exonic	.	.	None	0	0	0	0	0	0,1	13	3	3	0.5	0.5	None	0	0	0	0	0
chr2	66235513		T	C	1801.47		1.00	2	1X	55	0.00	1	1	1	snp	.	.	.	.	.	.	AC118345.1	ncRNA_exonic	.	.	None	0	0	0	0	0	1,1	55	0	55	0	1	None	0	0	0	0	0
chr2	66391593		C	A	738.121		0.25	4	1X	58	57.00	1	2	1	snp	.	.	.	.	.	.	LINC01873	ncRNA_exonic	.	.	0,0	1	1	0	1	0	0,1	57	23	34	0.4035	0.5965	None	0	0	0	0	0
chr2	66392108		C	T	199.324		0.75	4	1X	43	42.00	1	2	1	snp	.	.	.	.	.	.	LINC01873	ncRNA_exonic	.	.	1,1	1	1	0	1	0	0,1	42	28	14	0.6667	0.3333	None	0	0	0	0	0
chr2	67087067		CAAAAAAAAAAAAAAAAAAAAT	CAAAAAAAAAAAAAAAAAAAT	9.77615e-06		0.50	2	1M1D20M	21	0.00	1	1	1	del	.	.	.	.	.	.	LINC01828	ncRNA_exonic	.	.	None	0	0	0	0	0	0,1	21	5	7	0.4167	0.5833	None	0	0	0	0	0
chr2	67121845		G	T	884.64		1.00	2	1X	28	0.00	1	1	1	snp	.	.	.	.	.	.	LINC01828	ncRNA_exonic	.	.	None	0	0	0	0	0	1,1	28	1	27	0.0357	0.9643	None	0	0	0	0	0
chr2	67121865		T	C	853.038		1.00	2	1X	28	0.00	1	1	1	snp	.	.	.	.	.	.	LINC01828	ncRNA_exonic	.	.	None	0	0	0	0	0	1,1	28	0	28	0	1	None	0	0	0	0	0
chr2	67123477		TT	TTTAGAGT	733.449		1.00	2	1M6I1M	24	0.00	6	1	1	ins	.	.	.	.	.	.	LINC01829	ncRNA_exonic	.	.	None	0	0	0	0	0	1,1	24	0	24	0	1	None	0	0	0	0	0
chr2	67123598		GTTTTTTTTTTTTA	GTTTTTTTTTTTA	621.747		0.50	2	1M1D12M	33	0.00	1	1	1	del	.	.	.	.	.	.	LINC01829	ncRNA_exonic	.	.	None	0	0	0	0	0	0,1	33	4	26	0.1333	0.8667	None	0	0	0	0	0
chr2	67181204		C	G	348.775		0.50	2	1X	33	0.00	1	1	1	snp	.	.	.	.	.	.	LINC01828	ncRNA_exonic	.	.	None	0	0	0	0	0	0,1	33	18	15	0.5455	0.4545	None	0	0	0	0	0
chr2	67257942		T	C	125.099		0.25	4	1X	32	31.00	1	2	1	snp	.	.	.	.	.	.	LINC01828	ncRNA_exonic	.	.	0,0	1	1	0	1	0	0,1	31	23	8	0.7419	0.2581	None	0	0	0	0	0
chr2	67260913		T	C	750.843		0.50	2	1X	33	0.00	1	1	1	snp	.	.	.	.	.	.	LINC01828	ncRNA_exonic	.	.	None	0	0	0	0	0	0,1	33	5	28	0.1515	0.8485	None	0	0	0	0	0
chr2	67261132		C	T	1017.49		0.50	2	1X	51	0.00	1	1	1	snp	.	.	.	.	.	.	LINC01828	ncRNA_exonic	.	.	None	0	0	0	0	0	0,1	51	11	40	0.2157	0.7843	None	0	0	0	0	0
chr2	67268570		GCCCCCA	GCCCCA	434.814		0.75	4	1M1D5M	28	0.00	1	2	1	del	.	.	.	.	.	.	LINC01828	ncRNA_exonic	.	.	1,1	1	0	1	0	1	0,1	27	11	16	0.4074	0.5926	None	0	0	0	0	0
chr2	67297231		CAATTCTA	CA	313.748		0.50	2	1M6D1M	29	0.00	6	1	1	del	.	.	.	.	.	.	LINC01828	ncRNA_exonic	.	.	None	0	0	0	0	0	0,1	29	15	14	0.5172	0.4828	None	0	0	0	0	0
chr2	67325206		ATTTTTTA	ATTTTTTTA	594.081		0.50	2	1M1I7M	34	0.00	1	1	1	ins	.	.	.	.	.	.	AC023115.4	ncRNA_exonic	.	.	None	0	0	0	0	0	0,1	34	11	23	0.3235	0.6765	None	0	0	0	0	0
chr2	67403848		G	A	1783.46		0.67	6	1X	210	0.00	1	3	1	snp	B	0.0	B	0.0	T	1.0	ETAA1	exonic	nonsynonymous_SNV	ETAA1:ENST00000272342.5:exon5:c.G1166A:p.S389N	0,1	86	56	30	0.6512	0.3488	1,1	18	1	16	0.0588	0.9412	0,1	106	78	28	0.7358	0.2642
chr2	67573896		T	G	697.906		0.50	2	1X	37	0.00	1	1	1	snp	.	.	.	.	.	.	AC007422.1	ncRNA_exonic	.	.	None	0	0	0	0	0	0,1	37	10	27	0.2703	0.7297	None	0	0	0	0	0
chr2	68646098		C	G	2.85531e-13		0.17	6	1X	561	0.29	1	3	1	snp	P	0.909	P	0.837	D	0.009	APLF,PROKR1	exonic	nonsynonymous_SNV	APLF:ENST00000394342.2:exon1:c.C277G:p.L93V,PROKR1:ENST00000303786.4:exon2:c.C277G:p.L93V	0,0	353	353	0	1	0	0,1	37	27	10	0.7297	0.2703	0,0	171	170	1	0.9942	0.0058
chr2	68833026		A	C	752.101		0.75	4	1X	37	0.00	1	2	1	snp	.	.	.	.	.	.	LINC01890	ncRNA_exonic	.	.	1,1	1	0	1	0	1	0,1	36	9	27	0.25	0.75	None	0	0	0	0	0
chr2	68835206		G	A	410.878		0.25	4	1X	36	17.00	1	2	1	snp	.	.	.	.	.	.	LINC01888	ncRNA_exonic	.	.	0,0	2	2	0	1	0	0,1	34	13	21	0.3824	0.6176	None	0	0	0	0	0
chr2	68836777		G	A	821.895		0.25	4	1X	50	15.67	1	2	1	snp	.	.	.	.	.	.	LINC01890	ncRNA_exonic	.	.	0,0	3	3	0	1	0	0,1	47	14	33	0.2979	0.7021	None	0	0	0	0	0
chr2	68837100		G	T	264.509		0.50	6	1X	46	22.50	1	3	1	snp	.	.	.	.	.	.	LINC01890	ncRNA_exonic	.	.	0,0	1	1	0	1	0	0,1	44	31	13	0.7045	0.2955	1,1	1	0	1	0	1
chr2	69182980		TAAAAAAAAAAAAAAAAT	TAAAAAAAAAAAAAAAAAT	379.692		0.50	2	1M1I17M	24	0.00	1	1	1	ins	.	.	.	.	.	.	RNU6-1216P	ncRNA_exonic	.	.	None	0	0	0	0	0	0,1	24	4	17	0.1905	0.8095	None	0	0	0	0	0
chr2	70081390		G	T	382.843		0.50	2	1X	32	0.00	1	1	1	snp	.	.	.	.	.	.	PCBP1-AS1	ncRNA_exonic	.	.	None	0	0	0	0	0	0,1	32	16	16	0.5	0.5	None	0	0	0	0	0
chr2	70467653		GTTTTTTTG	GTTTTTTTTG	141.681		0.25	4	1M1I8M	49	23.50	1	2	1	ins	.	.	.	.	.	.	TGFA-IT1	ncRNA_exonic	.	.	0,0	2	2	0	1	0	0,1	47	34	11	0.7556	0.2444	None	0	0	0	0	0
chr2	71004893		T	A	706.114		0.75	4	1X	44	0.00	1	2	1	snp	.	.	.	.	.	.	AC007040.8	ncRNA_exonic	.	.	1,1	1	0	1	0	1	0,1	43	16	26	0.381	0.619	None	0	0	0	0	0
chr2	71375405		A	G	1332.06		1.00	2	1X	41	0.00	1	1	1	snp	.	.	.	.	.	.	ZNF638-IT1	ncRNA_exonic	.	.	None	0	0	0	0	0	1,1	41	0	41	0	1	None	0	0	0	0	0
chr2	73251431		A	T	7.11397e-09		0.17	6	1X	90	1.91	1	3	1	snp	P	0.951	P	0.518	T	0.06	CCT7	exonic	nonsynonymous_SNV	CCT7:ENST00000398422.2:exon6:c.A797T:p.Q266L,CCT7:ENST00000540468.5:exon9:c.A1148T:p.Q383L,CCT7:ENST00000258091.9:exon11:c.A1409T:p.Q470L,CCT7:ENST00000539919.5:exon12:c.A1277T:p.Q426L	0,0	29	27	0	1	0	0,1	44	32	10	0.7619	0.2381	0,0	17	17	0	1	0
chr2	73750482		C	T	500.507		0.25	4	1X	30	29.00	1	2	1	snp	.	.	.	.	.	.	RP11-434P11.2	ncRNA_exonic	.	.	None	0	0	0	0	0	0,1	29	9	20	0.3103	0.6897	0,0	1	1	0	1	0
chr2	73761761		CAAAAAAAAAAAAAAAAAAAAAG	CAAAAAAAAAAAAAAAAAAAAAAG	50.8756		0.25	4	1M1I22M	20	19.00	1	2	1	ins	.	.	.	.	.	.	RP11-434P11.1	ncRNA_exonic	.	.	0,0	1	1	0	1	0	0,1	19	5	10	0.3333	0.6667	None	0	0	0	0	0
chr2	73947777		A	G	1283.75		1.00	2	1X	40	0.00	1	1	1	snp	.	.	.	.	.	.	DGUOK-AS1	ncRNA_exonic	.	.	None	0	0	0	0	0	1,1	40	0	40	0	1	None	0	0	0	0	0
chr2	74149285		T	C	501.759		0.75	4	1X	47	0.00	1	2	1	snp	.	.	.	.	.	.	BOLA3-AS1	ncRNA_exonic	.	.	None	0	0	0	0	0	0,1	46	25	21	0.5435	0.4565	1,1	1	0	1	0	1
chr2	74198299		ACTTTTC	ACTTTTCTTTTC	97.0837		0.50	2	1M5I6M	41	0.00	5	1	1	ins	.	.	.	.	.	.	RP11-287D1.2	ncRNA_exonic	.	.	None	0	0	0	0	0	0,1	41	29	10	0.7436	0.2564	None	0	0	0	0	0
chr2	74198315		GTCCGGCCTTCGGTGACA	GA	60.7608		0.50	2	1M16D1M	41	0.00	16	1	1	del	.	.	.	.	.	.	RP11-287D1.2	ncRNA_exonic	.	.	None	0	0	0	0	0	0,1	41	30	10	0.75	0.25	None	0	0	0	0	0
chr2	74832972		A	G	741.731		0.25	4	1X	40	39.00	1	2	1	snp	.	.	.	.	.	.	RP11-259N19.1	ncRNA_exonic	.	.	0,0	1	1	0	1	0	0,1	39	10	29	0.2564	0.7436	None	0	0	0	0	0
chr2	74833938		G	C	1.19473e-07		0.25	4	1X	51	24.50	1	2	1	snp	.	.	.	.	.	.	RP11-259N19.1	ncRNA_exonic	.	.	None	0	0	0	0	0	0,1	49	34	15	0.6939	0.3061	0,0	2	2	0	1	0
chr2	74919590		G	A	117.261		0.50	2	1X	43	0.00	1	1	1	snp	.	.	.	.	.	.	AC104135.2	ncRNA_exonic	.	.	None	0	0	0	0	0	0,1	43	33	10	0.7674	0.2326	None	0	0	0	0	0
chr2	74920268		A	T	918.695		0.75	4	1X	47	0.00	1	2	1	snp	.	.	.	.	.	.	AC104135.2	ncRNA_exonic	.	.	1,1	1	0	1	0	1	0,1	46	12	34	0.2609	0.7391	None	0	0	0	0	0
chr2	74930490		TA	TCCTCA	810.7		0.25	4	1M4I1M	47	22.50	4	2	1	ins	.	.	.	.	.	.	LINC01291	ncRNA_exonic	.	.	0,0	2	2	0	1	0	0,1	45	13	32	0.2889	0.7111	None	0	0	0	0	0
chr2	74932261		C	T	811.454		0.75	4	1X	37	0.00	1	2	1	snp	.	.	.	.	.	.	LINC01291	ncRNA_exonic	.	.	1,1	1	0	1	0	1	0,1	36	6	30	0.1667	0.8333	None	0	0	0	0	0
chr2	74942572		A	G	812.603		0.75	4	1X	48	0.00	1	2	1	snp	.	.	.	.	.	.	LINC01293	ncRNA_exonic	.	.	1,1	2	0	2	0	1	0,1	46	16	30	0.3478	0.6522	None	0	0	0	0	0
chr2	75154408		A	G	1.07543		0.50	2	1X	14	0.00	1	1	1	snp	.	.	.	.	.	.	RP11-355F16.1	ncRNA_exonic	.	.	None	0	0	0	0	0	0,1	14	11	3	0.7857	0.2143	None	0	0	0	0	0
chr2	75542292		T	C	293.673		0.75	4	1X	32	0.00	1	2	1	snp	.	.	.	.	.	.	AC007099.1	ncRNA_exonic	.	.	None	0	0	0	0	0	0,1	31	17	13	0.5667	0.4333	1,1	1	0	1	0	1
chr2	75660708		T	C	598.854		0.75	4	1X	31	0.00	1	2	1	snp	.	.	.	.	.	.	RP11-342K6.1	ncRNA_exonic	.	.	1,1	2	0	2	0	1	0,1	29	9	20	0.3103	0.6897	None	0	0	0	0	0
chr2	75660970		G	A	344.034		0.75	4	1X	23	0.00	1	2	1	snp	.	.	.	.	.	.	RP11-342K6.1	ncRNA_exonic	.	.	1,1	1	0	1	0	1	0,1	22	6	16	0.2727	0.7273	None	0	0	0	0	0
chr2	75661034		A	C	417.427		0.50	2	1X	27	0.00	1	1	1	snp	.	.	.	.	.	.	RP11-342K6.1	ncRNA_exonic	.	.	None	0	0	0	0	0	0,1	27	9	18	0.3333	0.6667	None	0	0	0	0	0
chr2	75661328		T	A	500.209		0.25	4	1X	28	27.00	1	2	1	snp	.	.	.	.	.	.	RP11-342K6.1	ncRNA_exonic	.	.	None	0	0	0	0	0	0,1	27	7	20	0.2593	0.7407	0,0	1	1	0	1	0
chr2	75719156		A	G	404.657		0.50	6	1X	50	24.50	1	3	1	snp	.	.	.	.	.	.	RP11-342K6.4	ncRNA_exonic	.	.	1,1	1	0	1	0	1	0,1	48	30	18	0.625	0.375	0,0	1	1	0	1	0
chr2	75719812		AGT	AT	365.906		0.75	4	1M1D1M	32	0.00	1	2	1	del	.	.	.	.	.	.	RP11-342K6.4	ncRNA_exonic	.	.	1,1	1	0	1	0	1	0,1	31	15	15	0.5	0.5	None	0	0	0	0	0
chr2	76985977		C	T	505		0.50	2	1X	31	0.00	1	1	1	snp	.	.	.	.	.	.	AC079117.1	ncRNA_exonic	.	.	None	0	0	0	0	0	0,1	31	11	20	0.3548	0.6452	None	0	0	0	0	0
chr2	76985996		C	T	646.068		0.75	4	1X	33	0.00	1	2	1	snp	.	.	.	.	.	.	AC079117.1	ncRNA_exonic	.	.	1,1	1	0	1	0	1	0,1	32	9	23	0.2812	0.7188	None	0	0	0	0	0
chr2	77009251		T	A	709.195		0.50	2	1X	41	0.00	1	1	1	snp	.	.	.	.	.	.	AC079117.1	ncRNA_exonic	.	.	None	0	0	0	0	0	0,1	41	14	27	0.3415	0.6585	None	0	0	0	0	0
chr2	77009457		C	G	433.988		0.50	2	1X	26	0.00	1	1	1	snp	.	.	.	.	.	.	AC079117.1	ncRNA_exonic	.	.	None	0	0	0	0	0	0,1	26	9	17	0.3462	0.6538	None	0	0	0	0	0
chr2	77009494		T	C	404.672		0.50	2	1X	26	0.00	1	1	1	snp	.	.	.	.	.	.	AC079117.1	ncRNA_exonic	.	.	None	0	0	0	0	0	0,1	26	10	16	0.3846	0.6154	None	0	0	0	0	0
chr2	77009644		A	C	245.694		0.25	4	1X	30	14.00	1	2	1	snp	.	.	.	.	.	.	AC079117.1	ncRNA_exonic	.	.	0,0	2	2	0	1	0	0,1	28	15	13	0.5357	0.4643	None	0	0	0	0	0
chr2	77916054		T	A	136.467		0.25	4	1X	26	25.00	1	2	1	snp	.	.	.	.	.	.	LINC01851	ncRNA_exonic	.	.	0,0	1	1	0	1	0	0,1	25	17	8	0.68	0.32	None	0	0	0	0	0
chr2	77917353		G	A	244.439		0.25	4	1X	47	14.67	1	2	1	snp	.	.	.	.	.	.	LINC01851	ncRNA_exonic	.	.	0,0	3	3	0	1	0	0,1	44	31	13	0.7045	0.2955	None	0	0	0	0	0
chr2	78094677		A	G	384.181		0.50	2	1X	31	0.00	1	1	1	snp	.	.	.	.	.	.	AC012494.1	ncRNA_exonic	.	.	None	0	0	0	0	0	0,1	31	13	17	0.4333	0.5667	None	0	0	0	0	0
chr2	78107150		A	C	739.273		0.25	4	1X	49	48.00	1	2	1	snp	.	.	.	.	.	.	AC012494.1	ncRNA_exonic	.	.	0,0	1	1	0	1	0	0,1	48	19	29	0.3958	0.6042	None	0	0	0	0	0
chr2	78112073		G	A	857.765		0.75	4	1X	41	0.00	1	2	1	snp	.	.	.	.	.	.	AC012494.1	ncRNA_exonic	.	.	1,1	1	0	1	0	1	0,1	40	10	30	0.25	0.75	None	0	0	0	0	0
chr2	78599108		C	A	354.322		0.50	2	1X	30	0.00	1	1	1	snp	.	.	.	.	.	.	AC092660.1	ncRNA_exonic	.	.	None	0	0	0	0	0	0,1	30	14	16	0.4667	0.5333	None	0	0	0	0	0
chr2	78882645		A	G	43.9178		0.50	2	1X	29	0.00	1	1	1	snp	.	.	.	.	.	.	RNU6-812P	ncRNA_exonic	.	.	None	0	0	0	0	0	0,1	29	23	6	0.7931	0.2069	None	0	0	0	0	0
chr2	79498139		C	T	111.209		0.50	2	1X	25	0.00	1	1	1	snp	.	.	.	.	.	.	AC010975.1	ncRNA_exonic	.	.	None	0	0	0	0	0	0,1	25	17	8	0.68	0.32	None	0	0	0	0	0
chr2	80302530		C	A	264.377		0.17	6	1X	328	0.32	1	3	1	snp	.	.	.	.	.	.	LRRTM1	exonic	synonymous_SNV	LRRTM1:ENST00000295057.3:exon2:c.G1290T:p.T430T,LRRTM1:ENST00000409148.1:exon2:c.G1290T:p.T430T	0,0	170	170	0	1	0	0,1	45	27	18	0.6	0.4	0,0	113	113	0	1	0
chr2	80605636		C	T	202.623		0.25	4	1X	45	44.00	1	2	1	snp	.	.	.	.	.	.	AC008067.2	ncRNA_exonic	.	.	None	0	0	0	0	0	0,1	44	32	12	0.7273	0.2727	0,0	1	1	0	1	0
chr2	81967146		A	G	546.291		0.75	4	1X	33	0.00	1	2	1	snp	.	.	.	.	.	.	RN7SL201P	ncRNA_exonic	.	.	1,1	1	0	1	0	1	0,1	32	12	20	0.375	0.625	None	0	0	0	0	0
chr2	84315109		G	A	489.588		0.50	2	1X	33	0.00	1	1	1	snp	.	.	.	.	.	.	AC106874.1	ncRNA_exonic	.	.	None	0	0	0	0	0	0,1	33	13	20	0.3939	0.6061	None	0	0	0	0	0
chr2	85186540		T	C	734.448		0.75	4	1X	38	0.00	1	2	1	snp	.	.	.	.	.	.	TCF7L1-IT1	ncRNA_exonic	.	.	1,1	3	0	3	0	1	0,1	35	11	24	0.3143	0.6857	None	0	0	0	0	0
chr2	85824462		T	C	917.56		0.75	4	1X	45	0.00	1	2	1	snp	.	.	.	.	.	.	AC105053.3	ncRNA_exonic	.	.	1,1	1	0	1	0	1	0,1	44	11	32	0.2558	0.7442	None	0	0	0	0	0
chr2	85825040		CTTTTTTTTTA	CTTTTTTTTTTA	796.882		1.00	2	1M1I10M	34	0.00	1	1	1	ins	.	.	.	.	.	.	AC105053.3	ncRNA_exonic	.	.	None	0	0	0	0	0	1,1	34	3	30	0.0909	0.9091	None	0	0	0	0	0
chr2	85890835		T	C	284.285		0.75	4	1X	30	0.00	1	2	1	snp	.	.	.	.	.	.	ST3GAL5-AS1	ncRNA_exonic	.	.	1,1	1	0	1	0	1	0,1	29	17	12	0.5862	0.4138	None	0	0	0	0	0
chr2	85904538		G	C	1138.69		0.75	4	1X	51	0.00	1	2	1	snp	.	.	.	.	.	.	RP11-548P2.2	ncRNA_exonic	.	.	1,1	1	0	1	0	1	0,1	50	10	40	0.2	0.8	None	0	0	0	0	0
chr2	86195822		G	A	2103.22		1.00	2	1X	67	0.00	1	1	1	snp	.	.	.	.	.	.	RP11-301O19.1	ncRNA_exonic	.	.	None	0	0	0	0	0	1,1	67	0	67	0	1	None	0	0	0	0	0
chr2	86985658		C	T	7.56523		0.50	4	1X	26	0.00	1	2	1	snp	P	0.642	B	0.062	T	0.065	RGPD1	exonic	nonsynonymous_SNV	RGPD1:ENST00000398193.7:exon20:c.C2759T:p.S920L,RGPD1:ENST00000409776.6:exon20:c.C2735T:p.S912L,RGPD1:ENST00000559485.1:exon20:c.C2735T:p.S912L	0,0	2	1	1	0.5	0.5	1,1	24	13	11	0.5417	0.4583	None	0	0	0	0	0
chr2	86987416		C	T	20.5241		0.50	4	1X	38	0.06	1	2	1	snp	B	0.023	B	0.009	T	0.071	RGPD1	exonic	nonsynonymous_SNV	RGPD1:ENST00000398193.7:exon20:c.C4517T:p.A1506V,RGPD1:ENST00000409776.6:exon20:c.C4493T:p.A1498V,RGPD1:ENST00000559485.1:exon20:c.C4493T:p.A1498V	0,0	2	0	2	0	1	1,1	36	36	0	1	0	None	0	0	0	0	0
chr2	87016378		T	C	232.123		1.00	2	1X	39	0.00	1	1	1	snp	.	.	.	.	.	.	PLGLB1	exonic	synonymous_SNV	PLGLB1:ENST00000355705.3:exon3:c.A216G:p.Q72Q,PLGLB1:ENST00000409310.6:exon3:c.A216G:p.Q72Q	None	0	0	0	0	0	1,1	39	14	25	0.359	0.641	None	0	0	0	0	0
chr2	87600086		C	T	143.431		0.75	4	1X	34	16.00	1	2	1	snp	.	.	.	.	.	.	CYTOR	ncRNA_exonic	.	.	1,1	2	2	0	1	0	0,1	32	13	19	0.4062	0.5938	None	0	0	0	0	0
chr2	87771383		GTTTTTTTTTTTTTTTTTTTTTTTTTTTTTTTTG	GTTTTTTTTTGTTTGTTTTTTGTTTTTG	118.129		1.00	2	1M6D9M1X3M1X6M1X6M	18	0.00	28	1	1	complex	.	.	.	.	.	.	RGPD2	exonic	frameshift_substitution	RGPD2:ENST00000638730.1:exon23:c.5264_5268CAAAAAACAAAC	None	0	0	0	0	0	1,1	18	0	9	0	1	None	0	0	0	0	0
chr2	87771420		TGG	TG	110.462		0.75	4	1M1D1M	31	30.00	1	2	1	del	.	.	.	.	.	.	RGPD2	exonic	frameshift_deletion	RGPD2:ENST00000638730.1:exon23:c.5252delC:p.P1751fs	1,1	1	1	0	1	0	0,1	30	13	17	0.4333	0.5667	None	0	0	0	0	0
chr2	87783670		T	C	17.9056		1.00	2	1X	33	0.00	1	1	1	snp	.	.	.	.	.	.	RGPD2	exonic	synonymous_SNV	RGPD2:ENST00000398146.3:exon20:c.A3354G:p.S1118S,RGPD2:ENST00000638730.1:exon20:c.A3354G:p.S1118S	None	0	0	0	0	0	1,1	33	11	21	0.3438	0.6562	None	0	0	0	0	0
chr2	88016351		GTTAGCAGGTGCACCGTTTCTGGAAGTACTGCAATACCAAATC	GC	413.074		1.00	2	1M41D1M	16	0.00	41	1	1	del	.	.	.	.	.	.	RNU2-63P	ncRNA_exonic	.	.	None	0	0	0	0	0	1,1	16	0	16	0	1	None	0	0	0	0	0
chr2	88629358		G	T	149.571		0.50	2	1X	42	0.00	1	1	1	snp	.	.	.	.	.	.	AC062029.1	ncRNA_exonic	.	.	None	0	0	0	0	0	0,1	42	30	12	0.7143	0.2857	None	0	0	0	0	0
chr2	88629869		CCTTTA	CA	121.552		0.50	2	1M4D1M	35	0.00	4	1	1	del	.	.	.	.	.	.	AC062029.1	ncRNA_exonic	.	.	None	0	0	0	0	0	0,1	35	20	11	0.6452	0.3548	None	0	0	0	0	0
chr2	88630218		T	G	327.954		0.75	4	1X	37	0.00	1	2	1	snp	.	.	.	.	.	.	AC062029.1	ncRNA_exonic	.	.	1,1	2	0	2	0	1	0,1	35	22	13	0.6286	0.3714	None	0	0	0	0	0
chr2	88631214		G	C	155.629		0.50	2	1X	37	0.00	1	1	1	snp	.	.	.	.	.	.	AC062029.1	ncRNA_exonic	.	.	None	0	0	0	0	0	0,1	37	26	11	0.7027	0.2973	None	0	0	0	0	0
chr2	89040479		G	A	217.662		0.17	6	1X	210	0.00	1	3	1	snp	.	.	.	.	.	.	IGKV1-12	exonic	synonymous_SNV	IGKV1-12:ENST00000480492.1:exon2:c.C96T:p.S32S	0,0	23	19	4	0.8261	0.1739	0,1	68	47	21	0.6912	0.3088	0,0	119	98	21	0.8235	0.1765
chr2	90115273		T	C	90.3712		0.17	6	1X	39	4.38	1	3	1	snp	.	.	.	.	.	.	IGKV3D-15	exonic	nonsynonymous_SNV	IGKV3D-15:ENST00000417279.3:exon2:c.T218C:p.I73T	0,0	4	4	0	1	0	0,1	28	10	18	0.3571	0.6429	0,0	7	6	1	0.8571	0.1429
chr2	90115345		T	G	21.5234		0.17	6	1X	25	3.00	1	3	1	snp	.	.	.	.	.	.	IGKV3D-15	exonic	nonsynonymous_SNV	IGKV3D-15:ENST00000417279.3:exon2:c.T290G:p.I97S	0,0	3	3	0	1	0	0,1	15	10	5	0.6667	0.3333	0,0	7	7	0	1	0
chr2	90365869		C	T	41.4919		0.50	2	1X	45	0.00	1	1	1	snp	.	.	.	.	.	.	CH17-132F21.5	ncRNA_exonic	.	.	None	0	0	0	0	0	0,1	45	31	13	0.7045	0.2955	None	0	0	0	0	0
chr2	90367418		G	C	0.00711382		0.50	2	1X	31	0.00	1	1	1	snp	.	.	.	.	.	.	CH17-132F21.5	ncRNA_exonic	.	.	None	0	0	0	0	0	0,1	31	15	14	0.5172	0.4828	None	0	0	0	0	0
chr2	90367427		A	C	32.8075		0.50	2	1X	33	0.00	1	1	1	snp	.	.	.	.	.	.	CH17-132F21.5	ncRNA_exonic	.	.	None	0	0	0	0	0	0,1	33	12	19	0.3871	0.6129	None	0	0	0	0	0
chr2	91580785		C	T	513.63		0.50	2	1X	87	0.00	1	1	1	snp	.	.	.	.	.	.	RP11-575H3.1	ncRNA_exonic	.	.	None	0	0	0	0	0	0,1	87	57	30	0.6552	0.3448	None	0	0	0	0	0
chr2	95815323		G	A	1661.85		1.00	2	1X	54	0.00	1	1	1	snp	.	.	.	.	.	.	LINC00342	ncRNA_exonic	.	.	None	0	0	0	0	0	1,1	54	0	54	0	1	None	0	0	0	0	0
chr2	95815780		CAAAAAAAAAAAG	CAAAAAAAAAAAAG	452.076		1.00	2	1M1I12M	21	0.00	1	1	1	ins	.	.	.	.	.	.	LINC00342	ncRNA_exonic	.	.	None	0	0	0	0	0	1,1	21	1	18	0.0526	0.9474	None	0	0	0	0	0
chr2	95882320		C	T	1116.97		1.00	2	1X	40	0.00	1	1	1	snp	P	0.788	B	0.126	T	0.153	ANKRD36C	exonic	nonsynonymous_SNV	ANKRD36C:ENST00000295246.6:exon37:c.G1648A:p.G550S,ANKRD36C:ENST00000456556.5:exon56:c.G3349A:p.G1117S	None	0	0	0	0	0	1,1	40	2	38	0.05	0.95	None	0	0	0	0	0
chr2	96816750		C	T	137.686		0.25	4	1X	18	3.50	1	2	1	snp	B	0.109	B	0.009	D	0.012	CNNM3	exonic	nonsynonymous_SNV	CNNM3:ENST00000305510.3:exon1:c.C473T:p.A158V,CNNM3:ENST00000377060.7:exon1:c.C473T:p.A158V	None	0	0	0	0	0	0,1	14	7	7	0.5	0.5	0,0	4	4	0	1	0
chr2	97096315		CAAAAAAAAAAAAAAAAAAAAAAAG	CAAAAAAAAAAAAAAAAAAAAAAAAG	47.5466		1.00	2	1M1I24M	16	0.00	1	1	1	ins	.	.	.	.	.	.	RP11-499E14.1	ncRNA_exonic	.	.	None	0	0	0	0	0	1,1	16	4	6	0.4	0.6	None	0	0	0	0	0
chr2	97096370		G	A	955.798		1.00	2	1X	33	0.00	1	1	1	snp	.	.	.	.	.	.	RP11-499E14.1	ncRNA_exonic	.	.	None	0	0	0	0	0	1,1	33	0	33	0	1	None	0	0	0	0	0
chr2	97142657		C	G	380.937		0.50	6	1X	103	0.00	1	3	1	snp	B	0.37	B	0.07	D	0.027	ANKRD36	exonic	nonsynonymous_SNV	ANKRD36:ENST00000420699.6:exon7:c.C817G:p.P273A,ANKRD36:ENST00000461153.6:exon7:c.C817G:p.P273A,ANKRD36:ENST00000620383.1:exon7:c.C817G:p.P273A,ANKRD36:ENST00000639293.1:exon7:c.C817G:p.P273A	1,1	2	0	2	0	1	0,1	63	31	32	0.4921	0.5079	0,0	38	36	2	0.9474	0.0526
chr2	97151880		T	C	110.564		0.17	6	1X	178	0.00	1	3	1	snp	B	0.0	B	0.0	T	0.505	ANKRD36	exonic	nonsynonymous_SNV	ANKRD36:ENST00000420699.6:exon13:c.T1103C:p.I368T,ANKRD36:ENST00000461153.6:exon13:c.T1103C:p.I368T	0,0	5	3	2	0.6	0.4	0,1	56	37	19	0.6607	0.3393	0,0	117	102	15	0.8718	0.1282
[truncated: 16,688 more rows]
